# Supplementary material for: Predicting the presence of tephra layers in lacustrine deposits using spectral gamma ray data: An example from Lake Chalco, Mexico City
Source: PLoS One. 2024 Dec 30;19(12):e0315331. doi: 10.1371/journal.pone.0315331 (PMC11684696; doi:10.1371/journal.pone.0315331)
Supplement: S2 File — The attached CSV file, titled ’Tephra_nonTephra.csv,’ contains the training dataset used in this study. (CSV) [file pone.0315331.s002.csv]

depth	Tephra	8	9	10	11	12	13	14	15	16	17	18	19	20	21	22	23	24	25	26	27	28	29	30	31	32	33	34	35	36	37	38	39	40	41	42	43	44	45	46	47	48	49	50	51	52	53	54	55
-4.76	1	1.48424	3.46322	1.48424	1.97898	2.47373	0.989491	3.95797	0.989491	0.989491	2.47373	1.97898	2.47373	0	0.989491	0.494746	0.989491	0.989491	1.48424	0.989491	0.494746	0.989491	0.989491	1.48424	0.989491	0	1.48424	0.494746	0.494746	0	0	0.494746	0.989491	0.494746	0.989491	0.494746	0	0	0.494746	0.494746	0	0	0	0.494746	0	0.494746	0	0.494746	0.494746
-7.36	1	2.42762	2.42762	3.39867	5.34076	2.91314	1.9421	3.88419	2.91314	0.971048	5.34076	2.42762	1.45657	0.971048	1.9421	1.45657	0	1.9421	0.971048	0.485524	0.971048	0.971048	1.9421	1.45657	0.971048	3.39867	0.971048	1.45657	1.45657	0.971048	0.485524	0.485524	0.485524	0	0.485524	0.485524	0	1.45657	0	0.485524	0.485524	0	0.971048	0	0	0.485524	2.42762	1.45657	0.971048
-7.46	1	1.94405	4.86013	2.91608	2.43007	1.94405	3.88811	2.91608	1.94405	1.45804	2.43007	1.45804	1.45804	2.43007	1.94405	0.972027	1.94405	1.45804	0	1.45804	0.486013	0.486013	0	0.972027	0.486013	1.45804	0.972027	1.94405	1.45804	0	1.45804	0.972027	0.972027	0.972027	0.972027	0.486013	0.486013	0	0.486013	0.486013	0	1.94405	0	0	0	1.45804	0.486013	0	0
-8.16	1	2.95633	1.97089	3.94178	2.46361	4.4345	2.46361	1.47817	2.95633	0.492722	1.47817	1.47817	0.985444	2.46361	0	0.985444	0.985444	1.47817	0.985444	1.97089	2.46361	0.985444	1.47817	0.985444	0.985444	0.985444	0.985444	0.985444	0.985444	0.492722	1.97089	1.47817	0.985444	0.492722	0	0.985444	0	0	0.492722	0.492722	0.985444	0	0.492722	0.492722	0	0	0	0.985444	0.492722
-8.26	1	1.47365	3.92972	4.91215	3.92972	1.96486	2.45608	4.42094	1.96486	3.92972	0.982431	2.94729	2.94729	1.47365	0.491215	1.47365	2.45608	0.491215	0.491215	0.491215	0.982431	2.94729	1.47365	0.491215	0.982431	1.96486	0.491215	0.491215	0.491215	0.491215	0	0.982431	0.982431	0.491215	0	0	0.491215	0.982431	0	0.491215	0	0.491215	0	0.491215	0	0.491215	0.491215	0	0.491215
-8.36	1	3.39354	2.90875	4.36312	2.90875	2.42396	2.90875	0.969582	2.90875	0.484791	0	2.42396	1.45437	1.45437	0.484791	1.45437	1.45437	0.969582	1.45437	0.969582	0.484791	0.969582	0.969582	1.93916	1.45437	0	0.484791	0.969582	0	0	0.969582	0.484791	0	0.969582	0.484791	0	0	0.484791	0.969582	0	0.484791	1.93916	0	0	0.484791	0	0.484791	0	0
-17.06	1	4.41869	4.90965	4.41869	2.94579	4.90965	3.43676	4.41869	4.41869	1.96386	3.92772	2.94579	1.4729	1.96386	1.96386	1.96386	1.4729	0.98193	1.4729	0.98193	0.98193	3.43676	0.98193	1.96386	3.92772	0.98193	0.98193	1.4729	1.4729	0.98193	0.98193	0.490965	0.98193	0.490965	0	1.4729	0.490965	0.98193	0.98193	0.490965	0.490965	0.490965	0.490965	1.4729	0.490965	0	0.490965	0.490965	0.98193
-17.16	1	4.40746	5.3869	2.93831	5.3869	4.40746	3.42802	2.44859	1.95887	3.91774	3.42802	1.95887	5.87661	1.95887	2.44859	2.44859	1.95887	0.489718	1.95887	0.979436	0.489718	1.46915	1.95887	1.46915	0	0	1.95887	0.979436	0.489718	2.44859	0.979436	0.489718	0.979436	0.489718	0.979436	0.489718	0	0.979436	0.489718	0.979436	0.489718	0.979436	0.979436	0	2.44859	0.489718	0	1.46915	0.489718
-17.26	1	1.95391	8.30411	5.37324	6.3502	3.41934	6.3502	4.88477	3.41934	2.93086	3.41934	3.41934	2.93086	3.90781	1.95391	2.44238	1.95391	2.44238	2.44238	2.44238	1.46543	0.976954	2.44238	1.46543	2.44238	1.46543	1.95391	1.95391	2.93086	1.95391	1.95391	1.46543	1.46543	0.976954	1.46543	0.488477	0.488477	1.46543	0	0.976954	0	0.976954	0.488477	1.46543	2.44238	0.488477	1.95391	1.46543	0.488477
-17.36	1	1.95094	3.90188	7.31603	6.34056	3.90188	2.43868	4.87735	1.95094	4.38962	3.90188	3.90188	2.92641	1.95094	0.97547	2.92641	2.92641	1.46321	1.95094	1.46321	3.41415	1.95094	2.43868	1.95094	0.487735	0.487735	0.487735	0.487735	1.95094	0.97547	1.46321	0.97547	0.487735	0.97547	0.487735	0	2.92641	0.487735	2.43868	1.46321	0.97547	0.487735	0	0.487735	0.487735	0	0.487735	0.487735	0.487735
-17.46	1	3.90781	5.86172	3.90781	1.46543	3.90781	2.93086	3.90781	1.95391	3.90781	2.93086	3.41934	1.95391	2.44238	1.46543	0	0.976954	0.976954	0.976954	0.488477	0.976954	0.976954	0.488477	0.976954	1.95391	0.976954	0.976954	0.488477	0.488477	0	0.976954	0	1.46543	0	1.46543	0.976954	0.488477	0.976954	0.488477	0	0.488477	0	1.95391	0	1.46543	0.488477	0	1.46543	0
-19.16	1	2.46992	3.45789	3.95188	4.93985	4.93985	2.96391	5.43384	3.45789	4.93985	4.44586	2.96391	3.45789	3.45789	2.96391	2.46992	1.48195	0.98797	2.46992	1.97594	2.46992	1.97594	0.98797	1.97594	0	1.48195	0.98797	0.493985	1.48195	1.97594	1.97594	1.97594	1.48195	1.48195	1.48195	0.493985	0.98797	0	0.493985	1.48195	0.493985	1.48195	0.493985	1.48195	1.48195	0.493985	0.98797	0.493985	2.46992
-19.26	1	0.976954	8.79258	8.79258	4.39629	6.3502	4.88477	4.88477	3.90781	3.41934	4.39629	4.39629	2.44238	5.37324	0.976954	2.93086	0.488477	2.44238	2.93086	1.95391	3.90781	0.976954	1.46543	1.95391	1.46543	2.44238	1.46543	0.488477	1.46543	0	0.488477	2.44238	0.976954	0.488477	0.488477	0.488477	0.488477	0	0.488477	0.976954	0.976954	1.46543	0.488477	0.488477	0.488477	0.488477	0.488477	1.95391	0.488477
-19.36	1	2.42518	7.27553	6.30546	6.30546	4.36532	0.97007	3.88028	2.42518	0.97007	3.88028	2.91021	4.36532	2.42518	3.39525	5.33539	2.42518	1.45511	0.97007	1.45511	2.42518	0.97007	0.97007	0.97007	1.45511	0.485035	0.97007	1.45511	0.485035	0.97007	0.485035	1.45511	1.94014	1.94014	0.97007	0	0.485035	0.485035	0	0	0.485035	0	0.485035	0.485035	0.97007	0.97007	0.485035	0.97007	0.485035
-35.36	1	3.48109	4.47569	4.97299	4.47569	4.47569	2.48649	2.48649	2.48649	1.4919	0.994597	2.48649	1.4919	1.4919	2.98379	1.4919	2.48649	1.4919	1.4919	2.48649	1.4919	0.994597	0.994597	1.4919	1.4919	1.4919	0.497299	0	0.497299	1.4919	0.994597	0.497299	2.48649	0	0	0.497299	0.994597	0.994597	0.497299	0	0.497299	0.994597	0.497299	0.497299	0.497299	0	0	0.497299	2.48649
-35.46	1	2.97458	3.96611	1.98305	6.94069	3.96611	6.94069	4.46187	3.47035	2.47882	3.47035	3.96611	1.48729	4.95764	3.47035	2.97458	0.991527	1.98305	0	0.991527	0.991527	2.97458	2.47882	0.495764	1.48729	1.48729	1.48729	2.97458	1.48729	0.495764	0.991527	1.48729	0.495764	0.991527	0.991527	0.495764	0.991527	0.991527	0.495764	2.47882	0.495764	0.991527	0.991527	0	0.495764	0.495764	0.495764	0	0.495764
-35.56	1	3.48829	3.98662	5.4816	4.98327	5.97993	2.49164	1.49498	6.97658	4.98327	2.98996	4.48494	2.49164	1.99331	3.98662	2.98996	1.99331	0.996654	1.99331	1.99331	1.99331	0.996654	1.49498	3.48829	1.99331	2.49164	0.996654	0.996654	1.99331	0.498327	1.49498	0	1.49498	0.498327	1.99331	0	0.498327	0	1.49498	0.498327	0.498327	0.996654	0.996654	0	0.996654	0.498327	0	0.498327	0.996654
-45.36	1	3.95797	2.96847	2.47373	1.97898	4.45271	3.95797	1.48424	3.95797	1.97898	2.96847	0.989491	0.989491	2.96847	0.494746	2.47373	0.989491	0	1.97898	0.989491	0.494746	0	0	0.989491	2.47373	0.989491	2.47373	0.989491	0.494746	0.494746	0.494746	0.494746	0	0.494746	0	0	0	0.494746	0	0.494746	0.494746	0.494746	0.494746	0	0	0.989491	0	0.494746	0
-50.86	1	4.48031	4.97812	2.48906	0.995625	5.97375	0.995625	1.99125	1.99125	1.49344	2.48906	2.98687	0.995625	0.497812	0	0.995625	0.497812	0	1.99125	0.497812	0	1.49344	0.497812	0.995625	2.98687	0.995625	0.497812	0.995625	0.497812	0.497812	0	0	0.995625	0.497812	0.995625	1.49344	0	0.497812	0.497812	0	0.497812	0.497812	0	0.497812	0	0.497812	0	0.995625	1.49344
-54.36	1	4.88725	2.93235	1.9549	4.39852	2.44362	3.9098	2.44362	1.9549	3.9098	3.9098	3.9098	2.44362	0.488724	1.9549	1.9549	1.46617	0.488724	1.46617	0.488724	0.977449	0.488724	0.977449	0.488724	0.977449	1.46617	0.488724	0	1.46617	0.977449	0.977449	0.488724	0.488724	0	1.9549	0.977449	0	0.977449	0.488724	0.488724	0.488724	0	0.977449	0	0.977449	0	0.488724	0	0.488724
-66.66	1	3.91575	6.85257	4.40522	1.95788	4.40522	2.44735	1.46841	2.44735	3.91575	3.91575	0.978938	0.489469	3.91575	2.44735	1.46841	3.42628	1.46841	0.978938	0.489469	0	0.978938	1.95788	0.489469	0.489469	0	1.46841	1.95788	0.489469	1.46841	1.95788	0	0.978938	0.489469	0.978938	0	1.95788	0	0	0.489469	0.489469	0.489469	0.978938	0.489469	0.489469	0	0.489469	0.978938	0
-68.46	1	5.91872	5.91872	3.94581	6.41195	2.95936	2.95936	4.93227	3.94581	6.90517	3.94581	2.95936	2.95936	2.46613	2.46613	1.47968	1.47968	0.986453	1.47968	0.493227	2.95936	0	1.97291	1.47968	2.46613	0.493227	0.986453	2.46613	1.97291	0.986453	0.493227	0.986453	0.986453	1.47968	0.986453	0	0	1.47968	0.986453	1.97291	0	0	0.986453	1.97291	1.97291	0	0	0.986453	0.493227
-70.36	1	6.4383	3.46678	3.96203	4.45729	5.4478	6.4383	5.94305	1.48576	2.97153	4.95254	3.96203	1.98102	1.48576	2.97153	1.48576	2.97153	1.98102	2.47627	1.48576	3.46678	0.990508	0.495254	0.990508	0.495254	1.98102	1.48576	1.98102	1.98102	0.990508	0.990508	0.990508	0.495254	0.990508	0.495254	0.495254	1.98102	0	0.990508	1.48576	0.495254	1.48576	0.990508	0	1.48576	0.495254	0.990508	0.495254	0.495254
-70.46	1	3.94379	6.40867	5.91569	4.92974	5.91569	4.43677	7.39461	3.94379	4.92974	1.9719	3.45082	4.43677	2.46487	3.45082	1.9719	1.47892	1.47892	1.9719	2.46487	2.95785	0.985949	0.492974	1.47892	0.985949	1.47892	1.9719	0	1.9719	0.492974	0	1.47892	1.47892	0.492974	0	0.985949	0.985949	0.492974	0.985949	2.46487	1.9719	1.9719	0.492974	0.492974	0.492974	1.47892	0.985949	1.9719	0.492974
-92.66	1	5.86469	5.37597	4.39852	4.88725	2.93235	3.9098	4.88725	2.44362	1.9549	4.39852	2.93235	3.42107	1.46617	4.39852	0.977449	3.42107	2.93235	0.488724	0.977449	2.44362	1.46617	2.44362	0.977449	0.977449	1.46617	1.9549	0.977449	0.488724	1.46617	0.977449	1.46617	1.9549	0.977449	1.46617	1.46617	0.977449	0.977449	1.9549	0.488724	1.9549	0	0.977449	0	0.488724	0.977449	0	1.9549	0.977449
-92.76	1	6.4251	9.39053	9.88477	6.4251	5.43662	6.91934	5.93086	6.91934	4.44814	5.43662	5.43662	4.94238	4.44814	4.44814	4.94238	3.45967	3.45967	2.47119	1.97695	0	0.988477	2.96543	1.48271	0.988477	0.988477	1.97695	0.494238	2.47119	1.48271	1.97695	1.48271	1.97695	0.494238	0.988477	0.988477	0.988477	1.97695	1.48271	1.97695	0.494238	2.47119	1.97695	0	0.988477	0.988477	1.48271	0.494238	0.988477
-92.86	1	5.445	7.92	6.93	8.91	4.455	7.425	3.96	6.93	4.95	3.96	5.445	4.95	3.465	5.94	1.485	2.475	2.97	2.475	1.98	1.485	4.95	4.95	2.475	2.475	2.475	1.485	1.485	2.97	1.98	1.98	2.475	1.485	0	2.475	0.495	1.485	1.98	0.495	0	1.485	0.495	0.99	0.99	1.485	0.495	0.99	0	0.99
-92.96	1	3.96407	6.93712	4.95509	4.45958	6.44162	3.46856	2.47754	3.96407	5.4506	5.4506	4.45958	3.96407	3.46856	3.46856	1.48653	1.98204	0	2.47754	3.46856	1.98204	3.46856	1.98204	1.98204	1.48653	1.48653	2.47754	1.48653	1.98204	0.991018	0.991018	1.48653	0.495509	0.991018	0.991018	0.991018	0.991018	0.991018	1.48653	0	0.495509	0.991018	0	0.991018	0.991018	1.48653	1.48653	0.495509	0.495509
-95.26	1	10.8844	13.3581	9.89491	13.8529	10.8844	10.3897	15.8319	11.8739	9.89491	8.90542	6.43169	5.4422	5.4422	6.43169	8.41068	2.96847	4.94746	3.95797	3.46322	4.94746	5.93695	2.47373	3.46322	5.4422	4.45271	2.96847	3.46322	4.45271	2.96847	1.97898	6.43169	1.48424	3.95797	0.494746	0.989491	0.989491	1.97898	2.96847	2.47373	1.97898	3.46322	0.494746	1.97898	0.989491	0.989491	3.46322	0.494746	0.494746
-95.36	1	12.7781	21.6245	14.744	17.6928	16.7098	14.2525	12.7781	9.33785	8.35492	8.35492	6.88052	8.84639	9.33785	6.88052	6.88052	5.40613	9.33785	5.40613	5.89759	5.89759	3.93173	6.38906	4.42319	5.89759	3.93173	5.89759	3.44026	2.45733	1.4744	1.96586	0.982932	2.9488	4.91466	2.45733	3.93173	0.982932	1.96586	0.982932	1.4744	1.96586	0.982932	1.96586	2.9488	3.93173	1.96586	4.42319	2.45733	1.96586
-95.46	1	14.1515	16.1034	14.1515	18.0553	15.6154	12.6875	9.27166	9.27166	17.0794	10.2476	5.85579	12.1996	12.6875	5.3678	7.31973	3.90386	6.83175	2.92789	4.87982	4.87982	4.87982	5.3678	4.39184	5.85579	4.39184	8.78368	4.39184	4.39184	5.3678	3.90386	1.46395	2.43991	3.41587	1.95193	3.90386	2.92789	2.43991	2.92789	1.95193	3.41587	3.41587	1.95193	3.41587	3.90386	2.92789	2.43991	2.43991	1.95193
-95.56	1	14.6395	18.0553	9.75964	20.4952	16.5914	19.0313	17.0794	8.78368	16.1034	8.2957	6.83175	12.6875	8.78368	9.27166	8.2957	8.2957	5.85579	8.2957	5.85579	3.90386	5.85579	4.87982	5.85579	6.34377	7.80771	2.43991	6.83175	4.39184	4.87982	2.92789	3.41587	2.92789	1.46395	2.92789	2.92789	3.41587	2.92789	3.41587	2.43991	2.43991	2.92789	2.43991	0.975964	2.43991	3.90386	1.95193	1.46395	0.975964
-95.66	1	10.305	18.1565	15.2122	14.2307	18.1565	12.2679	12.7586	14.2307	8.83287	9.8143	11.7772	11.2865	7.36073	7.36073	6.3793	3.92572	2.94429	4.90715	2.94429	5.88858	4.41644	6.87001	3.43501	4.41644	4.41644	2.94429	3.92572	2.45358	4.41644	1.47215	1.96286	0.98143	3.43501	1.96286	1.96286	2.94429	5.39787	2.94429	0.98143	4.41644	0.490715	2.45358	3.92572	3.92572	3.43501	2.45358	0	1.96286
-95.76	1	7.84745	12.7521	8.33791	9.80931	8.82838	12.7521	7.84745	7.35698	6.86652	9.80931	8.82838	4.90465	6.86652	5.39512	1.96186	4.41419	4.90465	4.41419	2.45233	2.45233	4.41419	2.94279	3.43326	3.43326	0.980931	2.94279	0.490465	4.41419	2.45233	2.45233	1.96186	1.4714	1.4714	2.45233	1.96186	1.96186	1.96186	0.490465	0.980931	0	0.980931	0.980931	1.96186	0.980931	1.4714	4.90465	1.96186	0.490465
-100.86	1	4.86013	3.40209	3.88811	5.34615	1.94405	4.37412	4.86013	2.91608	3.40209	3.88811	2.43007	2.43007	1.94405	0.972027	1.45804	1.45804	1.94405	0.486013	0.972027	2.43007	0.972027	1.45804	0.972027	0.486013	0.972027	0.486013	0.486013	2.43007	1.94405	1.45804	0.972027	0.972027	0.486013	0.972027	0.486013	1.45804	0.972027	0.486013	0.972027	0.972027	0	0.486013	0	1.45804	0.972027	0.972027	0	0
-118.96	1	6.92289	5.9339	6.92289	6.42839	4.94492	4.94492	6.42839	6.42839	2.47246	2.47246	3.95594	3.95594	3.46144	1.97797	1.48348	1.48348	1.97797	2.47246	3.46144	0.494492	1.97797	1.48348	1.48348	0.494492	1.48348	1.97797	1.97797	2.47246	1.48348	0	1.48348	0.988984	1.48348	1.48348	0.988984	0.988984	0.494492	0	0	0.988984	0.494492	1.48348	0.494492	1.97797	0.988984	0.494492	0.494492	0.988984
-132.16	1	8.81492	6.85605	3.91774	6.36633	7.83549	3.42802	3.91774	5.3869	2.93831	5.3869	4.40746	5.3869	2.93831	5.3869	2.93831	4.40746	3.42802	3.42802	2.93831	3.42802	2.44859	1.95887	2.44859	2.93831	4.40746	1.46915	0.979436	1.46915	0.489718	1.46915	1.95887	1.46915	0	0.979436	1.46915	0.979436	1.46915	2.44859	0.489718	0.979436	0	0.979436	1.95887	1.95887	1.46915	1.95887	1.46915	1.46915
-144.56	1	6.07734	4.558	8.10312	4.05156	5.06445	6.58378	2.02578	3.03867	2.53222	5.06445	4.05156	4.05156	2.02578	3.03867	2.02578	2.53222	2.02578	2.02578	3.03867	4.05156	1.01289	3.54511	1.51933	2.02578	3.54511	1.51933	0.506445	0	1.01289	1.01289	1.01289	2.02578	0.506445	2.53222	1.01289	0.506445	0	1.51933	1.51933	0.506445	0.506445	1.51933	0	1.51933	0	0	1.51933	0.506445
-157.56	1	6.47156	9.95625	7.46719	6.96937	7.46719	7.965	9.95625	7.965	2.98687	5.47594	3.9825	3.48469	1.99125	4.48031	4.48031	4.48031	1.49344	0.995625	6.47156	3.48469	1.99125	2.48906	3.9825	1.49344	1.99125	1.49344	1.49344	2.48906	2.98687	2.48906	0.995625	1.99125	0.995625	0.497812	0.497812	0.497812	1.49344	1.99125	0.995625	1.99125	0.497812	0.995625	2.48906	1.99125	0	0.995625	2.48906	0.497812
-158.16	1	7.0458	6.03926	6.54253	8.55561	6.03926	5.03271	6.03926	3.01963	6.03926	5.03271	5.03271	2.51636	2.01309	6.54253	3.5229	2.51636	1.50981	2.01309	2.01309	1.50981	2.51636	1.00654	3.5229	3.01963	2.01309	3.5229	2.51636	0	2.51636	1.00654	0	1.50981	1.00654	2.01309	1.00654	1.50981	1.00654	0	0.503271	1.00654	0	0	1.50981	0.503271	1.00654	1.50981	1.50981	1.00654
-161.86	1	5.94	6.435	4.95	6.435	3.465	3.96	3.96	5.94	1.98	2.97	3.465	1.98	2.475	4.455	1.98	1.98	1.98	1.98	3.465	0.99	0.495	0.99	1.485	0.495	1.98	0.99	0	1.485	0.99	2.475	0.99	0.495	0.495	0.495	0.495	0.99	0.99	0.99	0.99	0.99	0.495	0.495	0.495	0	0	0.99	0.495	1.485
-162.96	1	5.96758	3.97839	7.45948	1.4919	8.95138	6.46488	4.47569	3.97839	6.46488	3.97839	1.98919	1.98919	2.98379	3.48109	3.97839	1.98919	3.48109	0.497299	1.98919	3.97839	1.4919	1.98919	2.48649	0.497299	0.497299	1.98919	0.497299	0.994597	0.994597	0.497299	1.98919	1.98919	0.994597	1.4919	1.4919	0.497299	1.4919	1.98919	0.497299	2.48649	1.4919	0.994597	0.497299	0	0.497299	0	0	2.48649
-163.06	1	4.52236	9.5472	2.51242	5.52733	3.51739	4.01987	3.51739	5.52733	6.5323	3.51739	4.01987	4.52236	2.00994	2.00994	1.50745	2.51242	3.01491	3.51739	2.51242	3.51739	0	2.00994	2.51242	3.01491	1.00497	1.50745	0.502484	1.50745	1.00497	1.00497	1.00497	1.00497	0	1.00497	2.51242	0.502484	0	2.00994	0.502484	0.502484	0.502484	0.502484	1.00497	0.502484	0.502484	1.00497	0.502484	0.502484
-171.06	1	1.98919	7.45948	4.97299	3.97839	4.97299	2.48649	3.48109	2.48649	1.98919	2.48649	2.98379	3.97839	0.994597	2.48649	1.4919	1.4919	1.98919	2.48649	0	0.497299	0.994597	1.4919	0.497299	0.994597	0.497299	0.497299	0.497299	0	0	0.994597	1.98919	1.4919	0.497299	0.497299	0	1.4919	0	0.497299	0.497299	0	0.994597	0.497299	0.497299	0	0.994597	0.994597	0.497299	0
-171.16	1	4.49657	2.49809	2.49809	2.99771	2.49809	3.99695	2.49809	2.49809	1.49886	1.49886	3.99695	0.499619	1.99848	2.99771	2.99771	0.999238	1.99848	2.49809	0.499619	1.49886	1.99848	1.49886	1.49886	0.499619	1.49886	0.499619	0.999238	1.49886	0	0.499619	0	0.999238	0	1.49886	0.999238	0.499619	0.499619	0	0.999238	0	0	1.49886	0	0.499619	0.499619	0	0.499619	0.499619
-4.56	0	0.991018	0.991018	2.47754	2.97305	1.48653	1.48653	0.991018	2.47754	1.98204	0.495509	1.48653	1.98204	0	0	0.495509	0.495509	1.48653	0	0	1.48653	0.991018	0.495509	0.495509	0	0.495509	1.48653	0	0.991018	0	0.991018	0	0.495509	0	0.495509	0.495509	0	0	0	0	0.991018	0	0	0.495509	0	0.495509	0	0.495509	0.495509
-4.46	0	0.982431	1.47365	1.47365	1.47365	1.96486	1.96486	0.982431	0.491215	1.47365	0.982431	0	0	0.491215	0	0.982431	1.96486	0.491215	0	0	0.491215	0.491215	0	0	0.491215	0.491215	0	0	0.491215	0	0.491215	0.491215	0.491215	0	0.491215	0	0	0.491215	0	0.491215	0	0	0	0	0	0	0	0	0.491215
-4.36	0	1.94503	0.486259	0.972517	0.972517	0.486259	2.43129	1.45878	0	0	1.45878	0.972517	0.972517	0.486259	0	0	0.486259	0	0	0.486259	0	0	0.486259	0.486259	0.486259	0	0.486259	0	0.486259	0	0.486259	0.972517	0	0.486259	0	0	0	0	0	0	0.972517	0	0.486259	0	0	0	0	0	0
-4.26	0	0.486259	0.486259	1.94503	0.972517	2.43129	0.972517	0.486259	0.486259	0	0	1.94503	0.486259	0	0.486259	0.972517	0	0	0	0.486259	0.972517	0.486259	0	0	0	0	0.486259	0	0	0.486259	0	0	0.486259	0	0	0	0	0.972517	0	0	0	0	0.486259	0	0	0	0.486259	0	0
-4.16	0	1.9549	0.488724	0	0.488724	1.9549	1.9549	0.488724	0.977449	0	0.488724	0.977449	0.488724	0.488724	0	0	0	0	0.977449	0.488724	0.488724	0.977449	0.977449	0	0	0.488724	0	0.977449	0.977449	0.977449	0.977449	0.488724	0	0	0	0	0.488724	0	0	0.488724	0.488724	0	0	0.488724	0	0	0	0	0.488724
-4.06	0	0.973008	1.45951	0.486504	0.973008	0.486504	0.486504	1.45951	0.486504	0.486504	0.973008	0.973008	0.486504	0.486504	0.486504	0	0	0.973008	0	0	0.486504	0.486504	0.486504	0	0.486504	0	0	0	0.973008	0	0	0.486504	0	0.486504	0	0	0	0	0.486504	0	0	0	0	0	0	0.486504	0	0	0
-3.96	0	0.483332	1.93333	1.93333	0.483332	0.483332	0	1.45	1.93333	0.966665	0.966665	1.45	0.483332	0.483332	0.483332	0	0	0	0	0.483332	0.966665	0.483332	0.483332	0.966665	0.966665	0.966665	0	0.483332	0.966665	0.483332	0	0	0	0	0	0	0	0	0	0.483332	0	0.483332	0	0.966665	0	0.483332	0	0.483332	0
-3.86	0	0.489469	0.978938	0.489469	0.489469	0.489469	0	0.489469	0.489469	0.489469	0.489469	0	0	0	0	0	0.489469	0	0.978938	0	0	0.489469	0	0.489469	0	0	0	0.489469	0	0.489469	0.978938	1.46841	0	0.489469	0	0	0	0	0	0	0.489469	0.489469	0	0.489469	0	0	0	0	0
-3.76	0	0.990508	0.495254	0.990508	0.495254	0.495254	0.495254	0.990508	0.990508	0	0	0	0	0.990508	0	0.990508	0	0	0	0	0.495254	0	0	0.495254	0	0	0	0.495254	0	0	0.495254	0	0.495254	0	0	0	0	0	0	0	0	0	0	0.495254	0	0	0	0	0.495254
-3.66	0	0.49936	0.49936	0.99872	0.49936	0.49936	0.49936	0	0	0	0.99872	0.99872	0	0	0	0	0	0	0.49936	0.49936	0.49936	0.49936	0	0	0	0.49936	0.49936	0.49936	0	0	0.99872	0	0	0	0	0	0	0	0	0.49936	0	0	0	0.49936	0	0	0.49936	0	0
-3.56	0	0.994597	1.4919	0.497299	2.48649	0.994597	0	1.4919	1.4919	0	0.497299	0	0	0	0	0	0	0	0.994597	0	0	0	0.994597	0.497299	0	0	0.497299	0	0	0	0	0	0.497299	0	0	0	0	0	0	0	0	0	0	0	0	0	0	0	0
-3.46	0	0.494492	1.97797	0	1.48348	0	0.494492	0.988984	0.494492	0	0.988984	0.494492	0	0	0	0	0	0.494492	0	0	0	0	0.494492	0	0.494492	0	0	0	0.494492	0	0	0	0	0	0	0	0	0	0	0	0	0.494492	0	0	0	0	0	0	0
-3.36	0	0.490965	0.490965	0	0	0	0.490965	0.98193	0.490965	0.98193	0.490965	1.4729	0	0.98193	0.490965	0.490965	0	0.98193	0	1.96386	0.490965	0	0	0	0.490965	0.490965	0	0.490965	0	0.490965	0	0	0	0	0	0	0	0	0	0	0	0	0	0	0	0	0	0	0
-3.26	0	0	0	1.94995	0.974977	1.46247	0	0.487488	0.487488	0.487488	0	0.487488	1.46247	0.487488	0.487488	0	0.974977	0.487488	0.974977	0.974977	0.974977	0	0	0	0	0	0.487488	0	0	0.487488	0.487488	0	0.487488	0	0.487488	0.487488	0.487488	0	0	0.487488	0	0	0	0	0	0	0	0	0
-16.56	0	0.986958	0.493479	2.4674	0.493479	0.493479	1.97392	3.45435	0.986958	0.986958	1.97392	1.48044	1.48044	0	0.986958	0.493479	0	0	0	0.493479	0.493479	0.986958	0.493479	0.986958	0	0.493479	0	0.986958	0.493479	0	0	0.493479	0.493479	0.493479	0.493479	0.493479	0	0.493479	0	0.493479	0	0	0.986958	0	0	0.493479	0	0	0
-16.46	0	0.976459	1.46469	0.976459	0.976459	1.46469	0.488229	1.95292	1.46469	0.488229	1.95292	0.488229	0.488229	0.488229	0	0	0.488229	0	0.976459	0.976459	0	0.976459	0.488229	0.488229	0.488229	0.976459	0.488229	0.488229	0.488229	0	0	0	0	0	0.488229	0	0	0	0	0	0.488229	0	0	0.488229	0	0	0.488229	0.976459	0
-16.36	0	0.969582	1.45437	0.484791	3.39354	0.484791	0.969582	0	0.484791	0.969582	0.484791	1.45437	0	0.484791	1.45437	0	0	0.969582	0.969582	0	0.969582	0.484791	0.969582	0	0	0.484791	0.484791	0.969582	0.484791	0	0.484791	0	0.969582	0	0	0.969582	0	0.484791	0	0	0	0	0	0	0	0.969582	0.484791	0	0.484791
-16.26	0	0	1.46469	1.95292	2.44115	0.488229	1.95292	0	2.44115	1.46469	1.95292	1.95292	0	0	0.976459	0	0	0	0.488229	0.488229	0	0.488229	0.488229	0	0.976459	0	0.976459	0	0	0.488229	0.488229	0.488229	0	1.46469	0.488229	0	0	0	0.488229	0.488229	0	0	0.488229	0	0	1.46469	0	0	0.488229
-16.16	0	0.492974	0.492974	1.9719	1.9719	0.985949	0.985949	0.985949	0.985949	1.47892	2.46487	1.47892	0.492974	0.985949	0	1.47892	0	0.492974	0.985949	0.985949	0.492974	0.985949	0	0	0	0.492974	1.47892	0.985949	0.492974	0.492974	0.492974	0.492974	0.492974	0	0	0	0	0.492974	0.492974	0.492974	0	0.492974	0	0.492974	0.492974	1.47892	0.492974	0.492974	0.492974
-16.06	0	0	1.96586	0.982932	0.982932	0.982932	0.491466	2.45733	0.491466	1.4744	0.982932	0	0.982932	0.491466	0	0.491466	0	0	0.491466	0	0.491466	0	0.982932	0	0	1.4744	1.4744	0.491466	0.491466	0	0	0	0.491466	0	0	0.491466	0	0	0	0	0	0.982932	0	0	0.491466	0	0	0.491466	0.982932
-15.96	0	0.488972	2.93383	1.46692	2.44486	0.488972	1.46692	1.95589	0.488972	0	0.977945	1.46692	0	0.977945	0.488972	1.46692	1.46692	0.488972	0.488972	1.46692	0	0.488972	0	0.488972	0.977945	0	0.488972	0.488972	0	0.977945	0	0.488972	0	0	0	0.488972	0	0	0	0	0	0.488972	0	0	0.488972	0	0	0.488972	0
-15.86	0	0.492974	1.47892	1.47892	0.985949	1.9719	1.47892	1.9719	0.985949	0	0	0.985949	0.985949	0.985949	0.492974	0	0.985949	1.47892	0.985949	0.985949	0	0	0.985949	0	0.985949	0.492974	0.985949	0	0.492974	0	0	0	0	0	0	0.492974	0	0	0	0	0.985949	0	0	0	0.492974	0.985949	0	0.492974	0
-15.76	0	0	0.497042	0.497042	0.497042	2.48521	0	2.98225	0.497042	1.49113	0.994084	0	0	0	0	0.497042	0.994084	0	2.48521	0	0.497042	1.49113	0.497042	0.994084	0.497042	0.497042	0	0.497042	0	0	0	0	0.497042	0	0	0	0	0.497042	0	0.497042	0	0.497042	0.497042	0	0.497042	0.497042	0.497042	0.497042	0
-15.66	0	0.99306	1.48959	0	1.48959	0.49653	0.99306	1.48959	0.99306	0.99306	2.48265	0.99306	1.98612	1.98612	0.49653	0	0	0	0.49653	0.49653	0	0	0	0	0.49653	0.49653	1.48959	0.49653	0	0	0.99306	0	0.49653	0.49653	0	0.49653	0	0.49653	0.49653	0	0	0.49653	0	0	0	0	0	0	0
-15.56	0	0.992549	1.48882	0.992549	0.496274	1.48882	0.496274	0.496274	0.496274	1.9851	0.992549	0.992549	0.496274	0.496274	0.496274	0.496274	0.496274	0	0.992549	0.496274	0.992549	0	0.496274	0	0	0	0.496274	0	0.992549	0	0.496274	0.992549	0.496274	0	0	0.992549	0	0.992549	0	0	0	0	0	0	0	0.992549	0.496274	0	0
-15.46	0	2.45858	1.96687	0	0	0.491717	1.47515	0.491717	2.45858	1.96687	0.983433	1.47515	0.491717	0.491717	1.47515	0	0.491717	0.491717	1.47515	0	0	0	0.491717	0	0	1.96687	0.983433	1.47515	0	0.983433	0.491717	0	0	0	0.491717	0	0.491717	0	0	0.983433	0.491717	0	0	0	0	0	0	0	0.491717
-15.36	0	0.488972	0.488972	0	2.44486	1.46692	1.95589	2.44486	0.977945	1.46692	1.46692	1.95589	0	0	0.488972	0	0	0.977945	0	0	0	0.488972	0	0.977945	0.488972	0.488972	1.46692	0.488972	0	0	0.488972	0	0	0	0	0.488972	0	0	0.488972	0.488972	0.488972	0	0	0.488972	0.488972	0.488972	0	0.488972	0.488972
-15.26	0	0.487735	0.487735	1.95094	1.95094	1.46321	2.43868	0.97547	0	0	0	0.487735	0.97547	0.97547	0.97547	0.487735	0	0	0.487735	0	1.46321	0	0	1.46321	0.487735	0.487735	0.487735	0.487735	0.487735	0.487735	0.487735	0	0	0.487735	0.97547	0	0	0.487735	0.487735	0.97547	0	0	0.487735	0	0	0.487735	0	0	0
-15.16	0	1.46469	2.44115	2.92938	1.46469	0.976459	0.488229	1.95292	0.976459	0.488229	2.92938	0	0.488229	0.976459	1.46469	0.976459	0	0.488229	0.976459	1.46469	0.488229	0	0.488229	0	0.976459	0.488229	0	0.488229	0	0.488229	1.46469	0.488229	0.976459	0.976459	0.488229	0.488229	0.488229	0.488229	0	0	0.488229	0.488229	0	0	0	0.488229	0	0	0
-15.06	0	0.973008	1.94602	1.94602	0.973008	0.486504	1.94602	2.91902	1.45951	2.43252	0.973008	0.486504	0.486504	0.486504	1.45951	0.486504	0.973008	0.486504	0.973008	0.973008	0.486504	0	0.486504	0.973008	0.486504	0	0	0.973008	1.45951	0	0.486504	0	0	0	0.486504	0	0	0	0.486504	0	0	0.973008	0.486504	0	0.486504	0	0.973008	0	0.973008
-14.96	0	1.94014	0.97007	2.91021	0.97007	3.39525	1.45511	3.88028	0.485035	1.45511	1.94014	0.97007	0.97007	0.97007	1.45511	0.97007	0	1.45511	0.485035	0	0	0.97007	0.485035	0.485035	0.97007	0	0.97007	0	0	0.485035	0.485035	0.485035	0	0	0	0	0	0	0.485035	0	0	0	0	0	0	0.97007	0.485035	0	1.45511
-14.86	0	1.96687	2.9503	0.491717	0.491717	0.983433	1.96687	1.96687	0.983433	2.45858	1.96687	1.96687	1.47515	0.983433	2.45858	1.47515	1.47515	0.491717	0	0.491717	0.983433	0	0	0.983433	0.983433	0.491717	0.491717	0.491717	1.47515	0.491717	0.491717	0.491717	0	0	0	0.491717	0	0.491717	0.491717	0.491717	0.983433	0	0.491717	0.491717	0	0	0.983433	0.491717	0
-14.76	0	0.995625	0.995625	2.98687	0.995625	0	0.995625	1.49344	0.995625	0	1.49344	0.497812	0.995625	0	0.995625	1.49344	0.995625	0.995625	0.995625	0	0	0.497812	0	0.995625	0.497812	1.49344	0.497812	0	0.995625	1.49344	0.995625	0	0	0	0.497812	0	0.497812	0.497812	0.497812	0	0.497812	0	0	0.497812	0.995625	0	0	0	0
-14.66	0	0.497042	1.98817	2.48521	2.48521	1.98817	0.994084	0.497042	1.49113	0.497042	1.98817	1.49113	0.497042	0.497042	2.48521	0.497042	0	1.98817	0	0.994084	0.994084	0.497042	0.497042	0.497042	0.994084	0.497042	0.497042	1.49113	0.497042	0.497042	0.497042	0.497042	0	0.497042	0	0.497042	0.497042	0	0	0.497042	0.497042	0.497042	0	0	0	0	0	0	0
-14.56	0	1.48959	2.48265	1.98612	1.48959	2.48265	1.98612	0.99306	1.98612	2.48265	0.99306	0.99306	0	0	0.49653	0.99306	0.49653	0.49653	0	0.99306	0	0.49653	0	1.48959	0.49653	0.99306	0.49653	0.49653	0.99306	0	0.99306	0	0	0.49653	0	0	0.49653	0	0.49653	0.49653	0	0.49653	0	0.49653	0	0.49653	0	0	0
-14.46	0	0.497299	1.4919	2.48649	2.98379	0.497299	2.48649	2.48649	0.497299	1.98919	0.497299	0.994597	1.4919	1.4919	0.497299	0.497299	0.497299	0.994597	1.4919	0.497299	0	0.497299	0.497299	0.994597	1.4919	0.994597	0.994597	0	0	0.497299	0	0.497299	0	0	0	0.994597	0	0.994597	0.497299	0.497299	0.497299	0	1.4919	0	0	1.4919	0	0	0.497299
-14.36	0	1.47666	2.46109	2.46109	1.96888	1.96888	1.96888	0.984438	1.96888	1.96888	2.46109	0.984438	0	0.984438	0.984438	0.492219	0.492219	0	0.984438	0	0.492219	0.984438	0.492219	0	0	0	0.492219	0.492219	0.492219	1.47666	0	0	0	0.492219	0	0.984438	0	0	0	0.492219	0	0	0	0	0.492219	0	0	0.492219	0.492219
-14.26	0	0	1.46543	1.46543	1.95391	0.488477	1.95391	1.46543	0.488477	1.46543	0	0.488477	0	3.41934	0.488477	0.976954	1.95391	0	0.488477	0.976954	0.488477	0.488477	0	1.46543	0.488477	0	1.46543	0	0	0	0.976954	0	0	0.488477	0	0	0	0.488477	0.488477	0	0	0.488477	0	0.976954	0.488477	0	0	0	0
-14.16	0	1.46543	1.95391	1.46543	2.44238	1.95391	0.976954	0.976954	1.95391	0.976954	1.46543	0.488477	0.976954	1.95391	1.95391	0.488477	0.976954	1.46543	0.488477	0.976954	1.46543	1.46543	0.488477	0.976954	0.488477	0	0.488477	0.976954	0.488477	0.488477	0	0.488477	0.488477	0.976954	0	0	0	0	0	0	1.46543	0	0.976954	0.488477	0	0	0	0	0
-14.06	0	0	3.43676	2.45483	2.45483	1.4729	1.96386	2.45483	2.45483	0.98193	1.96386	0.98193	0.490965	1.4729	0.490965	0.98193	0	0.490965	0	0.98193	0.98193	0.98193	0.98193	0.98193	0.98193	0	0	0.490965	0	0.98193	0.490965	0	0.490965	0	0.490965	0.490965	0	0	0.98193	0	0	0	0	0.490965	0.490965	1.4729	0	0	0.490965
-13.96	0	0	3.40381	2.91755	0.972517	2.43129	1.94503	1.94503	0.972517	1.45878	2.91755	1.45878	1.45878	1.45878	0.972517	0.972517	0.972517	0.486259	0.486259	0.972517	1.45878	1.45878	0	0.486259	0	0.972517	0	0	0.486259	0.486259	0.486259	0	0	0	0.486259	0	0	0	0	0.486259	0.486259	0.486259	0	0.486259	0	0	0	0	0
-13.86	0	0.484791	1.93916	1.45437	0.484791	0.484791	0.484791	0.969582	2.90875	0.484791	0.969582	0.484791	0.969582	0.484791	0.969582	0.969582	0.484791	0.484791	0.484791	0.484791	0.484791	0.484791	1.45437	1.45437	1.45437	0.484791	0.484791	0	0.484791	0.484791	0.484791	0.484791	0	0	0.484791	0.484791	0.969582	0.484791	0	0	0.484791	0	0	0.484791	0.484791	0	0	0	0
-13.76	0	1.48806	1.48806	1.98408	1.48806	1.48806	0.992038	0.496019	3.96815	1.48806	2.48009	0.992038	0.992038	0	0.496019	0	0.496019	0.496019	0.992038	0.992038	0	1.48806	0.496019	0.496019	0	0.496019	0	0.496019	0	0.496019	0	0	0.992038	0.496019	0.496019	0	0	0	0	0	0.496019	0	0	0.496019	0	0	0	0	0
-13.66	0	0.992038	0.992038	1.98408	2.97611	1.48806	0.992038	2.48009	1.48806	2.48009	1.98408	1.48806	1.48806	1.48806	0.496019	0.992038	1.48806	1.48806	1.48806	0.496019	0.496019	0	0.496019	0.496019	0	1.48806	0.992038	0	0.496019	0	0	0	0.496019	0	0	0	0	0	0.496019	0	0.496019	0.496019	0.496019	0	0	0.992038	0.496019	0	0
-21.06	0	0.497812	1.99125	2.48906	1.49344	1.99125	1.99125	1.99125	2.48906	1.49344	1.49344	0.497812	0.995625	2.48906	0.995625	1.49344	0.497812	0.995625	0.497812	0.497812	0.497812	1.49344	0.995625	0	0.995625	1.49344	1.49344	0	1.49344	0	0.497812	0	0	0	0.497812	0.995625	0.497812	0.497812	0	0.497812	0	0	0	0.497812	0	0.995625	0.497812	1.49344	0
-20.96	0	1.96888	1.47666	0.492219	1.47666	1.47666	0.984438	0.984438	1.96888	1.47666	1.47666	2.46109	0.492219	0	1.96888	1.47666	1.47666	0.492219	0	0	0	0.984438	0	1.47666	0.984438	0.492219	1.96888	0.984438	0	0.984438	0.492219	0.984438	0.492219	1.96888	0	0	0.492219	0.492219	0	0.492219	0	0	0.492219	0	0	0	0	0	0
-20.86	0	0.977945	2.44486	1.95589	0.488972	2.93383	2.44486	1.46692	0.977945	1.46692	1.95589	0	0	0	0.977945	0.977945	0.977945	0.488972	0.977945	1.46692	0.488972	0	0.488972	0.488972	0.977945	1.46692	0	0	1.46692	0.488972	0.977945	0.977945	0	0	0.488972	0.488972	0	0	0	0	0.488972	0	0	0.488972	0.488972	0.488972	0.488972	0	0.488972
-20.76	0	0.486504	0.973008	3.89203	0.973008	1.94602	1.94602	0.486504	1.45951	2.43252	0.486504	0.486504	1.45951	1.45951	1.94602	0	0	1.45951	0.486504	0.486504	0.486504	0.486504	0.486504	0	0	0.486504	1.94602	0.486504	1.45951	1.45951	0	0.486504	0	0	0	0	0	0.973008	0.486504	0	0.973008	0.486504	0.486504	0	0.486504	0	0	0	0
-20.66	0	1.46321	2.43868	1.95094	2.92641	1.46321	0.487735	2.43868	0.97547	2.43868	1.46321	1.95094	1.46321	1.46321	1.95094	0	0.487735	0	0.97547	0.487735	0	0	0.97547	0.97547	1.46321	0.97547	0	0.487735	0.487735	0	0	0	0	0	0.487735	0	0.487735	0	0	0.487735	0	0.97547	0	0.487735	0.487735	0	0	0	0.487735
-20.56	0	0.976459	1.95292	2.44115	1.95292	2.44115	0.976459	1.95292	2.92938	0.976459	0.488229	0.976459	1.46469	0.488229	0	0.488229	0.976459	1.46469	0.488229	0.488229	0	0.976459	0.488229	0.488229	0.976459	0.976459	0	1.46469	0.488229	0	0.488229	0	0.976459	0	0	0	0	0	0.488229	0.976459	0.488229	0.488229	0.488229	0	0.976459	0.488229	0	0.488229	0
-20.46	0	0.970559	0.970559	2.91168	3.39696	2.4264	1.45584	1.45584	1.94112	1.45584	2.4264	0.485279	0.485279	1.94112	0.485279	0.485279	0.970559	0	0	1.94112	0	1.45584	1.94112	1.45584	1.45584	0	1.45584	0	0	1.45584	0.485279	0.970559	0.485279	0.970559	0.970559	0	0	0.970559	0	0.485279	0	0	0	0	0	0.485279	0	0	0.485279
-20.36	0	0.491215	2.94729	0	2.94729	4.42094	1.47365	4.91215	1.96486	1.96486	1.47365	1.96486	1.96486	1.47365	1.47365	0.491215	0.491215	0	0.982431	0.982431	0.982431	1.96486	0.491215	0.491215	0.491215	0	0.491215	1.47365	0.982431	0.491215	1.47365	0.982431	0	0	0.982431	0.491215	0.491215	0	0.982431	0	0	0.982431	0	0.982431	0	0.982431	0.491215	0	0.491215
-23.06	0	0.495254	1.98102	0.495254	2.97153	1.98102	2.47627	1.48576	0.495254	0.495254	0.990508	0	1.98102	0.990508	0.495254	0.495254	0.495254	0	1.48576	0.495254	0	0	0.990508	0.990508	0	0	0.495254	0.495254	0.990508	0	0.990508	0	0	0	0.495254	1.48576	0	0	0	0	0	0	0	0	0.495254	0	0	0	1.48576
-22.96	0	0.487488	1.46247	1.94995	2.92493	1.46247	1.46247	2.43744	1.46247	0.487488	0.487488	0	2.43744	0.487488	0.487488	0.487488	0.487488	0.487488	0	1.46247	1.46247	0	0.487488	0.487488	0	0	0	0	0	0.974977	0.487488	0.974977	0.487488	0	0	0.487488	0.974977	0.487488	0.487488	0	0	0.487488	0	0	0	0	0	0	0
-22.86	0	0.972517	2.43129	1.94503	1.45878	0.972517	0.486259	0.972517	0.972517	2.43129	0.972517	0.972517	0.972517	0.972517	0	0.486259	0.972517	0.486259	0	0.972517	0.972517	0.972517	0	0.486259	0.486259	0.486259	0.486259	0.972517	0.972517	0.486259	0.486259	0.486259	0	0	0	0.486259	0	0	0	0.486259	0	0.486259	0	0	0	0	0	0	0
-22.76	0	0.489221	0.489221	1.95688	0.489221	1.46766	0.489221	1.46766	1.46766	0.489221	0.489221	0	1.95688	1.95688	0.978441	0.489221	0	0.489221	0.489221	0.978441	0.978441	0.489221	0.978441	0.489221	1.46766	0	0.489221	0.489221	0.489221	1.95688	0.978441	0.489221	0	0	0.489221	0	0	0	0.489221	0	0	0.489221	0	0.489221	0.978441	0.489221	0.489221	0.489221	0
-26.96	0	0.488229	0.976459	0.976459	2.92938	0.976459	1.46469	3.41761	2.44115	0.976459	0.976459	0.976459	0	2.44115	0.976459	0.976459	0.488229	0	0	0.976459	0.976459	0.976459	0	0	0.976459	0	0.488229	0.488229	0	0.488229	0	0	0.488229	0	0	0	0	0.488229	0.976459	0.488229	0	0	0	0	0.488229	0.488229	0	0.488229	0
-26.86	0	1.47817	0.492722	0.492722	0	1.97089	1.47817	1.47817	0.985444	0.985444	0.985444	0.985444	0.492722	0.492722	0.985444	0.985444	0.492722	1.47817	0	0.492722	0.985444	0	0.492722	0	0.492722	0	0.492722	0.492722	0.492722	0.985444	0	0.492722	0	0	0.492722	0	0.492722	0.492722	0.492722	0	0.492722	0	0	0	0.985444	0.492722	0.492722	0	0
-26.76	0	0.495254	1.98102	0.495254	2.97153	1.98102	3.46678	0.495254	1.48576	0.495254	1.48576	0.495254	0.495254	1.48576	0	1.48576	0.495254	0.495254	0.495254	0.495254	0	0.495254	0	0.495254	0.990508	0.495254	0	0.495254	0.495254	0	0	0	0	0	0.990508	0	0	0.495254	0	0	0.495254	0	0	0	0	0.495254	0	0	0.495254
-26.66	0	0.992549	0.992549	0.992549	1.9851	2.97765	2.48137	3.47392	1.48882	0.992549	1.9851	0.496274	0.496274	0.992549	0	0.992549	0.992549	0	0.992549	1.48882	1.48882	0.496274	0.496274	0.496274	0.992549	0.496274	0	0.992549	0	0.496274	0	1.9851	0	0	0.992549	0.496274	0	0	0.496274	0	0.992549	0	0	0	0	0	0	0	0
-27.96	0	0.489469	3.42628	1.95788	1.46841	2.44735	1.95788	2.93681	0.978938	1.95788	0.978938	0	0.978938	0.978938	1.95788	0.489469	0	0.978938	0.978938	0	0.489469	0.489469	0.489469	0	0.489469	0.489469	1.46841	0	0.489469	0	1.46841	0.978938	0.489469	0	0.489469	0	0	0	0	0.489469	0	0.489469	0	0	0	0	0.489469	0.978938	0.489469
-27.86	0	0	1.97493	1.4812	0.987464	0	2.96239	0.987464	0	1.4812	1.4812	0	1.4812	0.493732	0	0.493732	0.493732	0.987464	0.987464	0	0.493732	0.493732	0	0	0	0.493732	0.493732	0	0.987464	0.987464	0.493732	0.493732	0.493732	0.493732	0.493732	0	0.493732	0	0.493732	0	0	0	0.493732	0	0	0.493732	0	0	0
-27.76	0	1.49036	1.49036	2.98072	2.48393	0.993572	3.4775	1.49036	1.98714	0.993572	1.49036	1.49036	0.993572	0.496786	2.98072	0	2.48393	0.496786	0	0.496786	0	0	0.496786	0	0.496786	0	0.496786	0.496786	0	0	0.993572	0	0.993572	0.496786	1.49036	0.496786	0.496786	0	0.496786	0	0.496786	0	0	0	0	0.496786	0	0	0
-31.66	0	1.46321	1.46321	2.92641	1.95094	0.487735	1.95094	3.90188	1.95094	1.95094	1.46321	2.43868	1.46321	1.46321	0.487735	1.95094	0	0.97547	0.487735	0.487735	1.46321	0.487735	1.46321	0	0.97547	0.487735	0.97547	0.97547	0.97547	0.487735	0.487735	0.97547	0	0.97547	0	0	1.95094	0	0	0	0.487735	0.97547	0	0	0	0	0.487735	0	0.487735
-31.56	0	0.488724	1.9549	2.44362	1.9549	1.9549	2.44362	1.9549	2.44362	2.44362	1.9549	0.977449	0.488724	0.488724	0.488724	0.977449	1.9549	0.488724	2.44362	0	0.488724	0	0.488724	0.977449	0.488724	0	0.488724	0	0	0	0	0.488724	0	0.488724	0.488724	0.488724	0.977449	0.977449	0.977449	1.46617	0.488724	0.488724	0.488724	0.977449	0.977449	0	0	0.977449	0.977449
-31.46	0	1.46395	1.46395	1.46395	2.92789	1.46395	1.95193	0.487982	1.95193	1.46395	1.46395	2.92789	0.487982	0.487982	1.95193	0.487982	0.975964	0.487982	0.487982	0.975964	0.487982	0.975964	3.41587	1.46395	0	1.46395	1.95193	0.487982	0	0.975964	0	0.975964	0.487982	0.975964	0	0.975964	0.487982	0.975964	0	0	0	0	0	0	0	0	0.487982	0.487982	0.487982
-31.36	0	0.979436	2.44859	3.42802	2.44859	1.95887	1.95887	0.979436	0.489718	2.93831	0.979436	1.95887	2.44859	0	1.46915	0.979436	0	0.979436	0	0	0.489718	0	0.489718	0	0	0.489718	0	0.489718	0.489718	0.489718	0	0	0.979436	0	0.489718	0	0	0.489718	0.489718	0.489718	0	0.489718	0.489718	0	0.489718	0.489718	0.489718	0.489718	0.489718
-31.26	0	0.98797	2.46992	1.97594	1.48195	3.95188	1.97594	0.98797	1.97594	0.493985	1.48195	0.493985	0.493985	0.493985	0.98797	0	0.98797	1.48195	0.493985	1.97594	0.98797	0	0	0	0.98797	0.98797	1.48195	0.493985	0.493985	0.98797	0	0.493985	0	0	0	0.493985	0.98797	0.493985	0.493985	0	0.493985	0.493985	0	0	0.493985	0	0.98797	0.493985	0
-31.16	0	0.496786	2.48393	1.98714	0.993572	2.98072	2.48393	1.49036	0.993572	0.993572	0	2.98072	1.49036	1.49036	2.48393	0.496786	0.496786	1.49036	0.993572	0.496786	0.496786	0.993572	0	0	0	0.993572	0.496786	0.496786	2.48393	0.993572	0.496786	0.993572	0.993572	0	0.496786	0.496786	0	0.496786	0.496786	0.993572	0	0.993572	0.496786	0.496786	0.496786	0	0.496786	0.496786	0.496786
-31.06	0	0.994084	2.48521	1.49113	1.98817	3.97634	0	1.49113	1.98817	1.49113	0.994084	1.49113	1.49113	2.48521	2.48521	1.49113	0.497042	0.994084	0.497042	0	0.497042	0.994084	0.994084	0	0.994084	0.497042	0	1.98817	0.497042	0	0	0	1.49113	0.994084	0.497042	0	0	0.497042	0	0.497042	0.994084	0	0	0	0.497042	0	0.497042	0.994084	0
-44.16	0	0.988477	2.96543	1.48271	3.45967	0.494238	2.47119	0.494238	2.96543	2.47119	2.47119	2.47119	0.988477	1.48271	0.988477	0.494238	0	0.494238	0	0.988477	1.48271	0.988477	0.988477	1.48271	0.494238	0	1.48271	1.97695	0	0.494238	0.494238	0.988477	0.988477	0.494238	0.988477	0.494238	0.494238	0.494238	0	0.494238	0.494238	0.494238	0.494238	0	0.494238	1.48271	0	0	0
-52.56	0	1.46173	2.43621	1.46173	1.94897	2.43621	1.94897	2.92345	1.94897	0.487242	1.46173	0.974484	0.974484	1.94897	1.46173	1.94897	0.974484	0.974484	0.974484	0.487242	1.94897	0.974484	0	1.46173	1.46173	0.487242	0.487242	1.46173	0.487242	0.974484	0	0.487242	0	0	0.487242	0.487242	0	0	0.487242	0.487242	0	0.487242	0	0	0.487242	0	0.974484	0.487242	0
-52.46	0	2.42762	1.9421	1.45657	2.91314	2.42762	2.91314	2.42762	1.45657	0.485524	0.485524	1.9421	0.485524	2.91314	0.971048	0	0.971048	0.485524	0.971048	0	0.485524	1.45657	0.971048	1.9421	0.485524	0.485524	0.485524	0.971048	0.971048	0.971048	0	0.971048	0	0	0.485524	0	1.45657	0.485524	0.485524	0.971048	0.485524	0.971048	0.485524	0.485524	0.485524	0.485524	1.45657	0.485524	0
-61.06	0	0.498843	0.498843	6.48496	5.98612	5.98612	4.48959	4.48959	6.48496	2.49422	3.99074	4.98843	3.99074	2.99306	2.99306	2.49422	2.99306	0.997686	2.99306	1.99537	0.997686	1.99537	1.99537	1.99537	0	1.49653	0.498843	2.49422	1.49653	2.99306	0.997686	1.49653	1.49653	2.49422	1.49653	0.498843	0	2.99306	1.49653	0.997686	1.99537	0	0.498843	0.498843	0	0.498843	0.498843	0.997686	0.997686
-65.06	0	2.53489	3.04187	3.54884	1.52093	2.02791	3.04187	3.54884	2.02791	4.05582	1.52093	1.01396	3.04187	0.506978	1.52093	1.52093	0	0	1.52093	0	1.52093	1.01396	0.506978	1.01396	0	1.01396	1.01396	0	0	2.02791	0.506978	1.01396	0	0.506978	0.506978	0.506978	0	0	0	0	1.01396	1.52093	0.506978	0.506978	0	1.01396	0.506978	0	0
-64.66	0	1.00865	4.53892	3.02595	3.53027	4.0346	3.02595	2.0173	1.00865	1.51297	1.51297	1.00865	2.52162	1.00865	1.51297	1.51297	2.52162	1.00865	1.00865	1.51297	2.52162	0	0.504325	0.504325	0.504325	0	2.0173	0.504325	1.00865	0	0	0	0.504325	1.00865	1.00865	0	1.00865	1.51297	1.00865	0.504325	1.51297	0.504325	0.504325	0	0	0	0	0	0
-64.56	0	0.5017	3.0102	2.5085	2.0068	2.0068	3.0102	3.0102	1.5051	2.5085	2.0068	0	1.0034	2.0068	0	2.0068	2.0068	1.0034	0.5017	1.5051	1.0034	0.5017	1.0034	0.5017	1.0034	1.0034	2.0068	2.0068	0	1.0034	0	0	0	2.0068	0	0.5017	1.5051	0	0	1.0034	0	0	1.0034	0	0.5017	0.5017	0	0	0.5017
-64.36	0	0	0.99717	2.99151	1.99434	3.49009	0.99717	0	0.99717	2.49292	5.48443	1.49575	0.498585	2.49292	0.498585	0.99717	0.498585	0	0.99717	1.49575	1.49575	0.498585	0.99717	1.99434	0	0.498585	0.498585	0.99717	0.99717	0.498585	0.99717	0	0	0	1.99434	0	0	0	0	0	0	0	0	0	0.498585	0.498585	0.498585	0.498585	0.498585
-64.26	0	1.50588	2.00784	1.00392	0.501961	3.01177	3.01177	2.00784	3.01177	2.00784	2.5098	2.5098	2.5098	2.5098	1.50588	3.51373	0.501961	1.00392	2.00784	2.5098	0	2.5098	0	0.501961	0	0	1.00392	0.501961	2.00784	0	0.501961	0.501961	1.50588	0.501961	0.501961	0.501961	0	0.501961	0.501961	1.00392	0.501961	0.501961	1.00392	0	0	0	0	0.501961	0.501961
-64.06	0	1.01556	1.52334	2.5389	2.03112	2.03112	2.03112	3.04667	4.06223	2.5389	2.5389	1.52334	0.507779	2.03112	1.52334	1.01556	1.01556	1.52334	0.507779	1.01556	0.507779	0	2.03112	1.52334	1.52334	0.507779	1.01556	1.01556	0.507779	0	1.01556	0.507779	0.507779	1.52334	0	0	0	0	0	0.507779	0	1.52334	0	0	0	0	0	0	0.507779
-63.66	0	2.48906	1.99125	1.49344	3.9825	1.99125	2.48906	3.9825	2.48906	0	4.97812	1.99125	1.99125	1.99125	2.98687	0.995625	1.49344	0.497812	0.497812	0.995625	0.497812	0.995625	0	0.995625	0	0	0.497812	0.995625	0.497812	0.497812	0.497812	0.497812	1.49344	0.497812	0.995625	0.497812	0	0.995625	0	0.497812	0	0	0.497812	0	0	0	0	0	0
-63.56	0	2.99461	2.99461	2.49551	1.99641	2.99461	2.99461	1.4973	1.99641	1.99641	0.499101	1.4973	1.99641	0	1.4973	0.499101	0.499101	1.99641	1.4973	0.499101	1.4973	0.998203	0.998203	0.499101	0.499101	0	0.499101	0.998203	1.4973	0.499101	0	0	0	0	0	1.4973	0.499101	0	0.998203	0.499101	0.499101	0	0.499101	0	0.998203	0.499101	0	0.499101	0
-73.26	0	0.97547	1.95094	3.41415	3.90188	1.46321	2.43868	1.95094	4.87735	2.43868	0.487735	0.487735	0.487735	0.97547	1.95094	0.487735	1.95094	0.97547	0.97547	1.46321	1.46321	1.46321	1.95094	0.97547	0	0.97547	0.97547	0.97547	0	0.487735	0	0	0	0.97547	0.97547	0	0.487735	0	0	0.487735	0.97547	0	0.487735	0.487735	0.487735	0	0.97547	0	0.487735
-73.16	0	0.485279	2.91168	0.970559	3.88223	1.94112	2.91168	1.94112	0.970559	1.94112	0.970559	1.45584	0.970559	1.94112	1.45584	1.45584	0.485279	0	1.45584	0.485279	0.970559	0	0	0	1.45584	0.485279	1.45584	0.970559	0	0	0.485279	0.485279	0	0.485279	0	0.485279	0	0.485279	0	0	0.970559	0	1.45584	0	0.485279	0.485279	0.485279	0	0
-73.06	0	2.43375	2.43375	3.40725	1.46025	2.43375	2.9205	1.947	1.46025	2.43375	1.947	2.43375	1.947	1.947	1.46025	0	1.46025	3.894	0	1.46025	0.9735	0.48675	0	0.48675	0	1.46025	0.9735	0.48675	0	0	0.48675	0.48675	0.48675	0.48675	0	1.947	0.48675	0.48675	0.9735	0	0	0.48675	1.46025	0	0	0.9735	0	0	0.48675
-72.96	0	0.976459	5.85875	3.41761	3.90583	3.41761	3.41761	2.44115	0.976459	2.92938	0.976459	0	0.976459	2.92938	1.95292	0.976459	0.976459	2.44115	0.976459	0.976459	1.46469	0	0.976459	0.488229	0.976459	1.46469	0.976459	0	0.488229	1.46469	0	0.488229	0	1.46469	0.488229	0.488229	0.488229	0	0.976459	0.488229	0.976459	0	0	0.976459	0.488229	0	0.488229	0	0.488229
-72.86	0	2.45733	2.45733	2.45733	2.45733	2.45733	3.44026	0.982932	4.91466	0.491466	1.96586	2.45733	0.491466	1.4744	3.44026	0.982932	0.491466	1.4744	0.982932	1.4744	0.491466	1.96586	0	0.491466	0.491466	0.491466	0	0.982932	0.491466	1.96586	0	0	0	0	0.491466	0	0.982932	0	0	0	0.491466	0	0.491466	0.491466	0.491466	0.491466	0.982932	0	0.982932
-72.76	0	1.48882	3.97019	0.496274	4.46647	1.48882	2.48137	1.9851	1.48882	4.46647	1.48882	0.992549	1.48882	1.48882	1.48882	0.992549	0	0.992549	0.496274	0	0.992549	0.496274	0.992549	0.496274	0.496274	0.992549	1.48882	0.496274	0.992549	0	0.496274	0.496274	0	0	1.48882	0	0.496274	0	0	0.496274	0.496274	0	0.992549	0	0.496274	0	0	0	0.992549
-72.66	0	0.499101	2.49551	3.49371	1.4973	1.4973	0.499101	1.99641	1.99641	1.99641	1.99641	1.4973	1.4973	2.49551	0.499101	0.998203	0.499101	0.499101	1.99641	0.998203	0.998203	2.49551	1.4973	0	0	0.998203	0.499101	0.499101	0.998203	0	0.998203	0.499101	0.998203	0.998203	1.4973	0.499101	0.499101	0.499101	0	0.499101	0	0.998203	0	0	0.499101	0	0	0.499101	0.499101
-72.56	0	1.49421	2.98842	3.48649	1.49421	2.98842	4.48263	3.48649	0.996139	1.49421	1.99228	3.48649	3.48649	0.996139	0.49807	2.49035	0.49807	0.49807	0.996139	2.49035	0.49807	0.996139	0.49807	1.49421	0.49807	0.996139	0.49807	0.996139	0.49807	0.49807	0.49807	1.49421	0.49807	0.49807	0	0	0	0.49807	0.49807	0	0.49807	0	0	0	0	0	0.49807	0.49807	0
-72.46	0	1.485	3.465	0.495	2.97	2.475	3.465	0.495	1.98	2.475	2.475	2.475	1.485	1.485	1.485	2.475	0.495	0.99	0.495	0.99	0.495	1.485	1.98	1.485	0.495	0.495	0.495	0.495	0.495	0.495	0.99	0.99	0.495	0	0.99	0	0	0	1.485	0.99	0.495	0.495	0	0.99	0.495	0	0.495	0	0
-72.36	0	3.92572	3.92572	3.43501	1.47215	5.39787	0.98143	0.490715	2.45358	0.98143	0.98143	0.490715	1.96286	0.98143	0.98143	1.47215	0.98143	1.96286	0.98143	0.98143	0	0.490715	0.98143	0	0.490715	0.490715	0.98143	0.98143	0	0	0.98143	0.490715	0	0.490715	0	0.490715	0.490715	0.490715	0.490715	0	0	0.490715	0	0	0	0	0	0	0.98143
-72.26	0	0.97547	1.46321	1.95094	4.38962	2.92641	2.43868	2.43868	2.43868	1.95094	0.487735	2.92641	1.95094	1.95094	0.97547	0.487735	1.46321	0	0	0.487735	0	1.95094	0	0.97547	0.97547	0.487735	0.97547	1.46321	1.46321	0.487735	0	0.97547	1.95094	0	1.95094	0.487735	0.97547	0	0.487735	0.97547	0	0.97547	1.46321	0	0	0	0.487735	0	0.487735
-72.16	0	2.44115	3.41761	2.44115	3.41761	3.41761	3.41761	2.44115	1.95292	0.976459	1.46469	1.46469	1.95292	1.95292	2.92938	1.46469	0	0.488229	1.46469	0.976459	1.46469	0.976459	0.976459	1.95292	0	0.976459	0.488229	0.488229	0.976459	0.488229	0.976459	1.46469	1.46469	0.488229	0.488229	0	0	0.976459	0	0	0.976459	0	0	0.488229	0	0.488229	0	0	1.46469
-72.06	0	0	3.90583	1.95292	3.90583	0.976459	3.41761	1.46469	3.41761	1.95292	1.95292	0.976459	0.488229	1.46469	1.46469	1.46469	0	0.976459	0.488229	0.976459	0.976459	0.488229	1.46469	0.488229	0.976459	0	0	0	0.488229	0.976459	1.46469	0	0.488229	0	0.488229	0.488229	1.46469	0	0.488229	0	0.488229	1.46469	0	0.976459	0.488229	0.488229	0.488229	0	0
-71.96	0	2.91608	3.88811	2.91608	2.43007	1.45804	1.94405	2.43007	4.37412	1.45804	0.486013	3.40209	0.972027	1.45804	0.972027	0.972027	0.972027	0.972027	0.972027	0.486013	0.486013	0.972027	0.486013	0.972027	0.486013	0.972027	0.486013	0.486013	0.486013	0.486013	0	0.486013	2.91608	0.972027	0.486013	0.486013	1.45804	0.486013	1.94405	0.486013	0	0.486013	0.486013	0	0	0.486013	0	0	0.486013
-76.36	0	0.972517	1.94503	2.91755	0.972517	2.91755	0.972517	1.94503	1.94503	1.45878	2.43129	2.43129	2.91755	1.45878	1.94503	2.43129	1.94503	0.972517	1.94503	1.45878	0.972517	0.972517	0.486259	0	0.972517	1.45878	1.94503	0.486259	0	1.45878	0.972517	0.486259	1.45878	0.972517	0.972517	0	0	0	0.972517	0.972517	0	0	0	0.486259	0	0.972517	0	0.486259	0
-76.26	0	0	4.40075	0.977945	1.95589	2.44486	2.44486	1.46692	2.44486	4.88972	1.46692	1.95589	0.977945	1.46692	1.95589	0.488972	1.46692	2.44486	0.977945	2.93383	1.46692	1.46692	3.42281	1.46692	0	1.46692	0	2.44486	0.488972	0.977945	0.977945	0.977945	0	0.977945	0.488972	0.977945	0.977945	0.488972	0.977945	0.488972	0.977945	0.488972	0	0.977945	0	0.977945	0.488972	0	0.977945
-76.16	0	0.487982	3.41587	2.92789	3.41587	2.43991	4.39184	1.95193	1.46395	0.975964	1.46395	0.487982	0.975964	0	1.46395	1.95193	0.487982	1.46395	1.46395	0.975964	0.975964	0.487982	0.487982	0.487982	0.487982	0.487982	0.487982	1.46395	0	0.975964	0.975964	0.487982	0	0	0.487982	1.95193	0	0	0	0.487982	0.487982	0.487982	0.487982	0.487982	0.487982	0	0	0.487982	0
-76.06	0	3.44026	0.491466	2.45733	3.44026	1.4744	2.45733	2.9488	2.45733	3.44026	0.982932	0.491466	2.9488	2.45733	1.96586	0.982932	2.9488	1.4744	0.491466	0.982932	0.982932	0	0.982932	0.491466	0.491466	0.982932	0.982932	1.4744	0	0	0.491466	1.4744	0.491466	0.491466	0.982932	0.491466	0.491466	0.491466	0	0.982932	1.4744	0	0	0.982932	0.491466	0.491466	0	0.491466	0.491466
-75.96	0	0.493479	2.96087	2.4674	1.48044	2.96087	2.4674	3.94783	1.97392	1.48044	4.44131	1.97392	0.986958	1.97392	0.986958	1.48044	0.986958	0.986958	0.986958	0.493479	0.986958	0	0.986958	1.97392	0	0	0.986958	0.493479	1.48044	0.493479	0.493479	1.48044	0.493479	0.493479	1.97392	0	0.493479	0	0.986958	1.48044	0.986958	0	0	0	0.986958	0.493479	0	0	0
-75.86	0	0.492722	1.47817	0.985444	3.44906	0.985444	3.44906	2.95633	1.97089	2.95633	1.47817	2.46361	1.47817	0.492722	0.985444	0.492722	0	1.97089	0.985444	0.492722	1.47817	0	0.492722	0.492722	0.492722	0.492722	0.492722	1.97089	1.47817	0	0	0	0.985444	0	1.47817	0.985444	0	1.47817	0.492722	0	1.47817	0	0	0	0.492722	0	0.492722	0.985444	0
-75.76	0	2.48009	2.48009	2.48009	3.96815	1.98408	1.98408	3.96815	2.48009	0	0.496019	0.992038	2.48009	1.48806	0.496019	0	0.992038	1.48806	0.496019	0.992038	1.48806	1.48806	0.992038	1.48806	0	2.48009	0.496019	0.992038	0.992038	0.992038	0.496019	0.496019	1.98408	0	0	0	0.496019	0.496019	0	0	0.992038	0	0	0.496019	0.496019	0.496019	0.496019	0	0.496019
-75.66	0	1.4919	2.98379	2.98379	1.98919	1.98919	2.98379	1.4919	2.98379	1.4919	2.98379	1.4919	1.4919	1.98919	1.4919	0.994597	0.497299	0.497299	0.994597	0	0.497299	0.994597	0.497299	0.497299	1.4919	1.4919	1.4919	0	0.497299	0	0.994597	0	2.48649	1.4919	0	0.497299	0.994597	0	0	0	0.497299	0	0	0	0	0	0.994597	0.497299	0.497299
-75.56	0	2.46866	3.45612	1.4812	3.45612	1.97493	1.4812	0.987464	2.96239	2.96239	3.45612	1.4812	1.4812	0.987464	0	1.97493	1.4812	1.4812	1.4812	0.493732	0.493732	1.97493	0.493732	1.4812	0.987464	0.493732	0.493732	0	0.493732	0.493732	0.987464	0	0	0	0	0.987464	0	0.987464	0	0	0.493732	0.493732	1.4812	0.493732	0.493732	0	0.493732	0	0.493732
-75.46	0	2.43991	2.92789	2.43991	1.46395	2.92789	4.87982	1.46395	3.41587	0.487982	1.95193	0.975964	1.95193	0.975964	0.487982	2.92789	0.487982	1.46395	0.975964	0.487982	1.46395	0.487982	0.487982	0.975964	0.487982	0	0.487982	1.46395	0.487982	0.487982	1.46395	0.487982	1.46395	0.487982	0.975964	0.975964	1.46395	0.975964	0.487982	0	0.975964	0.487982	0.487982	0.487982	1.46395	0.975964	1.46395	0.487982	0
-75.36	0	0.976954	4.39629	1.95391	2.44238	3.90781	2.93086	2.93086	4.39629	2.44238	1.46543	2.93086	3.41934	0.976954	1.46543	0.976954	1.46543	0.976954	0.976954	0	2.44238	0.488477	0.976954	1.95391	0.488477	0.488477	0.488477	0	0.976954	0.976954	0	1.46543	0.488477	0	0	0	0.488477	1.46543	1.46543	0	1.46543	0.976954	0.976954	0	0.976954	1.46543	0	0	1.46543
-78.66	0	1.95292	2.92938	3.41761	3.41761	2.92938	5.37052	2.92938	0.488229	2.44115	1.46469	0.976459	0.976459	2.44115	1.46469	2.92938	1.95292	0.976459	0.488229	2.44115	2.44115	0.976459	0.976459	0.488229	0.488229	0.976459	1.46469	1.95292	0.976459	0.976459	0.976459	0.976459	0.976459	0.488229	0.976459	0.488229	0.488229	0	0	0	0.976459	0.488229	0	0.488229	0.488229	0.488229	0.976459	0	1.46469
-78.56	0	1.45584	2.4264	2.91168	1.94112	0.970559	3.39696	3.39696	0.970559	1.45584	2.4264	3.39696	0.970559	2.91168	0.485279	2.4264	0.970559	0.485279	2.4264	0.970559	0.970559	0.970559	1.45584	0.970559	1.94112	0.485279	1.45584	0.485279	1.94112	0	0	0.485279	0.970559	0.485279	0.485279	0	0.485279	0	0	0.970559	0.485279	0	0	0.970559	0.485279	0	0.970559	0.970559	0
-78.46	0	2.42518	3.88028	2.91021	4.36532	3.88028	4.85035	0.97007	4.36532	1.45511	2.91021	2.42518	0.97007	2.42518	0.485035	0.97007	1.45511	0.485035	1.94014	0.97007	0.97007	0.97007	0	0.485035	1.45511	1.94014	0.485035	0.485035	1.94014	0.485035	0.97007	0.97007	1.45511	0	0.97007	0	0.485035	0.485035	0.485035	0.485035	0.485035	0	0.97007	0	0.485035	0.485035	0.485035	0.485035	0.97007
-78.36	0	0.488477	2.44238	2.44238	2.93086	3.90781	3.41934	1.95391	1.95391	1.46543	1.46543	2.44238	2.93086	0.976954	0.976954	0.488477	1.95391	0.488477	0.488477	0.976954	0.976954	0.976954	0.488477	0.976954	0.976954	0	0	0.976954	1.46543	0.976954	0.488477	0	0.976954	0.488477	0	0.976954	1.46543	0.488477	0.488477	0.488477	0.976954	0	0.488477	0.488477	1.46543	0.488477	0.488477	1.46543	0
-78.26	0	2.45984	2.45984	2.45984	0.983935	1.4759	1.4759	5.41164	2.45984	1.96787	1.96787	3.44377	2.45984	0.491968	1.4759	1.4759	0.491968	1.96787	0.491968	0.983935	1.4759	1.4759	0.491968	0	2.95181	1.4759	0	0.983935	0.491968	0.983935	0.983935	0.491968	0.983935	1.4759	0.491968	0	0.491968	0.491968	0.491968	0.491968	0	0	0.983935	0	0	0.983935	0.491968	0	0.491968
-78.16	0	4.46187	2.97458	1.98305	5.94916	2.47882	2.97458	2.97458	2.97458	1.48729	1.48729	0.495764	1.98305	1.48729	2.47882	0.495764	1.48729	0.991527	1.48729	0.495764	0.495764	0.495764	0	0.495764	1.48729	0.495764	0.495764	0.991527	0.495764	0	0.991527	0.495764	0	0	0	0.495764	0.495764	0	0.495764	0	0	0	1.48729	0	0.991527	0.991527	0	0.495764	0
-78.06	0	1.98919	2.98379	1.98919	1.4919	4.47569	1.4919	2.48649	3.48109	0.994597	0.497299	2.48649	1.4919	0.994597	1.98919	0.994597	0.994597	0.994597	0.994597	0.994597	0.497299	0.497299	1.4919	0.994597	0.994597	0	1.4919	0.497299	1.4919	0.497299	0	0	0	0	0	0.497299	0	0.497299	0.497299	0.994597	1.4919	0.994597	0.497299	0.497299	0.497299	0.497299	0.497299	1.4919	0.497299
-99.96	0	1.46395	4.39184	2.43991	3.90386	2.92789	0.975964	1.95193	3.41587	0	1.95193	1.95193	1.46395	1.95193	1.46395	1.95193	1.95193	2.43991	0	0	0.487982	1.46395	0.487982	0.975964	0.487982	0.487982	1.46395	0.975964	0	0.487982	0.487982	0.487982	0.975964	0	0.975964	0.975964	1.46395	0.487982	0.975964	0.487982	0.487982	0	0.487982	0.487982	0.975964	0	0.975964	0	0
-99.86	0	1.95589	2.93383	5.3787	5.3787	2.44486	2.93383	3.42281	2.93383	4.88972	3.42281	2.44486	1.95589	1.95589	1.95589	0	1.95589	0.488972	0.977945	1.95589	1.46692	0.488972	0.488972	0.488972	0.977945	0.488972	1.95589	1.46692	0	1.46692	0	0	0	0	1.46692	1.46692	0	0.488972	0	0.488972	0.977945	0.977945	0	0.977945	0	0.488972	0.488972	1.46692	0.488972
-99.76	0	0.490965	3.43676	4.41869	2.45483	5.89158	3.43676	2.45483	2.45483	3.92772	0.98193	1.4729	2.94579	0.98193	1.4729	0.490965	0.490965	1.96386	1.4729	1.4729	1.96386	0.98193	2.45483	0.490965	0	0.490965	1.4729	0	1.96386	0.490965	0	0.98193	1.4729	0	0	0.490965	0.98193	0	1.4729	0	1.96386	0.490965	0	0	0	0.98193	0	0.490965	0.98193
-99.66	0	1.97089	3.94178	3.44906	3.44906	4.4345	2.46361	1.97089	3.44906	0.985444	0.492722	0.492722	1.47817	1.97089	0.985444	0.492722	2.46361	2.46361	0.492722	1.47817	3.44906	0.985444	0.985444	0.985444	0.985444	1.47817	1.97089	0	0.985444	0.492722	0	0	0.492722	0	0.492722	0.492722	0.985444	0	0	0.985444	0.985444	0.985444	0.492722	1.47817	0.492722	0.492722	0.985444	0.492722	0.492722
-99.56	0	0.495	1.98	1.98	1.485	6.435	1.485	2.475	2.97	2.97	2.475	1.98	2.475	0.99	1.485	1.98	1.485	0.495	2.475	0.495	0.495	1.485	0	0.99	0	1.98	0	1.485	0.495	1.98	1.485	0.99	0.495	0.99	0.99	1.485	0.495	0.495	0	0.495	1.98	0.495	0	0.495	1.485	0.495	0.495	0.495	0.99
-99.46	0	3.47392	5.95529	4.46647	4.96274	1.48882	3.47392	4.46647	1.48882	0.992549	1.9851	3.47392	0.496274	1.48882	0	0.496274	0.496274	0.496274	1.48882	1.48882	0	1.48882	0.496274	0.992549	0	0	1.48882	0	0.992549	2.48137	0	0.496274	0.992549	0	0	0	0.496274	0	0.496274	0	0.496274	1.48882	0	0.992549	0.496274	0	0.496274	0.496274	0.992549
-99.36	0	2.47882	1.98305	3.96611	6.44493	3.96611	2.47882	4.95764	2.97458	4.46187	4.46187	0.495764	0.495764	1.98305	2.97458	2.47882	1.48729	1.48729	1.48729	1.48729	1.98305	0.991527	0	0.495764	0	0.991527	0.495764	1.48729	0.991527	0.991527	0.495764	0.495764	0.495764	0.495764	1.98305	0.991527	0.495764	0.495764	0.495764	0.991527	0	0.991527	0	0.495764	0.495764	1.48729	0	0.495764	0
-99.26	0	2.45858	5.9006	2.45858	3.44202	0.983433	2.9503	0.983433	1.96687	3.44202	3.44202	0.491717	3.44202	3.44202	3.44202	0.983433	0.491717	0.983433	0.491717	0	0	1.47515	0.983433	0	0.983433	1.47515	0	0.983433	0.983433	0.983433	0.983433	0.983433	0	0.491717	0.983433	0.491717	1.47515	0.491717	0	0	0	0	0	1.47515	0.491717	1.96687	0.491717	0.983433	0.491717
-99.16	0	2.45858	3.44202	4.91717	3.44202	5.40888	2.45858	3.93373	2.9503	4.42545	1.96687	1.96687	0.983433	1.96687	0.983433	2.45858	0.491717	1.96687	2.45858	0.983433	2.9503	1.96687	0.491717	2.45858	0	0	1.47515	0.983433	0.983433	0.491717	0.491717	1.47515	0.491717	0	0	0.983433	0.491717	0	0.491717	0.491717	0.491717	0.491717	0.491717	0	0	0.491717	0.491717	0.491717	0.983433
-99.06	0	1.95887	2.44859	0.979436	1.46915	4.89718	4.89718	1.46915	2.44859	0.979436	2.93831	2.44859	0.489718	1.46915	1.95887	0.979436	0.979436	1.46915	1.46915	1.46915	0	1.46915	1.46915	0.979436	0.489718	1.46915	0.489718	2.44859	0.489718	0.979436	0.979436	0.489718	0.979436	0.489718	0.979436	0.489718	0	0.979436	0.489718	0.489718	0.979436	0.489718	0.979436	0	0	0.489718	0	0.489718	0
-98.96	0	2.90728	3.39183	3.87638	2.42274	2.42274	3.39183	2.42274	3.39183	3.87638	1.45364	2.90728	2.42274	3.87638	0.969095	1.93819	1.93819	1.45364	2.90728	0	2.42274	1.45364	0	0.484547	0.969095	1.93819	0	0.969095	0.484547	0.484547	2.42274	1.93819	0	0.484547	0.969095	0	1.45364	0.484547	0	0	2.42274	0.484547	0	0.484547	0.484547	0.484547	0	0	0.484547
-98.86	0	0.967635	3.38672	4.83818	2.90291	1.93527	2.90291	3.87054	2.90291	4.35436	2.90291	2.41909	1.93527	1.93527	1.93527	0.483818	1.93527	0.967635	0	0.483818	0.967635	0.483818	1.93527	1.45145	0.483818	0	0	0.967635	0.483818	3.38672	0	0	0.967635	0.483818	0.967635	0	0.967635	0.967635	0.483818	0.483818	0	0	0.483818	1.45145	0	0	0.967635	0.967635	0
-98.76	0	0.974977	0.487488	2.92493	4.87488	2.92493	5.36237	7.31233	3.41242	3.89991	2.43744	5.36237	0.487488	2.92493	2.43744	0	3.41242	0.974977	1.46247	2.92493	0.487488	0.974977	2.92493	0	0.974977	0.974977	0.974977	0	2.43744	2.92493	0.487488	0	0.974977	0.487488	2.43744	0	0	0.487488	0.974977	0	0	0.974977	0.974977	0.487488	0.974977	1.46247	0.974977	0.487488	0.974977
-98.66	0	1.96687	3.44202	4.42545	2.45858	2.9503	4.91717	2.9503	0.983433	1.47515	2.45858	2.45858	0.491717	0.491717	0.491717	0.983433	0.983433	1.96687	0	1.96687	0.491717	0	1.47515	2.45858	0.983433	1.47515	0.983433	0	1.47515	0	0.491717	0.983433	0	0.491717	0	0.491717	0	0	1.47515	0	0.491717	0	0.983433	0	0	1.47515	0.983433	0.491717	0.491717
-98.56	0	2.98072	1.49036	3.4775	3.97429	2.98072	4.96786	1.98714	2.48393	1.49036	2.48393	0.993572	3.97429	2.98072	0	0.993572	3.4775	1.49036	2.48393	1.98714	0.496786	0	0.993572	1.98714	2.48393	0.993572	0.993572	0	1.98714	0.496786	0	0	0	0.496786	2.48393	1.98714	0	0	0	0.993572	0.993572	0.496786	1.49036	0.496786	0	0	0.993572	0.496786	0.496786
-98.46	0	1.48806	1.98408	1.98408	3.47213	3.96815	1.98408	0.992038	1.98408	0.992038	0.496019	1.98408	1.98408	1.48806	0.992038	1.48806	2.48009	1.98408	2.48009	0.496019	0.496019	0.992038	1.48806	1.98408	1.48806	1.48806	2.48009	0.496019	0.496019	0.992038	1.48806	0.496019	0.992038	0.992038	0	0	0	0.496019	0.496019	0	0	0	0.496019	0	0	0.992038	0	0.496019	0
-98.36	0	1.48653	5.94611	1.98204	0.991018	4.95509	4.45958	2.97305	2.97305	4.95509	4.45958	4.95509	1.98204	0.495509	0.991018	0.495509	0.495509	1.48653	0.991018	1.98204	0	1.98204	1.48653	0.495509	0	0.495509	1.48653	0.495509	0.495509	0.495509	0.495509	1.48653	0	0	0.495509	0.495509	0.495509	0	0.495509	0.991018	1.48653	0	1.48653	0.991018	0.495509	0.991018	0.495509	0.495509	0.991018
-98.26	0	0.497042	2.48521	3.97634	4.47338	1.98817	3.97634	1.49113	0.994084	1.49113	1.49113	1.49113	0.497042	2.48521	0.497042	2.48521	1.98817	1.98817	1.98817	0.497042	0.497042	2.48521	1.98817	0.994084	0	1.98817	0.497042	0.994084	0.497042	1.49113	0.497042	0.497042	0.994084	0.994084	0.994084	0.497042	0.497042	0.497042	0.994084	0.497042	0	0.497042	0.994084	0	0.994084	0.497042	0.497042	0.497042	0.497042
-98.16	0	1.485	2.97	3.96	5.445	4.455	2.97	3.465	0.495	2.475	1.485	2.475	0.99	1.485	1.98	0.495	0.495	1.485	2.97	1.485	1.485	0.99	0.99	0.99	1.98	0.99	0.495	1.485	1.485	0.495	0.495	0.495	0	0.99	0	0	0	0.99	1.485	1.485	0.99	0.495	0.495	0.495	0	0.99	1.485	0.99	0
-98.06	0	0.489469	4.40522	0.489469	3.42628	2.44735	5.38416	1.46841	1.46841	3.42628	2.44735	1.95788	0.978938	0.489469	0.489469	2.44735	0.489469	1.95788	1.46841	0.489469	0.978938	0.978938	0	0.489469	0.978938	1.46841	0	0.489469	1.46841	0.489469	0.489469	0.978938	0.489469	0	0.489469	0	0.978938	0.489469	0.489469	0	0.489469	0.978938	0	0	0.978938	0.489469	0.978938	0	0.978938
-97.96	0	1.45511	3.39525	5.82042	3.39525	3.39525	1.45511	3.39525	3.39525	1.94014	0.97007	1.45511	0.97007	1.94014	0.97007	0.97007	1.45511	2.42518	0	1.45511	0.485035	0.97007	0.97007	0.97007	0.97007	0.485035	0.485035	1.94014	0	0.485035	0	0.97007	0.485035	0.97007	0.97007	0	0	0.97007	0	0	0.485035	0	0.485035	0.485035	0.485035	0.485035	0	0.97007	0
-97.86	0	3.894	3.894	2.9205	2.43375	3.40725	2.9205	1.947	1.947	2.43375	1.46025	1.46025	1.947	0.9735	0.48675	2.43375	1.46025	1.46025	1.947	0.9735	0.9735	0	0.9735	0.48675	0	0.9735	1.947	0.48675	2.43375	0	0.48675	0.48675	0.9735	0.48675	0	0	0.9735	0	0	0	0	0.9735	0.48675	0.48675	0	0.48675	0.48675	1.46025	0
-97.76	0	1.95589	3.42281	2.93383	2.44486	1.46692	0.977945	1.95589	0.977945	0.977945	2.44486	2.44486	1.95589	0	0.977945	0.977945	0.488972	2.44486	1.46692	2.93383	0.977945	0.977945	0.977945	1.46692	0.488972	0.977945	0.977945	0	0.488972	0	1.46692	0.488972	0.488972	1.46692	0.488972	0	0	0.488972	0	0	0	0.488972	0.488972	0.977945	1.46692	0.488972	0.977945	0	0.488972
-97.66	0	2.92641	4.38962	2.92641	2.43868	3.41415	0.97547	0.97547	1.95094	0.97547	0.97547	0.97547	1.46321	0.97547	2.43868	0.97547	1.95094	0	1.95094	1.46321	0.97547	1.95094	1.95094	0.487735	1.46321	0.487735	1.46321	1.46321	0	0	0	1.46321	1.46321	0	0.487735	0.97547	0	0	0.97547	0	0.487735	0	0	0.487735	0.487735	0.97547	0	0.487735	0.487735
-97.56	0	2.43744	4.87488	1.94995	4.3874	2.43744	1.94995	5.84986	0.974977	2.92493	4.3874	1.94995	2.43744	1.46247	0.974977	0.487488	1.46247	1.46247	0.487488	0.487488	0.974977	0.974977	1.94995	0.974977	1.46247	0.974977	0.974977	0.487488	0.487488	0.974977	0.487488	0	0	0.487488	0	0	0.487488	0	0	0	0.487488	0	0	0.974977	0.487488	0.487488	0	0.974977	0
-97.46	0	1.97089	4.92722	2.46361	3.94178	1.97089	3.94178	3.44906	0.985444	2.95633	2.46361	3.94178	1.47817	3.94178	3.44906	0.492722	2.46361	3.44906	1.97089	0.985444	0.985444	0.492722	2.46361	0.985444	0.985444	0.985444	0	0	0.985444	0	0.492722	0.985444	0	0.492722	0.492722	0	0.492722	1.47817	0.492722	0.492722	0.492722	0.492722	0.492722	0	0	0	1.47817	0	0.492722
-97.36	0	2.47882	3.96611	3.47035	3.47035	4.46187	3.47035	1.48729	3.96611	2.47882	2.47882	3.47035	1.98305	1.98305	0.495764	2.97458	0.495764	0.495764	1.48729	0.991527	1.98305	0.495764	0	0.495764	0.495764	0.991527	0.991527	1.48729	0.991527	0	0.495764	0.495764	0.495764	0	0.991527	0.495764	0	0.991527	0	0	0	0.495764	0.991527	0.495764	0	0.495764	0	0.991527	0
-97.26	0	0.994597	2.48649	4.97299	1.4919	3.48109	3.97839	1.98919	0.994597	1.98919	1.4919	1.4919	1.4919	1.4919	1.4919	0.994597	1.98919	1.4919	0	0.497299	1.98919	0.497299	0	0	1.4919	1.4919	1.4919	0.994597	0.497299	0	0.497299	0	0.994597	0.994597	0	0.497299	0	0	0.994597	0.497299	0.994597	0.497299	0.994597	1.4919	0.497299	0.497299	0.497299	0	0.497299
-97.16	0	2.49422	2.99306	1.49653	1.99537	3.99074	2.49422	4.98843	2.99306	2.49422	2.49422	2.49422	0.498843	1.99537	1.49653	1.49653	1.49653	1.99537	0	0.498843	1.99537	0.997686	1.49653	0.498843	0.997686	0	0.498843	0.997686	1.49653	0.997686	0.498843	0	0	0.498843	0	0.997686	0.997686	0.498843	0.498843	0	0.498843	0.997686	0	0	0	0	0	0.498843	0
-97.06	0	2.47373	3.95797	2.47373	3.46322	0.989491	3.95797	0.494746	3.46322	2.47373	1.97898	3.46322	1.48424	2.47373	2.47373	0.989491	2.47373	0	0.989491	2.47373	0.494746	0.989491	2.47373	0.989491	0.989491	2.47373	0	0	0.494746	0	0.494746	0.494746	0.989491	0	0.494746	0.494746	0.989491	0	0	0	0.494746	0	0.989491	0	0	0	0	0.494746	0.494746
-96.96	0	2.92789	3.90386	4.39184	3.90386	3.90386	2.43991	2.92789	2.43991	0	2.43991	2.92789	4.39184	1.95193	1.46395	1.46395	0.975964	1.46395	0.487982	1.46395	1.95193	0.487982	0.975964	0.487982	0.975964	1.95193	0.487982	0.975964	0.487982	0	0.487982	0	0.975964	0.487982	0.487982	0.975964	0	0.487982	0	0.487982	0	0.975964	0.975964	0	0.975964	0.487982	0	0.975964	0
-96.86	0	0.48675	2.9205	2.43375	2.9205	0.48675	3.894	1.947	0.9735	3.894	1.46025	0.9735	1.46025	2.43375	0.9735	0.48675	0.48675	1.46025	0	0.48675	0.48675	0	0.48675	0.9735	0.48675	0.9735	2.9205	0.9735	0.9735	1.46025	0.48675	0.9735	0.48675	1.46025	1.46025	0.9735	0.48675	0	0.9735	0.48675	0.9735	0.48675	0	0	0	0	0.9735	0.9735	0
-96.76	0	1.95292	1.95292	1.95292	4.88229	1.46469	3.41761	2.44115	3.90583	2.44115	0.976459	1.95292	2.44115	0.976459	0	2.44115	0.976459	0.976459	0.488229	0.976459	0.488229	0.488229	0.976459	0.488229	0.488229	0.976459	1.46469	0.976459	0	0	0.488229	0.976459	0.488229	0	1.46469	0	0.488229	0.488229	0	0.488229	0.488229	0.976459	1.46469	0.976459	0.976459	1.46469	0	0	0.976459
-96.66	0	0.974977	3.41242	2.43744	4.3874	1.94995	2.43744	1.46247	4.87488	1.46247	2.43744	2.43744	0.974977	1.94995	3.41242	0	1.46247	1.46247	1.46247	0	0.487488	0.974977	0	0.974977	1.46247	1.94995	0	1.94995	0.974977	0.487488	0.974977	0.487488	0	0	1.94995	0	0.487488	1.46247	0.487488	0.487488	0.487488	0.487488	0.487488	0.487488	0	0.487488	0.974977	0.974977	1.94995
-96.56	0	1.46617	0.977449	2.93235	3.42107	4.88725	2.44362	1.46617	2.44362	0.488724	1.9549	3.42107	0.977449	3.9098	2.93235	2.93235	2.44362	1.9549	0.488724	0.488724	0.977449	1.46617	0.977449	0	0.488724	0.977449	0.977449	1.46617	1.46617	0	0.488724	0	0	0	1.46617	0	0.488724	0.977449	0	0	0.977449	0.488724	0.977449	0	0.977449	0	0.977449	0	0.977449
-96.46	0	3.92972	4.91215	1.96486	4.91215	1.96486	2.94729	2.94729	2.94729	1.47365	2.45608	1.96486	0.982431	0.982431	2.45608	1.47365	0	1.96486	0.982431	2.45608	1.47365	1.47365	1.47365	0.982431	0.491215	2.45608	0.491215	0.982431	0.982431	0	0.982431	0.491215	0	0	1.47365	1.47365	0.491215	0.491215	0	0	0	0	0	0	0.982431	0.491215	0.491215	0.982431	0
-96.36	0	0.492722	2.46361	4.4345	3.44906	4.4345	2.95633	2.46361	5.41994	2.46361	1.97089	1.47817	0.985444	2.46361	1.47817	0.985444	1.97089	0.985444	0.985444	0.985444	2.46361	0	1.47817	0	1.97089	0	0.985444	1.47817	1.97089	0	0	0	0.985444	0.492722	0.492722	0.985444	0.492722	0	0	0	1.47817	1.97089	0.492722	0.492722	0.492722	0	0.985444	0	0.492722
-96.26	0	1.97291	1.97291	4.93227	2.46613	6.41195	2.95936	2.46613	1.97291	1.97291	1.47968	3.94581	1.47968	1.97291	2.46613	1.97291	0.986453	1.47968	0.493227	0.493227	2.46613	1.97291	0.986453	0	0.986453	0.986453	0.986453	0.493227	0.986453	0.986453	1.47968	0.493227	0	0.986453	0	0	0.493227	0.493227	0.493227	0	1.97291	1.47968	0	0.493227	0	0.986453	0.493227	0.493227	0
-96.16	0	0.994084	3.4793	4.47338	2.48521	4.47338	3.4793	0.497042	3.97634	0.994084	0.994084	0.994084	0.994084	2.98225	0.994084	0.994084	0.994084	2.48521	1.98817	1.49113	1.98817	0.994084	1.98817	0.497042	1.98817	1.49113	0	0.994084	0.994084	3.4793	0	0.994084	1.49113	0.497042	0	0	0.497042	0	0.497042	0.994084	0.497042	1.49113	0	0	0.497042	0.994084	0.497042	0	0.497042
-96.06	0	0.496274	4.46647	1.48882	4.46647	3.47392	1.48882	4.46647	2.97765	0.992549	1.48882	2.48137	3.47392	2.48137	1.9851	0.992549	1.9851	1.48882	0.992549	1.48882	0.992549	0.992549	0.992549	0.992549	0.496274	0.496274	0.992549	1.48882	0.496274	0.992549	0.496274	3.47392	0.496274	0.496274	0.992549	0.496274	1.9851	1.48882	0	0.992549	0.992549	0.496274	0.992549	0	0.496274	0.496274	0	0.992549	0
-118.56	0	0.494746	4.45271	0.989491	2.47373	2.96847	2.96847	3.95797	2.47373	0.989491	2.96847	1.97898	1.48424	3.46322	1.97898	0.494746	0.494746	0	1.48424	0.494746	0.494746	0.989491	1.97898	0	1.48424	0.494746	0.494746	0.494746	1.48424	0	0	1.97898	1.48424	0.494746	0.989491	0.494746	0.989491	0	0	0.989491	0.989491	0.494746	0.494746	0	0	0.494746	0	0	0
-118.36	0	0.969582	2.90875	2.90875	5.3327	4.84791	4.84791	0	0.484791	0.484791	2.42396	2.42396	0.484791	1.93916	0.969582	1.93916	1.93916	2.90875	0	0.484791	0	1.45437	0.969582	1.45437	0	0.484791	0.969582	0.484791	0.969582	1.93916	2.42396	0.969582	0.484791	0.484791	0	0.969582	1.93916	0	1.45437	0	0.969582	0	0	0.969582	0	0.969582	0.484791	0.484791	0.484791
-118.16	0	0.978938	2.93681	4.89469	3.42628	2.93681	4.89469	1.46841	2.44735	2.44735	2.44735	1.95788	1.95788	0.489469	2.44735	0.978938	0.978938	0.978938	0.489469	0.489469	0.978938	2.93681	1.95788	0.489469	0.489469	1.46841	0	0.489469	1.46841	0	0.978938	0	0	0.489469	0.489469	0.489469	0.978938	0.489469	0.489469	0.978938	0.978938	0	0.489469	1.46841	0.489469	0.489469	1.46841	0.978938	0
-118.06	0	1.95094	1.95094	1.95094	4.38962	2.92641	2.43868	3.41415	2.92641	1.46321	1.46321	0.97547	1.46321	2.92641	1.46321	1.95094	1.46321	1.46321	0.97547	0.97547	2.43868	0.487735	1.46321	1.46321	0.487735	0	0.487735	0.487735	0.97547	0.97547	1.46321	0.487735	0.97547	0	0.97547	0.487735	0	0.97547	0	0	0.487735	0	0.487735	0.487735	0	0	1.46321	0	0.487735
-117.86	0	0.982431	3.92972	4.42094	3.92972	5.89459	3.43851	2.45608	1.47365	0.491215	2.45608	2.45608	1.96486	2.94729	1.47365	0.982431	1.96486	0.491215	1.96486	0	0.491215	3.43851	1.96486	1.47365	1.96486	0.491215	0.491215	0.491215	0	0.491215	0	0.491215	0	0.491215	0.982431	1.47365	0	0	0.491215	0.491215	0.491215	0.491215	0	0.491215	0	0.491215	0.491215	0.491215	0
-117.76	0	1.97695	1.97695	2.96543	2.96543	4.44814	1.97695	1.48271	0.988477	2.47119	1.97695	2.96543	0.988477	0.988477	2.96543	1.48271	1.97695	0.988477	1.48271	0	1.48271	0	1.97695	0.988477	0.494238	1.48271	0.494238	0.988477	0.988477	0.494238	0.988477	0	0.494238	0	0	0	0.494238	0.494238	1.48271	0	0	0.988477	0	0.494238	0.988477	0.988477	0.988477	0.494238	1.97695
-117.66	0	1.49344	5.47594	3.48469	2.98687	3.9825	2.48906	2.48906	1.99125	1.49344	2.98687	1.99125	0	0.995625	0.995625	0.995625	1.49344	1.49344	0.995625	1.99125	1.99125	1.49344	1.99125	0.497812	1.49344	0.995625	0.497812	1.49344	0.995625	1.49344	0.995625	0.497812	1.49344	0.995625	0	0	0	0.497812	0.497812	0	0.497812	0.497812	0.497812	0	0.497812	0	0.497812	0	0
-117.56	0	0.497812	3.48469	3.48469	2.48906	3.48469	4.97812	2.48906	3.48469	1.49344	3.9825	1.99125	2.48906	1.49344	2.98687	0.995625	1.49344	0.995625	1.99125	0.995625	1.49344	1.49344	0.497812	1.49344	0.497812	0.995625	0.995625	0.995625	0.497812	0.497812	0.497812	0.995625	1.99125	0.995625	0	0	1.49344	0	0	0.497812	0.497812	0.995625	0	0	0.497812	0	0.497812	0.497812	0.497812
-117.06	0	1.94405	4.86013	3.88811	2.43007	2.43007	2.91608	1.45804	2.43007	1.94405	3.40209	1.94405	1.94405	0.972027	1.45804	2.43007	0.972027	0.972027	1.45804	1.94405	0	0.972027	0.486013	0.486013	1.94405	0.486013	1.45804	0	1.45804	2.43007	0.972027	0.486013	0	0	0.486013	0.972027	1.94405	0.486013	0.486013	0	0.972027	0.486013	1.45804	2.91608	0.486013	0.486013	0	0	0
-116.76	0	1.48271	3.45967	1.97695	4.44814	3.45967	2.96543	2.47119	1.48271	2.96543	2.47119	0.988477	2.47119	1.97695	1.97695	0.988477	2.47119	0.494238	0.988477	0.494238	0.988477	0.988477	0	0	0.494238	0.494238	0.988477	2.47119	0.988477	1.48271	2.47119	1.48271	1.97695	0.494238	1.48271	0.494238	0.988477	0	0.494238	2.47119	0.494238	1.48271	0	0	0.988477	0	0	0	0
-116.66	0	0.990508	6.4383	3.96203	0.495254	3.46678	2.97153	3.46678	1.98102	2.47627	2.47627	1.48576	3.46678	2.47627	1.98102	1.48576	0.990508	0	0.990508	1.48576	0.495254	0.495254	1.98102	0.990508	0.495254	1.48576	0	0	1.48576	0.495254	0.495254	0.990508	0	0.990508	0.495254	0.495254	0	0.990508	0	0.495254	0.495254	0.495254	0.495254	0.990508	0.495254	0	0.495254	0.495254	0.495254
-116.56	0	0.988477	4.44814	1.48271	3.95391	2.96543	2.96543	2.96543	2.96543	2.96543	1.48271	2.96543	1.48271	0.494238	1.97695	0	0.494238	0.494238	0.494238	1.97695	0.988477	1.48271	0	0.988477	1.48271	0.988477	0	0.988477	0.494238	0.494238	0.494238	0.988477	0.494238	0.988477	0	0.494238	0.494238	0	0.988477	0.494238	0.494238	0.988477	0	0.494238	0	0.988477	0.988477	0	0.988477
-116.46	0	0.983433	2.45858	1.96687	1.96687	2.45858	2.45858	1.47515	2.9503	1.47515	1.96687	1.47515	1.47515	2.9503	1.47515	0.983433	0	0.983433	1.96687	0.491717	0.491717	1.47515	0.491717	0.491717	0.491717	0	0	1.96687	0	0.983433	0	0	0	0	0.491717	0.983433	0.983433	0	0.983433	0	0.491717	0.491717	0	0.491717	0	0.983433	0.983433	0	0.491717
-116.36	0	0	4.40522	1.46841	4.40522	4.89469	1.46841	4.40522	3.42628	1.95788	0.978938	0.489469	0.978938	0.978938	1.46841	0	0.978938	0	1.46841	0.489469	0.489469	0.489469	0.978938	0.489469	0.978938	1.95788	0	0.978938	0.489469	0.489469	0.489469	1.46841	0	0.489469	0.978938	0	1.46841	0.489469	0.489469	1.46841	0	0	0.489469	0.489469	0.489469	0.489469	0.489469	0	0
-114.96	0	1.45951	1.94602	3.40553	3.40553	1.45951	3.89203	1.94602	1.94602	1.94602	0	1.45951	1.94602	2.91902	0.973008	1.94602	2.43252	0.486504	1.45951	0	0.973008	0	1.94602	2.43252	0.973008	0.486504	0	1.45951	0.973008	0.486504	0	0	0.973008	0.486504	0.973008	0.486504	0.973008	0.973008	0.973008	0.486504	0	0	0	0	0.973008	0.486504	0.486504	0.486504	0.973008
-114.76	0	0.492219	2.46109	0.984438	2.46109	3.93775	1.96888	0.984438	2.46109	1.47666	1.96888	2.95331	1.47666	0.492219	0.984438	0.984438	0.492219	0	1.96888	0	0.984438	0.492219	1.47666	0.984438	0	1.47666	1.47666	0.984438	0.492219	0	0.984438	0.492219	0	0.492219	0.984438	0.492219	0	0.492219	0	0	0.984438	0.984438	0	0	0.492219	0.984438	0.984438	0	0.984438
-114.36	0	1.48424	0.989491	2.47373	2.47373	2.96847	2.96847	1.97898	0	1.48424	1.97898	2.96847	1.48424	1.48424	5.4422	1.97898	1.48424	2.47373	0.494746	1.48424	0	0.989491	0.989491	0.989491	1.48424	0.989491	1.48424	0.494746	0.989491	0.989491	0	0.494746	0	0.494746	0	0.989491	0.494746	0	0	0.494746	1.48424	0.989491	0	1.48424	0.494746	0.494746	0.989491	0	0
-114.26	0	0.984438	1.96888	2.95331	1.47666	3.93775	1.47666	1.47666	2.46109	1.47666	0.984438	3.93775	0.984438	1.47666	0.492219	0	0.492219	0.492219	0	1.96888	1.47666	0.492219	0.984438	0.984438	1.96888	1.47666	0.492219	0.492219	0.984438	0.492219	0.492219	0	1.96888	0.492219	0	0.492219	0.492219	0.984438	0	0.492219	0	1.47666	1.47666	0.492219	0.984438	0	0.984438	0	0.492219
-114.16	0	0.489718	2.44859	4.40746	3.42802	1.95887	0.489718	1.95887	1.46915	1.95887	1.95887	1.95887	1.46915	3.42802	1.46915	0.489718	0.489718	1.46915	0.979436	0.489718	0.489718	0.979436	0	0.979436	0	0	1.46915	0.979436	1.46915	0.489718	0.979436	0	0	0	0	0	0.979436	1.95887	0.489718	0	0.489718	0.489718	0	0	0.489718	0.489718	0	0	0
-113.96	0	0.9735	2.43375	3.40725	2.43375	1.46025	1.46025	2.43375	2.43375	1.46025	1.947	2.9205	0.48675	0.9735	2.43375	1.46025	1.947	0.9735	0.48675	0	0.48675	0.48675	0.48675	0.9735	0	0.48675	1.46025	1.46025	1.947	1.46025	0.48675	0	0.48675	0	0.9735	0.48675	0.9735	0	0	0	0	0.9735	1.947	0	0	0	0.48675	0	1.46025
-113.86	0	0.485524	3.88419	2.91314	4.85524	2.91314	2.42762	2.42762	1.45657	1.9421	1.9421	2.42762	3.39867	0.971048	0.485524	0.971048	1.9421	0.485524	0.971048	0.971048	0.971048	0.971048	0.971048	1.45657	0.971048	0.485524	0.971048	0.485524	0.485524	0.971048	0	0.485524	0	0.971048	0	0.971048	0.971048	0.971048	0.485524	0.485524	0	1.45657	0.971048	0.485524	0.485524	0	0	0.485524	0.971048
-113.66	0	1.96486	1.47365	2.45608	3.92972	1.47365	1.96486	4.42094	1.47365	1.47365	2.45608	0.982431	1.96486	0.491215	2.45608	0.982431	1.96486	0.491215	0.982431	0.982431	0.491215	1.47365	1.96486	0	0.982431	0	0.982431	0.982431	0.982431	0.982431	0.491215	0.491215	0	0.491215	0.982431	0.491215	0	0.982431	0.491215	0	0.491215	0	0	0.491215	0.491215	0.982431	0.491215	0	0.982431
-113.56	0	0.497042	0.994084	2.48521	3.4793	3.97634	1.98817	2.98225	1.49113	1.49113	1.49113	2.98225	1.98817	0.497042	1.49113	0.497042	0.994084	1.98817	0.497042	1.49113	0.497042	0.994084	0.497042	0.497042	0.497042	0.497042	0	0.497042	0.994084	0.497042	1.49113	0	0.497042	0	0.497042	0.994084	1.49113	0.497042	0	0	1.49113	0.497042	0.497042	0	0	0	0.497042	0.497042	0
-113.46	0	1.49267	1.99022	1.99022	2.48778	3.98044	5.97066	1.99022	0.995111	1.49267	2.48778	1.49267	0	2.48778	0.995111	1.99022	0	0.995111	0.497555	3.48289	0.995111	0.995111	1.49267	0	0.497555	1.99022	1.49267	1.99022	1.49267	1.49267	0	0.995111	0	0.497555	0.497555	0	0.497555	0	0.497555	0.497555	0	0.995111	0.497555	0.995111	0.497555	0.497555	0.497555	0.497555	0.497555
-113.36	0	0.99	2.97	5.94	4.95	2.475	1.485	5.94	1.98	1.98	1.98	2.97	2.97	1.485	1.485	0	0.99	0.99	1.98	0	2.475	0.99	0.99	0.495	2.475	0	0.99	0.495	0	0.495	0.99	0	0.99	0.495	0.495	0	0.495	0.99	0.495	0.495	0	0	0.495	0.495	0.99	0	0.99	0.495	0.495
-113.26	0	1.485	1.98	2.97	2.475	3.465	4.455	0.99	0.99	2.475	2.475	1.98	0	0.99	0.99	2.475	0.99	0.99	0	0.99	0.99	0.99	1.485	0.99	0.495	0.99	1.485	1.485	2.475	2.475	0.99	1.98	0	0.495	0	0	0	0.495	0.99	0	0.495	0	1.485	0.495	1.485	0.99	0.495	1.98	0
-113.16	0	0.99	2.97	3.96	4.455	1.485	2.97	1.485	2.97	3.465	1.485	2.97	0	1.485	1.485	0.495	0.495	1.485	0	0	1.485	0.495	1.98	0.495	0	0.99	2.475	0	0	0.99	0.495	0.495	0	0.495	0.495	0.495	0.495	0	0.495	0	0.495	0.99	0	0	0	0	0.495	0	0.495
-113.06	0	1.95292	2.92938	3.41761	1.46469	0.976459	4.88229	2.44115	1.95292	1.95292	2.44115	0.976459	1.95292	1.46469	0.976459	1.95292	0.976459	0	0.976459	1.46469	0.976459	1.46469	1.46469	0.488229	1.95292	0.976459	0.976459	0	0.488229	0.976459	0	0	0.488229	0	0	0.976459	0.976459	0.976459	0.976459	0.976459	0.488229	2.44115	0	0.488229	0.488229	0	0	0	0.976459
-112.56	0	1.96586	2.9488	2.45733	2.45733	3.93173	3.44026	1.4744	2.9488	2.45733	2.45733	0.491466	2.45733	1.96586	1.4744	0.982932	1.96586	1.4744	1.96586	0.982932	1.4744	0.491466	0	0	2.9488	0.491466	2.45733	1.96586	1.4744	0.491466	0.491466	0.491466	0.491466	0.491466	0.491466	0	0	0.982932	0.491466	0.491466	0.982932	0	0.982932	1.4744	0.491466	0	0	0.982932	0
-111.76	0	1.46173	1.94897	3.89794	4.38518	3.41069	2.92345	4.38518	3.89794	1.46173	0.974484	0.974484	2.43621	2.92345	1.46173	1.46173	1.94897	1.94897	1.46173	0.974484	0.487242	1.94897	2.43621	0.974484	2.43621	0.974484	1.46173	0.974484	0	1.46173	0.487242	0.487242	0	0.487242	0	0	0.487242	0	0	0	0.487242	0.487242	0.974484	0	0.487242	0.487242	0	0	0.974484
-111.66	0	0.976954	3.41934	3.41934	3.90781	1.46543	1.95391	3.90781	2.44238	1.46543	2.44238	1.95391	1.95391	1.46543	2.44238	1.46543	2.44238	1.95391	0.488477	0.488477	0.976954	2.44238	3.41934	0.488477	0.976954	0	0.976954	0.488477	0.976954	0.488477	1.95391	0	0	0.976954	0.488477	0.488477	1.46543	0	0	0	0.488477	0	0	0.488477	0	0	0	0	0
-111.56	0	1.46766	2.93532	2.4461	5.87065	3.91377	2.93532	4.40299	1.95688	0.978441	0.978441	1.95688	0.978441	2.93532	1.46766	0.978441	2.4461	1.95688	1.95688	1.46766	0.978441	0.978441	0.489221	0.489221	0.978441	1.46766	0.978441	0.978441	0.978441	0	1.46766	0.489221	0.978441	0	0.489221	0.489221	0	0.978441	0	0	0.978441	0.489221	0.489221	0	0.489221	0.489221	0	0.978441	0.489221
-111.36	0	1.47892	2.46487	3.45082	1.9719	2.46487	4.92974	1.9719	2.46487	5.91569	2.95785	0.492974	1.9719	2.95785	0.985949	1.47892	1.47892	1.47892	1.9719	0.985949	0.492974	1.47892	1.9719	1.47892	1.9719	0.985949	0.492974	0.985949	0.492974	0.985949	1.47892	0	0.985949	0.492974	0	0	0	0.985949	0	0	0	0	0	0.492974	1.47892	0.492974	0.985949	0	0
-111.26	0	1.48348	2.96695	2.96695	3.46144	4.94492	4.94492	5.43941	3.46144	2.96695	3.95594	1.48348	1.48348	3.46144	2.96695	1.48348	1.97797	1.48348	1.97797	0	0.988984	1.48348	0.988984	0.494492	1.97797	0.494492	0.494492	0.988984	1.48348	0.988984	0	1.97797	0.494492	0	0	0.494492	0	0.494492	0	2.47246	0.494492	1.48348	0	0.494492	0.494492	0	0.494492	0	0.988984
-111.16	0	1.98408	3.96815	3.47213	5.45621	1.98408	3.96815	3.96815	1.98408	2.48009	1.48806	0.992038	0.496019	0.992038	0.496019	1.98408	0.992038	0.496019	0.496019	1.48806	0	1.48806	0.496019	0.992038	0.992038	0.992038	0.496019	0.992038	0.992038	0.992038	0.496019	0	0	0	0.992038	0	0.496019	0	0	0.496019	0	0.496019	0	0	1.98408	0.992038	0	0	0
-111.06	0	0.491466	2.9488	1.96586	1.96586	3.44026	1.96586	2.9488	1.96586	2.45733	4.91466	2.9488	1.96586	2.45733	0.491466	0.982932	0.982932	1.4744	0	0.491466	1.96586	2.9488	0.982932	2.9488	0.982932	0.982932	0	0	0.982932	0.982932	0	0.982932	0.491466	0.491466	0.491466	0.491466	1.96586	0.982932	0.491466	0	0.491466	0.491466	0.491466	0.491466	0.491466	0.982932	0.982932	2.45733	0
-110.96	0	1.9549	3.9098	3.42107	4.39852	1.9549	1.46617	0	2.93235	2.93235	0.977449	1.46617	2.93235	2.44362	0.977449	0.977449	0.977449	0.977449	0.488724	2.44362	0.977449	1.9549	1.46617	1.46617	1.9549	0	0	0.488724	0.488724	0.977449	0.488724	0.488724	0.488724	0.977449	0.488724	0.488724	0.488724	0.977449	0.488724	0	0	0	0.977449	0.488724	1.46617	0.488724	0.488724	0	0.977449
-122.16	0	0.990508	3.46678	2.47627	3.96203	1.98102	2.47627	3.96203	0.990508	2.47627	2.47627	1.98102	1.48576	0.495254	1.48576	1.98102	0.990508	0.990508	0.990508	1.48576	1.98102	0.495254	0.990508	0.495254	0.990508	0.495254	0.495254	0.990508	0.495254	0	0.990508	0	0	0	0	0.495254	0	1.48576	0	0	0.495254	0.495254	0.990508	0.990508	0.495254	0	0	0	0
-122.06	0	0.986958	2.96087	2.4674	2.96087	2.4674	2.4674	1.97392	3.94783	0.493479	0.986958	1.48044	1.97392	1.97392	1.48044	1.48044	0.493479	0.986958	1.97392	0.493479	0.493479	0.493479	1.97392	0	0.493479	0	0	0	1.48044	0.986958	0.986958	0.493479	0.493479	1.48044	0.493479	0.493479	0.493479	0	0	0	0	0	0	0.493479	0	0	0.493479	0.986958	0
-121.96	0	0.983433	1.47515	3.93373	3.93373	3.44202	3.44202	1.47515	0.491717	1.47515	2.9503	0.491717	1.96687	1.96687	1.96687	1.96687	0	0.983433	0.491717	1.47515	1.47515	0	0.983433	0.491717	0	0.983433	0.983433	1.47515	0.983433	0	0.491717	0	0.491717	0	0.491717	0.491717	0	0.491717	0.491717	0	0	0	0.491717	0	0	0.491717	0	0	0
-121.86	0	0	1.48195	1.97594	2.96391	1.48195	2.96391	1.48195	1.48195	0.493985	2.96391	1.48195	1.97594	2.46992	1.97594	1.97594	2.46992	1.48195	0.98797	0.493985	1.48195	0.493985	0	0.493985	0.98797	0	0.98797	2.46992	0.98797	0	0.98797	1.97594	0	0.493985	0.493985	0	0.493985	0.493985	0.493985	0	0.493985	0	0	0.493985	0.493985	0.493985	0.493985	0.493985	0.98797
-121.76	0	0.982932	5.40613	3.93173	2.9488	2.9488	4.91466	0.982932	2.45733	1.4744	2.9488	2.9488	1.4744	0.491466	2.45733	1.4744	1.4744	1.96586	1.4744	1.96586	0.982932	1.96586	0.491466	0.491466	0.982932	0.491466	0.491466	0	0.982932	0	0.982932	0.982932	0.491466	0	0.491466	0	0.491466	0.491466	0.491466	0.982932	0.491466	0.982932	0.982932	0.491466	0	0.982932	0.491466	0	0
-121.66	0	0.489469	3.42628	3.91575	2.93681	1.95788	1.95788	1.95788	1.46841	1.46841	1.95788	1.95788	1.95788	1.46841	0.978938	2.93681	1.95788	0.489469	1.46841	0.978938	0.489469	1.95788	1.46841	1.95788	0	0.978938	0	1.46841	0.489469	0.489469	0	0.489469	0	0	0.978938	0	0	0.978938	0	0	0	0.489469	0.489469	0	0.489469	0.489469	0.489469	0.978938	0.489469
-121.56	0	1.47365	1.96486	0.982431	3.92972	0.982431	2.94729	0.982431	3.43851	3.43851	0.982431	3.92972	0.982431	1.96486	1.47365	0.491215	1.47365	0.982431	0.982431	0.491215	0.982431	0.491215	0	1.47365	1.47365	1.47365	0	0.491215	1.47365	0.982431	0	0.491215	0.982431	2.94729	0.982431	0.982431	0	0.491215	0	0	0.491215	0.491215	0.982431	0.982431	0	0.491215	0	0	0
-121.46	0	2.92493	3.41242	4.3874	1.94995	2.92493	2.43744	4.87488	2.92493	1.46247	1.46247	1.94995	1.94995	2.43744	1.94995	0.974977	0.487488	0.974977	1.94995	0.974977	1.94995	0.487488	0.487488	0	0.487488	0.974977	1.46247	0.487488	1.46247	0	0.487488	0.974977	0	0.487488	0	0	0	0	0.974977	0	0.487488	0.487488	0	0.974977	0.487488	0.487488	0	0.487488	0
-121.36	0	1.947	1.46025	4.8675	0.9735	1.46025	1.947	3.894	3.894	0.48675	1.46025	1.947	0.9735	0.9735	2.43375	0.48675	0.48675	0	0.9735	0.9735	0.9735	1.46025	1.947	0.9735	1.46025	1.46025	1.46025	0.48675	0.9735	0	0	0.48675	0	0	0.48675	0.9735	0.9735	0.48675	0	0	0.48675	0	0	0	0	0	0	0	0
-121.26	0	0.976954	0.488477	2.93086	5.37324	1.46543	1.46543	2.93086	2.44238	1.95391	0.976954	1.46543	1.46543	1.46543	1.46543	0.488477	0.976954	0.488477	0.488477	0.488477	0.488477	0	1.95391	0.488477	0	0.488477	0.976954	0.976954	1.46543	0.488477	0	0.488477	0.488477	0.488477	0.488477	0.488477	0.488477	0	1.46543	0	0	0	0.488477	0.976954	0	0.488477	0	0.488477	0
-121.16	0	0.985949	1.9719	3.94379	2.95785	1.47892	0.985949	2.46487	3.45082	1.47892	1.9719	1.9719	0.492974	0.985949	0.492974	0.985949	1.47892	0.985949	0.492974	0.492974	0.985949	0	0.492974	0.985949	1.47892	0.492974	0.492974	0	0.492974	1.47892	0	0.492974	0	0.492974	0.985949	0.492974	0	0.492974	0.985949	0.985949	0.492974	0	0.492974	0.492974	0	0.492974	0.492974	0	0
-129.96	0	1.45584	4.85279	2.91168	4.36751	3.39696	2.4264	2.4264	3.88223	3.88223	1.94112	1.94112	4.85279	0.970559	2.4264	1.94112	1.45584	1.94112	1.45584	1.45584	1.45584	0.970559	0.485279	0.970559	1.45584	0.485279	2.91168	2.4264	2.91168	0.485279	0.485279	0	0.485279	0.970559	0.485279	0	0.485279	0.970559	0	0.485279	0	0	0.485279	1.45584	0.485279	0.485279	0	0.485279	1.45584
-129.86	0	1.94798	4.86996	4.38296	4.86996	3.89597	2.92197	2.92197	2.92197	0.486996	2.43498	2.43498	1.46099	2.92197	0.486996	0.973992	1.94798	0	0.486996	1.94798	0.973992	0.973992	0.486996	0.973992	0.486996	1.94798	1.46099	0.973992	0.486996	3.40897	0.486996	1.46099	0.973992	0.486996	0	0.973992	0	0.486996	0	0.486996	0.486996	0.973992	0.486996	0.486996	1.46099	0	0	0.486996	0.486996
-129.76	0	1.97392	3.45435	2.96087	0.986958	2.96087	5.42827	3.45435	2.4674	1.48044	0.986958	2.4674	1.48044	3.94783	1.48044	0.986958	2.96087	1.97392	2.4674	0.986958	0.986958	1.97392	3.45435	0.986958	0.493479	0.493479	0	0.986958	0	1.97392	1.97392	0.986958	0	0.986958	0.493479	0.493479	0.493479	0.986958	0	0.493479	0	0.493479	0	0.986958	0.493479	0	0.493479	0.986958	0.493479
-129.66	0	1.99331	3.48829	3.48829	4.48494	2.98996	3.48829	2.98996	2.98996	0.996654	3.98662	1.99331	2.49164	0.498327	2.98996	0	2.49164	2.98996	0	0.498327	0.996654	2.49164	0	0.996654	2.49164	1.99331	0.996654	0.996654	0	0.996654	0	0.498327	0.498327	0.498327	1.49498	0.498327	1.49498	0	0	0.498327	0.498327	0	0	0.996654	0	0.498327	0	0.498327	1.49498
-129.56	0	1.9851	2.48137	5.45902	2.97765	3.97019	3.47392	2.48137	3.47392	3.47392	2.48137	1.9851	1.48882	1.48882	0.992549	2.97765	1.9851	0	0.992549	0.992549	0	0.496274	0	0.992549	0	0.496274	0.496274	0	0	0.992549	0.496274	0.496274	0.992549	0.496274	0.496274	1.9851	0	0	0.992549	0	0	1.48882	0.496274	0	0.992549	0.496274	0.992549	0	0
-129.36	0	1.9719	2.46487	2.46487	1.9719	2.46487	1.9719	3.94379	1.9719	1.47892	0.492974	1.47892	1.47892	2.46487	0.985949	0.492974	0.492974	1.47892	0.492974	0.985949	0	1.47892	0.492974	0.492974	0	0.985949	1.47892	0	0.492974	0	0	0	0	0	0.985949	0	0.492974	0.492974	0	0.492974	0.492974	0.492974	0.985949	0.985949	0.492974	0.492974	0.492974	0	0.985949
-129.26	0	0.987464	4.44359	2.46866	4.44359	1.97493	2.46866	0.987464	1.97493	1.97493	0.987464	0.493732	0.987464	0.987464	0.493732	0.493732	1.4812	0.987464	0.987464	0.987464	0.987464	0	1.4812	1.97493	0.987464	0	0.493732	0.987464	1.4812	0	0.987464	0.493732	0	0.493732	0.493732	0.493732	0	0.987464	0	0.493732	0	0.493732	0.493732	0	0.493732	0	0	0.493732	0.493732
-129.16	0	0.487488	1.46247	3.41242	3.41242	1.46247	3.41242	2.92493	1.46247	0.974977	1.94995	1.46247	0.974977	1.46247	0.487488	0.487488	1.46247	0	0	0.487488	0.487488	1.46247	0.974977	0.974977	0.487488	1.46247	0	0.974977	0	1.94995	0	0	0.487488	0	0	0.487488	0	0	0.487488	0.487488	0.487488	0.487488	0	0.487488	0.974977	0.487488	0	0.974977	0
-129.06	0	0.973008	1.94602	2.91902	2.43252	3.40553	2.91902	0.486504	3.40553	0.973008	3.40553	1.45951	2.91902	1.45951	1.94602	0.486504	0	1.94602	0.973008	0	0	0.486504	0.486504	1.45951	1.45951	1.45951	0.486504	0.973008	0.486504	1.45951	0	0	0	0	0	0	0.486504	0.486504	0.973008	0.486504	0	0	1.94602	0.486504	0.973008	0	0.486504	0	0
-128.96	0	1.94995	1.94995	3.41242	1.94995	2.92493	2.92493	1.46247	2.43744	1.46247	0.974977	1.46247	1.46247	1.46247	1.46247	1.46247	1.94995	0.974977	0.974977	0.974977	0.487488	2.43744	0.974977	0.487488	0.487488	0.487488	0	0.487488	0.487488	0.487488	0	0.974977	0.487488	0.974977	0	0.487488	0.487488	0	0	0.487488	0.487488	0	0	0.974977	0.974977	0	0.487488	0	0.974977
-128.26	0	0.99	3.465	3.96	1.98	3.96	1.485	1.485	1.98	0.495	0.99	3.465	3.465	0	2.475	0.99	0.495	0.495	0.495	0	0.99	2.97	0	0.99	0.495	0.99	0.495	0	0.99	0.495	1.98	1.485	0.99	0	0	0	0.99	0.495	0.99	0.495	0.495	0.495	0.99	0	0.99	0.495	0.495	0	0.99
-128.16	0	1.47515	3.44202	2.45858	2.9503	2.45858	3.93373	2.45858	6.39232	1.96687	0.491717	0.491717	0.491717	2.45858	1.47515	0	0.983433	1.47515	1.96687	1.47515	0.983433	1.47515	0.491717	0.983433	0	1.47515	1.47515	1.47515	1.47515	0.983433	0.491717	1.47515	0.983433	0.491717	0.491717	0.491717	0.983433	0	0	0	0.491717	0.491717	1.47515	0.491717	0.983433	0.491717	0	0.983433	0.491717
-128.06	0	1.46543	2.44238	1.95391	1.95391	2.44238	2.93086	1.46543	0.488477	1.46543	2.44238	1.46543	0.488477	2.93086	1.46543	0.976954	0.488477	0.976954	0.976954	0.976954	1.46543	0.976954	0.488477	0.488477	1.95391	0	0	0.488477	0.976954	0	0	0.976954	0	0	0.976954	0	0	1.46543	0	0	0.488477	0	0.976954	0.976954	0.488477	0	0	0.488477	0
-131.36	0	1.95094	2.43868	6.82829	1.46321	3.90188	3.41415	2.92641	3.41415	1.46321	2.92641	3.90188	1.95094	2.92641	0.97547	1.95094	1.95094	2.92641	1.46321	1.46321	0.97547	1.46321	0.97547	1.46321	0.97547	0.97547	1.95094	0	0.487735	0	0.487735	1.95094	0.487735	0.97547	0.97547	0.487735	0.487735	1.46321	0	0.487735	0.487735	0.487735	0.97547	0.487735	0.487735	0.487735	0.487735	0.487735	0.97547
-131.26	0	2.44486	3.42281	2.93383	3.42281	2.93383	1.95589	1.95589	2.44486	2.44486	3.42281	4.40075	2.93383	1.46692	0.977945	0	0	0	0.488972	0.488972	2.44486	0.488972	0.977945	1.95589	1.95589	0.488972	0.488972	0.488972	1.46692	0	0.488972	1.46692	0	0.488972	0	1.46692	1.95589	1.46692	0.488972	0.488972	0.488972	0	0.488972	0	0	0.488972	0.488972	0	0.488972
-131.16	0	2.44238	2.44238	3.90781	4.39629	2.44238	4.39629	2.93086	3.41934	3.41934	0.976954	1.95391	1.46543	0.976954	0.488477	0.488477	0.488477	1.46543	0.488477	1.95391	0	1.95391	0.488477	0.976954	0	1.46543	0.976954	1.46543	0.976954	0.488477	0.488477	0.488477	0.488477	0	1.95391	0.488477	0.488477	0	0.488477	0.488477	0	0	0.488477	0.976954	0	0	0	0.488477	0
-131.06	0	1.96086	3.92173	4.41194	4.41194	1.47065	4.90216	2.9413	3.43151	1.47065	1.96086	1.96086	1.96086	1.47065	1.47065	2.9413	0.490216	1.47065	0.980432	0.980432	0.980432	2.45108	0.980432	0	0	1.47065	3.43151	0	0.980432	0.490216	0.980432	1.47065	0.980432	0	0.980432	0.980432	0	0	0.490216	0.490216	0	1.47065	0.490216	0.490216	0.490216	0.980432	0.980432	0	0
-130.96	0	1.4699	4.4097	2.9398	3.91973	3.91973	1.95987	1.4699	1.95987	2.44983	3.91973	2.44983	1.95987	0.979934	3.91973	2.44983	0.979934	1.4699	0.489967	0	0.979934	0.979934	0.979934	0	0.489967	0	0.489967	0	1.4699	0.979934	0.489967	0.979934	0.979934	1.4699	0	0.979934	0.489967	0	0.489967	0	0	0	0.489967	0.489967	0	0.489967	0	0	0
-130.86	0	1.96386	4.90965	2.45483	3.43676	3.92772	1.96386	1.96386	4.41869	1.4729	2.45483	2.94579	2.45483	0.490965	2.94579	2.94579	1.4729	1.96386	2.94579	0.490965	0.98193	0.98193	0.490965	1.4729	0.490965	0.490965	0	1.4729	0.98193	1.4729	0.490965	0.490965	0.98193	0	0	0.490965	0	0	0.490965	0.490965	0.490965	0	1.96386	0.490965	0	0	1.4729	0.490965	0
-132.86	0	1.4729	7.85544	3.92772	4.90965	5.89158	7.85544	3.43676	3.92772	4.41869	2.45483	2.94579	6.87351	3.43676	1.96386	2.45483	1.96386	1.4729	0.98193	1.96386	3.92772	1.4729	2.94579	1.96386	0.490965	1.96386	1.96386	0.98193	0.490965	0.98193	1.4729	1.4729	0.98193	1.4729	0	0.490965	0.98193	0.98193	1.96386	1.4729	0.490965	0	0	1.4729	0	0.490965	0.490965	0	0.490965
-132.66	0	3.48109	3.97839	4.97299	4.47569	6.46488	2.98379	4.47569	5.47028	1.98919	3.48109	3.48109	4.47569	4.47569	1.4919	1.4919	2.98379	1.98919	0.497299	0.994597	1.4919	1.4919	0.994597	1.98919	3.48109	0.994597	2.98379	0.497299	0.994597	1.4919	0.994597	2.98379	0.497299	0	0.994597	0.994597	1.4919	0.994597	0.994597	0	0.994597	1.98919	0.994597	1.4919	0.994597	1.98919	0.994597	0	0.994597
-132.56	0	2.96543	8.89629	7.90781	5.43662	7.90781	6.91934	2.96543	3.95391	5.43662	4.44814	2.47119	3.45967	4.94238	2.47119	1.97695	1.97695	1.48271	2.96543	0.494238	0.988477	0.988477	0.988477	0.988477	0.988477	3.95391	0.494238	0.494238	0.988477	0.988477	0.494238	0.988477	0.988477	2.47119	0.494238	0.988477	0	0.988477	0.988477	1.48271	0.988477	1.48271	0.988477	0.988477	2.47119	0	0.988477	0	0.494238
-132.46	0	3.92572	2.94429	6.87001	6.3793	6.3793	3.92572	3.43501	3.43501	1.96286	3.43501	2.45358	2.94429	2.45358	0.98143	0.490715	1.96286	0.98143	1.47215	1.47215	4.90715	0.98143	1.96286	0.98143	0.490715	0.490715	1.47215	2.45358	0.490715	2.45358	1.47215	0	0.490715	0.98143	0	1.47215	2.94429	0.490715	0.98143	1.96286	0	0.98143	0	0	1.47215	0	0	0.98143	0
-133.46	0	3.41242	7.79982	8.2873	1.94995	5.36237	6.33735	3.41242	5.36237	2.43744	5.36237	2.92493	3.89991	1.94995	3.89991	0.974977	2.92493	2.92493	2.43744	0.487488	2.92493	0.974977	3.89991	0.487488	0.974977	1.94995	1.94995	1.94995	2.92493	2.92493	0.974977	1.94995	0	0	1.46247	0.974977	0	0.487488	0.487488	1.46247	0.974977	1.94995	0.974977	1.46247	0	0.974977	2.43744	0.487488	0.487488
-133.36	0	2.43868	7.31603	8.2915	7.31603	5.85282	4.87735	2.92641	4.87735	2.92641	4.87735	3.41415	1.95094	4.38962	5.36509	4.38962	2.92641	1.46321	2.43868	0.97547	1.46321	2.43868	2.92641	3.90188	1.95094	2.43868	0.97547	0.487735	0.487735	1.95094	0.97547	0.97547	0	0.97547	1.46321	1.46321	0	0.487735	2.92641	0.487735	0.97547	0.97547	0.487735	0	1.46321	0.487735	0.487735	0.97547	0.487735
-133.26	0	3.41242	8.2873	5.36237	4.87488	8.2873	7.79982	3.41242	5.36237	3.41242	6.33735	3.41242	2.92493	1.94995	0.974977	0.487488	2.92493	2.92493	2.43744	0.974977	1.94995	2.43744	1.46247	0.974977	2.43744	1.46247	0.487488	2.43744	1.46247	0.487488	1.46247	0.974977	1.94995	0.487488	0.487488	0.974977	0.974977	1.46247	0.487488	0.487488	1.46247	0.487488	0.974977	1.46247	0.974977	0.974977	0.487488	0.974977	0.487488
-136.56	0	4.40075	4.40075	7.33459	4.88972	6.84561	4.40075	5.3787	6.84561	5.3787	4.88972	7.33459	1.95589	2.93383	1.95589	3.42281	1.46692	3.42281	1.46692	1.46692	2.44486	6.84561	2.93383	2.44486	2.44486	0.977945	3.42281	0.977945	2.44486	2.44486	0.488972	0.488972	2.93383	0.977945	0.977945	1.95589	0.977945	0	1.46692	0.977945	0.977945	1.46692	0.977945	1.46692	0.488972	0	0.977945	1.95589	0.977945
-136.46	0	3.90583	7.32344	4.39406	9.27636	5.85875	5.85875	4.39406	1.95292	2.44115	3.41761	3.41761	2.92938	2.92938	0.976459	1.95292	1.46469	2.92938	2.44115	2.44115	0.976459	2.44115	1.95292	0.976459	2.92938	1.95292	3.41761	0.488229	0.976459	0.488229	0.488229	0	1.46469	0.976459	0.488229	0.488229	0.488229	1.46469	0.488229	1.95292	0.488229	1.46469	0.488229	1.46469	1.95292	0.976459	0.976459	0	1.46469
-137.96	0	2.52957	2.02365	3.03548	5.05913	5.05913	3.54139	3.03548	4.55322	3.03548	4.55322	2.52957	2.52957	2.52957	1.01183	2.02365	0.505913	2.02365	1.01183	0	2.52957	0.505913	1.51774	0.505913	0.505913	1.01183	0.505913	0.505913	2.52957	0	0	1.01183	0.505913	0	0.505913	2.52957	0	0	0.505913	1.51774	0	0	1.01183	0	0.505913	0	0.505913	0	0.505913
-137.86	0	2.49551	5.49011	6.98742	3.99281	0.499101	4.99101	4.49191	2.99461	3.49371	1.99641	2.49551	4.99101	1.99641	1.99641	0.499101	3.49371	2.99461	1.4973	0.998203	1.4973	1.4973	1.4973	1.99641	0.998203	1.99641	0.998203	0.499101	0.499101	0.499101	0.998203	0.499101	0.998203	0.499101	0.998203	1.4973	0.499101	0	0	0.499101	0.998203	0.998203	2.49551	0.998203	0.499101	0.499101	0.499101	0	0.998203
-137.76	0	3.43326	4.90465	3.92372	2.94279	3.43326	7.35698	2.94279	6.86652	4.41419	1.96186	1.96186	2.94279	2.45233	1.4714	3.43326	1.96186	0.490465	1.96186	2.45233	2.94279	0	0.490465	2.94279	0.980931	0.980931	1.96186	0	0	1.4714	0.980931	1.4714	1.4714	0.490465	0.980931	0.980931	0	0	0	0	0	0.490465	0.980931	1.4714	0.490465	0	0.490465	0.980931	0.980931
-137.66	0	3.43676	3.43676	7.36448	4.41869	6.87351	3.92772	5.40062	4.41869	3.43676	4.90965	3.43676	1.4729	1.96386	1.96386	2.45483	0.98193	1.96386	1.96386	2.45483	3.92772	1.4729	2.45483	1.96386	1.96386	1.96386	0.490965	0.98193	0	0.98193	0.490965	0	0.98193	0.490965	0.490965	0	0	0.98193	1.4729	0.98193	1.4729	0	1.96386	0.490965	0.490965	0.490965	0	2.45483	0.98193
-137.46	0	2.42884	2.91461	6.80076	4.85769	3.88615	6.31499	2.91461	5.34345	1.94307	3.88615	6.31499	4.37192	4.85769	1.45731	3.40038	1.94307	1.45731	2.42884	2.42884	1.94307	1.45731	1.94307	1.45731	0.971537	1.45731	2.42884	1.45731	0.485768	0.971537	0.971537	0.485768	0.971537	0.971537	0.971537	0.485768	1.45731	2.42884	1.45731	0.971537	0.971537	1.45731	0.485768	0.485768	1.94307	0.485768	0.971537	0.485768	1.45731
-137.26	0	1.95292	5.85875	6.34698	4.88229	2.92938	5.37052	4.88229	3.90583	3.90583	4.39406	1.46469	3.41761	5.37052	2.92938	1.95292	1.95292	1.46469	0.488229	0.488229	4.39406	3.41761	0.976459	0.976459	0.976459	0.976459	1.46469	2.44115	1.95292	0.488229	0.976459	1.46469	2.44115	0.488229	0.976459	0.976459	1.46469	0.976459	0.488229	1.95292	0	1.46469	0	1.46469	0.976459	0.976459	1.46469	1.95292	1.95292
-141.46	0	3.06443	4.08591	2.5537	3.57517	1.02148	6.12887	6.63961	2.5537	4.08591	4.59665	3.06443	3.06443	1.53222	2.5537	2.04296	3.57517	1.53222	2.5537	0.510739	3.57517	0	1.02148	2.04296	0.510739	1.02148	3.57517	1.02148	0.510739	0	0.510739	2.5537	0.510739	0.510739	0.510739	1.53222	1.53222	0	1.02148	1.53222	0.510739	1.53222	0.510739	0.510739	1.53222	1.02148	2.04296	1.02148	0.510739
-141.36	0	3.60382	4.63348	6.17798	1.54449	5.66315	4.11865	6.17798	3.60382	2.05933	3.60382	3.60382	4.63348	3.08899	2.05933	1.54449	3.60382	2.57416	2.57416	2.05933	1.02966	0	1.02966	1.02966	0	3.08899	2.05933	1.54449	1.54449	1.54449	1.02966	0	0.514832	1.02966	0	0	0	1.02966	1.54449	0	0.514832	2.57416	0	0.514832	1.02966	0	1.02966	1.02966	0.514832
-141.26	0	4.66087	3.62512	5.69662	5.17875	4.143	3.10725	5.69662	2.0715	1.55362	3.10725	4.66087	4.143	2.58937	1.55362	1.03575	2.58937	1.55362	2.58937	1.55362	2.0715	1.55362	0.517875	2.0715	4.143	0.517875	1.03575	2.0715	1.03575	2.58937	2.58937	2.0715	1.55362	0	1.03575	0.517875	0.517875	0.517875	0.517875	0.517875	0.517875	0.517875	1.55362	0.517875	0	0.517875	0	1.55362	0.517875
-141.16	0	2.06153	5.15382	3.60768	4.12306	2.57691	4.63844	3.60768	5.15382	2.06153	5.15382	5.15382	1.54615	2.06153	3.09229	2.06153	2.06153	1.54615	3.09229	2.06153	2.06153	2.57691	1.03076	1.54615	1.54615	0.515382	0.515382	1.03076	1.03076	3.60768	0.515382	0.515382	1.03076	0.515382	1.03076	0.515382	1.54615	0.515382	1.54615	0.515382	2.06153	0	0	0.515382	0	0	0.515382	0.515382	1.54615
-141.06	0	2.56867	5.65107	4.10987	4.6236	2.56867	5.13734	5.13734	2.05494	2.05494	2.56867	2.56867	4.6236	4.6236	4.10987	2.05494	0.513734	1.02747	2.05494	5.13734	2.56867	0.513734	1.02747	2.05494	2.05494	3.0824	0.513734	2.05494	0.513734	2.56867	0.513734	2.05494	0	0	0.513734	0.513734	0.513734	1.5412	1.02747	1.02747	0	1.5412	0.513734	0.513734	0.513734	1.02747	0.513734	0	1.02747
-140.96	0	3.04667	4.57001	7.61669	6.09335	10.1556	5.58557	4.06223	3.55445	3.55445	4.57001	1.52334	2.5389	3.04667	3.04667	0.507779	1.52334	0.507779	3.04667	1.01556	0.507779	3.55445	2.03112	2.03112	1.01556	1.01556	0.507779	1.52334	2.03112	2.03112	3.55445	0.507779	0.507779	1.01556	0.507779	0.507779	1.52334	1.01556	0.507779	1.01556	0.507779	1.52334	0	1.01556	2.03112	0	0.507779	2.03112	1.01556
-140.86	0	1.51933	5.06445	3.03867	4.558	6.58378	7.09023	2.53222	1.51933	2.53222	5.57089	4.05156	2.53222	3.03867	0	2.53222	3.54511	1.01289	2.02578	3.03867	2.02578	2.53222	1.01289	1.51933	0	0.506445	1.51933	1.01289	2.02578	1.51933	0.506445	1.01289	1.51933	3.03867	1.01289	0	1.01289	0.506445	0	1.51933	1.51933	1.51933	1.01289	1.01289	0.506445	0.506445	1.01289	0.506445	0
-140.76	0	2.5389	6.09335	9.14002	3.55445	7.61669	4.06223	3.04667	3.04667	3.04667	2.5389	3.55445	2.5389	3.55445	2.5389	2.03112	1.52334	2.03112	2.03112	1.01556	2.03112	2.03112	2.5389	0	1.01556	0	1.01556	0	3.04667	2.03112	0.507779	1.01556	0.507779	1.01556	1.52334	1.01556	1.01556	1.52334	1.01556	1.01556	0.507779	0	0	1.52334	1.01556	0.507779	2.03112	0.507779	0.507779
-140.66	0	3.06769	7.66922	5.62409	5.62409	6.64665	3.06769	9.20306	6.13537	4.60153	5.11281	3.06769	3.06769	3.06769	3.57897	2.04512	3.06769	3.57897	1.53384	3.57897	2.55641	2.04512	3.06769	2.55641	1.53384	1.53384	0	2.04512	2.55641	0.511281	1.02256	0.511281	1.02256	1.53384	0	1.02256	0.511281	2.55641	1.02256	0	1.02256	0	0.511281	0.511281	0.511281	2.55641	0	0.511281	1.02256
-140.56	0	5.63605	3.58658	3.58658	6.14842	7.17316	4.61131	3.58658	3.58658	4.09895	1.02474	3.58658	5.12368	4.09895	4.09895	3.07421	1.5371	2.56184	1.5371	3.58658	3.07421	1.02474	1.02474	1.02474	1.02474	2.04947	2.56184	0.512368	1.5371	0.512368	3.58658	1.02474	0.512368	0.512368	0.512368	1.02474	0	1.5371	1.02474	0.512368	0.512368	0.512368	0	1.02474	0.512368	0	1.02474	0.512368	0
-140.46	0	1.53141	7.14656	7.14656	3.57328	5.61515	7.14656	4.08375	5.61515	3.57328	4.08375	2.55234	4.08375	1.53141	3.57328	2.04187	2.04187	1.53141	0	3.06281	1.53141	3.06281	2.55234	1.53141	1.02094	1.53141	0.510469	0.510469	0.510469	1.53141	2.55234	0.510469	0	0	0.510469	0.510469	1.53141	3.06281	0.510469	0	0	0.510469	0.510469	0.510469	1.02094	0.510469	2.04187	0	0.510469
-140.36	0	4.63101	4.63101	6.17468	1.54367	5.66012	8.23291	2.57278	4.63101	4.11645	3.6019	2.57278	4.11645	1.02911	2.57278	3.08734	1.54367	3.08734	3.6019	2.05823	3.6019	2.57278	3.08734	2.57278	1.02911	1.02911	1.02911	1.54367	2.05823	0.514557	1.54367	1.02911	1.02911	0	0.514557	0.514557	2.57278	1.54367	1.02911	0	1.02911	1.54367	0	0	0	0.514557	1.02911	0	0.514557
-140.26	0	1.03132	6.1879	4.64092	6.1879	3.09395	3.60961	6.70355	9.7975	7.21921	2.57829	4.12526	4.12526	3.09395	1.54697	2.06263	2.06263	3.60961	1.03132	2.06263	2.06263	2.57829	2.06263	1.03132	0.515658	2.57829	1.54697	2.57829	0.515658	1.54697	2.57829	1.54697	0.515658	0.515658	1.54697	1.54697	0	1.54697	0.515658	0.515658	3.09395	0	1.03132	0	0	0.515658	2.06263	1.03132	0
-140.16	0	2.07484	5.70582	6.74324	4.6684	6.74324	7.78066	4.14969	3.63098	3.63098	4.14969	4.6684	2.07484	2.59355	4.14969	3.63098	1.03742	3.11226	2.59355	3.11226	2.07484	2.59355	1.03742	1.55613	1.03742	1.55613	2.07484	0.518711	2.07484	0.518711	1.55613	2.07484	0.518711	0.518711	0	1.03742	0.518711	1.55613	1.03742	1.03742	0.518711	1.55613	0.518711	0	1.03742	0.518711	1.03742	0.518711	0
-144.16	0	1.49575	2.99151	2.49292	1.99434	3.98868	4.48726	2.99151	2.49292	2.49292	3.49009	1.99434	1.49575	2.49292	2.49292	0.99717	2.99151	0	0.99717	0.99717	0.99717	0.498585	0.498585	0.99717	0.498585	3.98868	0.498585	1.99434	2.49292	0	0.99717	0	0.498585	0.99717	0.498585	0.99717	0.498585	0	0.498585	0.498585	0.498585	0.498585	0.498585	1.49575	1.49575	0	1.49575	0	0
-144.06	0	1.98714	2.48393	3.97429	4.96786	2.98072	2.98072	2.98072	2.98072	1.98714	2.98072	2.48393	1.49036	0.993572	0.496786	1.49036	0.993572	1.49036	0	1.49036	0.496786	2.48393	1.98714	0.993572	1.49036	0.496786	1.98714	3.4775	1.49036	0.496786	0	1.49036	1.49036	0.993572	1.49036	0	0.993572	1.49036	0.496786	0	0.496786	0.496786	0	0	0	0	0.993572	0.496786	0
-143.96	0	0.991527	3.47035	5.4534	5.4534	2.47882	5.94916	1.48729	2.97458	0.991527	4.46187	1.48729	1.48729	1.98305	1.98305	2.97458	2.47882	1.98305	0.991527	1.98305	1.48729	1.98305	1.98305	0.495764	1.48729	0.495764	0.991527	1.48729	1.48729	0	0	0.991527	0.495764	0.991527	1.48729	0.495764	0	0.991527	0.495764	0.991527	0	0	0.991527	0.495764	0.495764	2.47882	0.495764	0	0
-143.86	0	4.46187	3.47035	4.46187	5.4534	3.47035	3.96611	1.48729	1.98305	5.4534	2.97458	0.495764	0	1.98305	2.97458	0.991527	1.98305	0.991527	1.48729	0.495764	1.48729	0.991527	1.98305	0.495764	1.48729	0.495764	1.48729	1.98305	0.991527	0.495764	0	0.991527	0.991527	1.48729	0	0.991527	0	0	0	0	0	0.495764	0	0.495764	0	0.495764	0	1.48729	0.495764
-143.76	0	3.97839	7.45948	5.47028	3.97839	1.98919	1.98919	4.47569	3.97839	1.98919	2.48649	1.98919	3.97839	3.48109	0.994597	1.4919	0.994597	0.497299	0.994597	0.994597	2.48649	0.994597	2.48649	0.994597	0.994597	1.4919	1.98919	0	0.994597	2.48649	0.994597	1.4919	0	0.497299	0.994597	1.4919	0.497299	1.98919	0.497299	0.497299	0.994597	0.497299	0	0	0	0.994597	0.497299	0.497299	0.994597
-143.66	0	0.497812	3.48469	4.48031	4.97812	3.48469	2.48906	2.98687	2.98687	2.48906	2.98687	3.48469	1.99125	1.49344	1.99125	2.98687	2.98687	1.49344	0	0.995625	1.49344	1.49344	1.99125	3.9825	0.995625	1.49344	1.49344	2.98687	0	1.99125	0.497812	1.99125	1.99125	1.99125	1.49344	0.497812	0.995625	0.497812	0.497812	0.497812	1.99125	0	0	1.49344	0.497812	1.49344	0	0.497812	0
-146.16	0	2.48009	4.96019	1.98408	3.96815	1.98408	2.97611	1.98408	4.46417	0.992038	2.48009	2.48009	2.48009	0.992038	2.48009	2.48009	1.48806	1.98408	1.98408	2.48009	0.992038	0.496019	0.496019	0	0.496019	1.48806	1.48806	0.992038	0.496019	0.496019	0.496019	0	0.992038	0	0.496019	0.496019	1.98408	0.992038	0.496019	0	0.992038	0	0	0.496019	0	0.992038	0	0.496019	0
-146.06	0	1.98817	4.47338	1.49113	2.98225	3.4793	1.49113	3.4793	5.46746	2.98225	1.49113	2.48521	3.4793	3.4793	1.49113	1.98817	1.98817	0.497042	1.98817	0.994084	0.994084	3.4793	0.497042	1.98817	0.497042	0.497042	1.49113	2.48521	0.497042	1.49113	0.994084	0.497042	0.994084	0.497042	0.994084	1.49113	0.497042	0.497042	0	0	0.497042	0.994084	0	0.497042	0.497042	0.497042	0.994084	0.497042	0.497042
-145.96	0	2.99151	2.99151	3.98868	3.49009	0.99717	2.99151	1.99434	3.98868	1.99434	3.49009	1.49575	1.49575	1.49575	1.49575	1.49575	1.99434	1.99434	0.498585	0.498585	0.99717	1.49575	1.99434	0.99717	1.49575	1.49575	1.49575	0.99717	0.498585	0.498585	0.99717	0.498585	1.99434	0.498585	0.498585	0.498585	0	0.498585	0.498585	0.498585	0.99717	0	1.49575	0	0	0	0.99717	0.99717	0
-145.86	0	3.98662	2.98996	2.49164	3.48829	2.49164	3.98662	2.49164	2.98996	1.99331	1.49498	1.99331	1.49498	1.99331	0.996654	2.49164	2.49164	2.49164	1.49498	1.49498	0.996654	0.996654	2.98996	0	0	0.996654	1.49498	0.498327	0.498327	0	1.99331	1.49498	0.498327	0.498327	0.498327	0.498327	0	0	0.498327	0.996654	0.996654	0	0	0.498327	0.996654	0.498327	0	0	0.996654
-145.76	0	3.9825	4.97812	4.97812	3.9825	2.48906	1.99125	1.99125	0.995625	1.99125	1.49344	3.48469	1.49344	2.48906	2.48906	1.99125	2.98687	2.48906	1.99125	0.497812	0.497812	0.497812	2.48906	1.99125	0.995625	1.49344	1.99125	1.99125	0.497812	0	0	0	0.497812	0	0	0.497812	0	0.497812	0.497812	0	0	0	0	0	0	0.497812	0	0.995625	0.497812
-145.66	0	0.504061	2.01624	2.52031	2.52031	3.52843	1.51218	2.52031	2.01624	6.04873	2.52031	2.52031	4.03249	3.02437	1.51218	0.504061	2.01624	1.00812	2.52031	1.00812	0.504061	0.504061	1.51218	1.51218	0	1.00812	0.504061	1.00812	2.01624	2.01624	1.00812	0	0.504061	1.00812	0.504061	0	0.504061	0	0	1.51218	0	1.00812	0	1.00812	0.504061	0.504061	1.00812	1.00812	0.504061
-145.56	0	1.00865	4.0346	3.02595	3.02595	2.52162	2.0173	3.02595	1.51297	1.00865	4.53892	2.0173	3.02595	0.504325	1.51297	2.0173	1.00865	2.52162	1.00865	0.504325	0	0.504325	1.00865	0.504325	0	1.00865	2.0173	0.504325	0.504325	0.504325	0.504325	0.504325	0	0.504325	0.504325	0.504325	0	0	0.504325	0.504325	0.504325	0	0	0	1.00865	1.51297	0	0	0.504325
-145.46	0	2.01941	4.54368	3.02912	4.54368	3.02912	1.00971	1.51456	1.51456	1.00971	1.51456	2.52427	0	2.01941	2.01941	1.00971	0.504853	1.00971	0.504853	2.52427	1.00971	0.504853	1.00971	0.504853	0	1.51456	1.00971	0	0.504853	1.51456	0.504853	0	0.504853	0	0.504853	0	0	0.504853	0.504853	1.00971	0	0	0	0.504853	0.504853	0	1.51456	0	0.504853
-145.36	0	3.51007	2.00575	3.51007	2.00575	2.00575	2.00575	1.50432	0.501438	1.50432	1.50432	2.00575	1.50432	0	0.501438	1.00288	1.50432	0.501438	0.501438	1.00288	2.00575	0.501438	0	1.00288	1.00288	1.50432	1.00288	0	0	1.00288	0.501438	0	0.501438	0	1.00288	1.00288	0	0.501438	0.501438	0	0	0.501438	0	0.501438	0	0.501438	0	1.00288	0
-145.26	0	0	3.99488	2.4968	3.99488	1.99744	2.99616	1.49808	2.99616	1.99744	1.99744	0.99872	1.49808	1.49808	0.99872	0	0.49936	0.49936	1.49808	0.49936	0.49936	0.49936	0.99872	0	0.99872	1.49808	1.99744	1.49808	0.99872	0.99872	0.99872	0.49936	0.49936	0	0	0.49936	0	0.99872	0.49936	0	0.49936	0.49936	0.49936	0	0	0	0	1.49808	0.99872
-145.16	0	1.49036	0.496786	2.48393	1.49036	0.993572	1.98714	1.49036	0.993572	1.49036	1.98714	0.993572	1.98714	0.993572	2.48393	0.496786	0.993572	0.496786	0.496786	0.496786	0.993572	1.98714	0.993572	0.993572	0	0.993572	0.993572	0.496786	0	0.993572	0.496786	0.496786	0.496786	0.496786	0	0	0.993572	0	0.496786	0.496786	0	0	1.49036	0	0.496786	0.496786	0.496786	0	0.496786
-145.06	0	0.498585	2.49292	2.49292	3.98868	1.49575	1.99434	1.49575	1.99434	2.49292	2.49292	1.49575	2.49292	0	0.498585	0	1.49575	1.49575	0.99717	1.49575	0.498585	0.498585	0	0.99717	0.498585	0.498585	0.99717	0.498585	0.99717	0.99717	0	0	0.99717	0	0	0	0	0	0.99717	0	0	0.498585	0.99717	0.498585	0.498585	0.498585	0	0	0
-144.96	0	4.45729	3.96203	3.46678	1.98102	2.97153	2.47627	3.96203	1.98102	1.98102	0.495254	1.48576	3.46678	2.47627	0	2.97153	0.990508	0.495254	0.495254	0.495254	0.495254	0	0	0.495254	2.47627	0.495254	0.990508	1.48576	0.990508	0.495254	1.48576	0.990508	0.495254	0	0.495254	0	0.495254	0	0	0	0.495254	0	0.495254	0	0	0.495254	0	0.495254	0.495254
-144.86	0	1.97392	4.44131	3.45435	3.45435	2.4674	3.45435	2.96087	0.986958	1.97392	1.97392	1.97392	0.493479	1.97392	1.48044	0.493479	2.4674	2.96087	0.986958	0.986958	1.48044	0.986958	0.986958	2.4674	0.493479	0.986958	0.986958	0	1.48044	0.986958	0.493479	0.986958	0.986958	2.4674	0.493479	0	0.986958	1.48044	0.493479	0	0	0.986958	0.986958	0	1.48044	0.493479	0.493479	0.493479	0.493479
-144.76	0	2.48009	3.96815	3.47213	2.48009	3.96815	4.46417	2.97611	1.48806	5.45621	4.46417	1.48806	1.98408	2.48009	0.496019	2.97611	2.48009	1.48806	1.98408	1.98408	1.48806	0.992038	0.992038	0.496019	1.98408	0.992038	0	2.48009	1.98408	1.48806	0.992038	1.98408	0.992038	1.48806	0.992038	0	0	0.992038	0.992038	0.992038	0.496019	0.496019	1.48806	0	1.48806	0	0.496019	0	1.48806
-146.96	0	3.97019	5.45902	3.97019	3.97019	1.48882	5.95529	4.96274	0.496274	3.47392	2.97765	1.9851	2.97765	1.48882	4.46647	3.47392	1.9851	1.48882	1.9851	2.97765	2.48137	0	0	3.47392	1.9851	1.48882	1.48882	0.992549	0.992549	1.48882	1.48882	0.496274	0	0.496274	0.992549	0	0.992549	1.48882	0.992549	0.992549	1.48882	0.496274	0.496274	0	0	0	0.496274	0.992549	0
-146.86	0	2.47754	4.45958	1.98204	5.4506	5.94611	2.97305	4.45958	4.45958	2.97305	4.95509	2.47754	0.991018	2.47754	3.46856	2.47754	0.991018	0	1.48653	0.991018	1.48653	0.991018	1.48653	0.495509	0.991018	0.495509	1.48653	1.48653	1.48653	0	2.47754	0.991018	0.991018	0.495509	0.991018	1.98204	1.48653	0	0	0.991018	0	0	0.495509	0.495509	0.991018	0.991018	0.495509	1.48653	0.495509
-150.56	0	1.0076	0.503798	1.51139	4.03038	2.51899	4.03038	3.02279	3.52658	0.503798	3.02279	3.02279	4.03038	0.503798	1.51139	3.02279	1.0076	1.51139	0.503798	1.51139	2.01519	0	0	0	1.51139	0.503798	0	3.02279	1.51139	0.503798	0.503798	0	1.0076	0.503798	0.503798	0	0.503798	0	0.503798	0	1.51139	0	1.0076	1.0076	0.503798	0.503798	1.0076	0.503798	0
-150.46	0	3.4775	2.48393	4.47107	0.993572	1.49036	2.48393	1.49036	1.98714	3.97429	3.4775	0.496786	2.48393	1.49036	0.993572	0.993572	0.993572	0.496786	0.496786	0.993572	0.993572	1.49036	0.496786	0	1.98714	1.49036	0.496786	0.993572	2.98072	0	0.993572	0.496786	0	0	0	1.49036	0.496786	0.496786	0	0.496786	0.993572	0	1.49036	0.496786	0.496786	0	0	0.496786	0
-150.36	0	0.990508	1.98102	2.97153	3.96203	2.47627	2.47627	1.98102	2.97153	1.48576	1.48576	2.47627	0.495254	0.990508	1.98102	0.990508	1.98102	0.990508	0.990508	0.990508	0.495254	0	0.495254	0.495254	0.990508	0.990508	0.495254	2.47627	1.48576	0.990508	0	0.495254	0	0	0.495254	0	1.48576	0.495254	0.495254	0.495254	0	0	0.495254	0	1.48576	0	0	0.495254	0
-150.26	0	1.98305	3.47035	2.47882	3.96611	2.97458	7.43646	3.47035	3.96611	1.98305	1.48729	1.98305	1.98305	1.98305	1.98305	0.495764	2.47882	0.991527	0.495764	1.98305	0.495764	0.991527	3.47035	0.991527	0	1.98305	1.48729	3.47035	1.48729	1.48729	0.991527	0.495764	0.991527	0	0.991527	0.991527	0	0.495764	0.495764	0.495764	0	0	0.495764	0.495764	0	0	0.495764	0.991527	0
-150.16	0	1.9851	4.46647	0.992549	4.46647	3.47392	1.48882	2.48137	2.48137	1.9851	3.47392	2.48137	2.48137	0.992549	1.48882	1.48882	0	0.992549	1.48882	0.496274	0	1.48882	0.992549	1.9851	1.9851	0	0.496274	1.9851	0	0	0.496274	2.48137	0	1.9851	0.496274	0.496274	0	1.48882	0.496274	0.496274	0.496274	0	1.48882	0	0	0	0.496274	0.496274	1.48882
-150.06	0	2.48649	3.48109	5.96758	1.4919	4.97299	3.48109	1.98919	2.48649	1.4919	2.48649	1.98919	2.48649	1.4919	1.4919	3.48109	2.98379	1.4919	1.4919	0.497299	1.4919	0.497299	0.994597	0.497299	2.48649	1.4919	0.994597	0.497299	0.497299	0.497299	0.994597	0.994597	0.994597	0.994597	0.497299	0	0	0	0	0.497299	0.497299	0.497299	0.994597	0.994597	0	1.4919	0.497299	0.497299	0.994597
-149.96	0	0.996654	1.99331	2.98996	2.49164	1.99331	2.98996	5.4816	3.48829	1.49498	2.49164	1.49498	0.498327	1.49498	1.49498	1.99331	1.49498	1.49498	0	1.99331	0.996654	1.99331	2.49164	0.996654	0.498327	0.498327	0.996654	0.996654	0.498327	1.49498	0.498327	1.49498	0	0.498327	0.996654	0	0.498327	0.498327	0	1.49498	0	0	0.498327	0.498327	0.498327	0.996654	0	0	0
-149.86	0	1.50824	1.50824	3.01648	4.02197	0.502746	5.02746	2.01099	1.50824	3.01648	1.00549	2.01099	2.01099	2.51373	4.02197	2.51373	1.00549	0.502746	1.00549	0.502746	1.00549	1.50824	1.00549	1.00549	0.502746	1.00549	1.50824	0.502746	0.502746	1.00549	1.00549	0.502746	0	0.502746	1.00549	0.502746	0	0.502746	0	0.502746	0.502746	1.00549	0.502746	1.00549	0	0	1.00549	0	1.00549
-149.76	0	0	5.56505	4.55322	1.51774	3.54139	2.02365	4.04731	1.51774	1.51774	2.02365	2.52957	1.51774	2.52957	2.52957	0.505913	0.505913	1.51774	0.505913	1.51774	0.505913	1.01183	1.01183	0.505913	0.505913	1.51774	0	0.505913	1.01183	1.01183	2.52957	0.505913	0	0.505913	0	0.505913	1.01183	1.01183	0.505913	0	0	0.505913	0.505913	0	0	0.505913	1.01183	1.01183	0
-149.66	0	1.52494	0.508315	4.06652	3.5582	2.03326	1.01663	1.01663	1.01663	0.508315	1.52494	3.04989	3.5582	1.52494	3.04989	1.52494	0.508315	0.508315	1.01663	0	0	1.52494	0.508315	2.54157	1.01663	2.03326	0	1.01663	2.54157	0.508315	0.508315	0	0.508315	0	0.508315	0	0.508315	1.01663	0	0.508315	0	0.508315	0	0.508315	0.508315	0	0	0.508315	0
-149.56	0	1.51377	3.53212	4.5413	3.02753	3.02753	2.01836	1.00918	4.5413	1.51377	1.51377	0.504589	2.01836	0.504589	3.02753	1.51377	0	0.504589	0.504589	0.504589	1.00918	1.51377	0.504589	2.01836	1.00918	0.504589	1.00918	1.00918	0	0.504589	1.00918	0.504589	0	0.504589	0	0.504589	0.504589	0.504589	0.504589	0.504589	0.504589	0	0	1.51377	0.504589	0	0.504589	0	1.00918
-149.46	0	0.99717	3.98868	2.49292	2.99151	1.49575	2.49292	1.99434	1.99434	3.49009	0.498585	1.99434	1.49575	1.99434	1.99434	0.498585	0	0.99717	0.99717	2.49292	0.99717	0.498585	0.99717	0	0	0.498585	0.99717	1.49575	1.49575	0	0	1.49575	1.49575	0	0	0.99717	0	0.498585	0	0	0	0	0	0.498585	0	0	0	0.99717	0
-149.36	0	1.48271	3.95391	2.47119	0.988477	2.96543	0.988477	2.47119	1.48271	1.48271	4.44814	2.47119	2.96543	0.988477	2.47119	1.48271	0	0.988477	1.48271	0.494238	0.494238	0	0	0	1.97695	0	0.988477	0.494238	1.97695	0.494238	0.494238	0.988477	0	0.988477	0.494238	0.494238	0	0	0.988477	0.494238	0	0	0.988477	0.494238	0.494238	1.48271	0	0.494238	0.988477
-149.26	0	0.498327	1.99331	3.98662	1.99331	2.49164	2.98996	2.98996	0.498327	1.99331	2.49164	0.996654	4.48494	1.99331	0.996654	0.498327	0	0.996654	0.498327	0.996654	1.99331	0.498327	0.996654	2.49164	0	0	0.498327	0.996654	0	0	0.996654	0	0.498327	0.996654	0	0	0.498327	0.498327	0.498327	0	0	0	0.498327	0	0.498327	0	0	0	0.498327
-149.16	0	1.4973	0.998203	1.99641	3.49371	1.4973	3.49371	1.4973	2.99461	1.4973	0.998203	0.499101	0.998203	1.4973	0	0	0.499101	1.99641	1.4973	0	1.4973	0.998203	1.4973	0	0.499101	0.998203	0	0.998203	0	1.4973	0.499101	0	0.499101	0.499101	0.998203	0	0.998203	0.499101	0	0.998203	0	0.499101	0.499101	0.499101	0.499101	0	0	0	0.499101
-149.06	0	3.47213	4.96019	3.47213	3.96815	4.46417	2.48009	1.48806	2.48009	1.98408	0.992038	1.98408	1.48806	2.97611	0.496019	0.496019	1.98408	0.496019	0	0.496019	0.992038	0.992038	1.98408	0	0.496019	1.48806	1.98408	0.496019	0.496019	0.992038	0.992038	0	0.496019	0.496019	0	0	0.992038	0.496019	0.496019	0.992038	0	0.496019	0.992038	0	0	0	0	0.496019	0.496019
-148.96	0	3.46322	3.95797	5.4422	1.48424	2.47373	1.48424	4.45271	1.48424	2.96847	0.989491	2.96847	0.989491	1.48424	0.989491	4.94746	2.47373	1.97898	0.989491	0.989491	1.48424	0.494746	0	0.989491	0.494746	0	0	0.494746	1.97898	0	0	1.48424	0.494746	0.494746	0.494746	0.494746	0.989491	0.989491	0.494746	0.494746	0	0	0	0.494746	0	0	0.989491	0.989491	0
-148.86	0	1.98408	3.47213	2.48009	2.97611	2.48009	5.45621	1.98408	1.48806	0.496019	0.992038	1.48806	1.48806	1.48806	0.496019	2.48009	0.496019	0.992038	1.48806	0.992038	1.98408	0	1.98408	0.992038	0.496019	0.992038	0.496019	1.48806	0.992038	0	0.992038	0.496019	0.496019	0.992038	1.48806	0.496019	0	0.496019	0.992038	0.992038	0	0.496019	1.48806	0	0	0.496019	0	0.496019	0.992038
-153.16	0	1.99125	2.98687	2.98687	2.98687	2.48906	2.48906	1.49344	2.48906	2.98687	0.497812	2.98687	0.497812	0.995625	0	1.99125	0.497812	0	2.48906	0.497812	0.497812	1.49344	0.995625	2.48906	3.48469	1.49344	1.49344	0.995625	1.99125	0.497812	0.497812	0.995625	1.49344	0.497812	0.497812	0.497812	0.995625	0	0.995625	0.497812	0	0	0.497812	0	0	0.995625	0	0	1.49344
-153.06	0	1.49808	4.49424	2.99616	1.99744	2.99616	3.49552	2.99616	2.99616	2.4968	3.99488	1.49808	1.49808	1.49808	0.49936	0.99872	0.99872	1.99744	0	1.49808	0.99872	1.49808	0.99872	1.99744	0.99872	0.99872	0.49936	0	0	0.49936	0.99872	0.49936	0.49936	0	0.49936	0.49936	0	0	0.99872	0.99872	0	0.99872	0.99872	0.49936	0.99872	0.49936	0.49936	0	0.99872
-152.96	0	2.01624	3.02437	1.00812	4.03249	2.52031	3.02437	2.52031	1.51218	2.52031	1.00812	2.52031	0.504061	1.00812	1.00812	1.00812	2.52031	0.504061	2.52031	1.00812	0.504061	1.51218	3.02437	1.00812	0.504061	2.01624	1.51218	0.504061	0.504061	0	0.504061	0	1.00812	1.51218	1.51218	0.504061	1.51218	0	0.504061	0	0	0	0	0	0.504061	0.504061	0.504061	0	0.504061
-152.86	0	1.50824	5.53021	1.50824	4.52472	2.51373	5.02746	3.01648	1.00549	3.51922	3.51922	2.01099	4.02197	1.50824	2.01099	1.50824	3.01648	0	3.01648	1.00549	1.50824	1.50824	2.01099	1.50824	1.50824	0.502746	0.502746	1.50824	2.51373	2.01099	0.502746	0	0	0	0.502746	0.502746	0	1.00549	1.00549	1.00549	0.502746	0.502746	0.502746	1.50824	0	0	0	0	0
-152.76	0	3.01805	3.01805	5.03009	0.503009	1.50903	4.02407	3.52106	2.01203	1.00602	3.52106	2.01203	3.01805	1.00602	0.503009	0.503009	0.503009	3.01805	1.50903	1.00602	2.01203	1.00602	0.503009	0.503009	0.503009	0.503009	1.00602	0	1.00602	1.00602	1.50903	0.503009	0	1.00602	0	0.503009	0.503009	0.503009	0.503009	1.50903	0	0.503009	0	0.503009	0.503009	0	0	0	1.00602
-153.66	0	0.501961	2.5098	4.01569	2.5098	2.00784	4.01569	4.01569	0.501961	3.51373	1.00392	1.50588	2.00784	0.501961	2.00784	1.00392	2.5098	2.00784	1.00392	1.50588	1.00392	0	0.501961	0.501961	0.501961	0	1.00392	0	2.00784	1.00392	2.00784	0.501961	0.501961	1.00392	0	0	1.00392	2.00784	0.501961	1.50588	0.501961	0.501961	0.501961	1.00392	1.00392	0.501961	0	0	0.501961
-153.56	0	1.99331	4.48494	3.98662	1.99331	3.98662	1.99331	4.48494	4.48494	2.49164	1.49498	0.996654	2.49164	0.498327	0.498327	0.498327	0.996654	1.49498	0.996654	1.99331	0.996654	0.996654	0.498327	1.49498	0.996654	0.996654	0.996654	0.498327	0.996654	0.996654	1.49498	0	0.498327	0.498327	0.498327	0.498327	0	0.498327	0	0	0	0.498327	1.49498	0.996654	0	0.996654	0	0.498327	0.498327
-154.26	0	1.98305	3.96611	4.46187	1.98305	0.991527	1.98305	2.47882	1.98305	2.47882	0.495764	1.48729	3.47035	0.495764	0.495764	1.98305	1.98305	0	1.98305	0	0.991527	0.495764	0.991527	0	2.47882	1.48729	0.495764	0	2.47882	1.48729	0	0.991527	0.495764	0	0	0	0.991527	0.495764	1.48729	0	0	0.495764	0.495764	0	0.991527	0.495764	0.495764	0	0.991527
-154.16	0	3.0102	4.0136	3.0102	2.5085	3.5119	3.5119	3.0102	1.0034	1.5051	1.5051	2.0068	1.0034	1.5051	1.5051	0.5017	1.5051	1.0034	1.0034	2.0068	0.5017	1.0034	0.5017	2.0068	1.0034	1.0034	0.5017	1.0034	0.5017	0	0.5017	0	0.5017	0	0	0	0.5017	0	1.0034	0	1.0034	0	0	0.5017	0.5017	0.5017	1.5051	1.0034	0
-154.96	0	1.51456	4.03883	3.02912	2.52427	2.01941	3.53397	5.55339	1.51456	2.52427	2.01941	2.52427	3.02912	1.00971	1.00971	1.00971	1.00971	1.51456	1.00971	1.51456	1.51456	0.504853	1.00971	1.51456	1.51456	1.00971	1.51456	0.504853	0	1.00971	0.504853	0	0.504853	1.51456	0.504853	0.504853	1.00971	0.504853	0	1.00971	0	0.504853	1.00971	0	0	0.504853	0.504853	0	0
-155.26	0	0.997686	5.48727	1.99537	3.99074	3.4919	3.4919	1.49653	2.99306	4.98843	0.997686	0.997686	0.997686	0.997686	0.498843	0.498843	0.997686	0.498843	1.99537	0	0	1.49653	3.99074	1.49653	0.498843	0	0.997686	1.49653	0.997686	0.997686	1.49653	0.498843	0	0.498843	0.498843	0.498843	0	0	0	0.997686	0.498843	0	0	0.997686	0.498843	0	0.997686	0	0
-155.16	0	1.51854	2.02472	3.54325	4.04943	3.54325	3.54325	2.02472	1.51854	3.54325	1.01236	1.51854	1.01236	2.53089	3.03707	0.506179	0.506179	0.506179	1.51854	0.506179	1.01236	0.506179	1.51854	1.01236	1.51854	2.02472	0.506179	1.01236	1.51854	0.506179	0.506179	0.506179	0	1.01236	0.506179	0.506179	1.01236	1.01236	1.51854	0	0	0.506179	1.01236	0	0	0	0.506179	0.506179	0
-155.76	0	1.5051	3.5119	4.0136	3.5119	3.5119	2.5085	0.5017	4.0136	1.5051	1.5051	1.0034	0.5017	1.5051	1.0034	1.5051	2.0068	1.0034	1.5051	2.0068	1.5051	1.5051	1.0034	1.0034	0.5017	1.5051	1.5051	1.0034	0	1.0034	0	0.5017	0.5017	0	0.5017	2.5085	0.5017	0.5017	0.5017	0.5017	0	1.0034	0	0	0	0.5017	0.5017	1.5051	0.5017
-155.66	0	2.97611	1.48806	4.46417	2.48009	1.48806	2.97611	3.96815	2.97611	1.48806	1.48806	0	0.496019	2.48009	1.98408	0.992038	0.992038	0	0.992038	0	0	1.48806	1.48806	0.992038	0	0	0.992038	0.992038	0.496019	1.48806	0.496019	1.98408	0.496019	0	0	0.496019	0	0.496019	0	0	0	0.992038	0.496019	0.496019	0.496019	0	0.992038	0.992038	0
-155.56	0	0.49653	1.48959	3.97224	1.98612	4.46877	2.48265	1.48959	3.47571	1.48959	1.98612	1.48959	2.48265	1.48959	2.48265	1.48959	0.49653	0.49653	1.48959	0	1.48959	0	0.99306	0	0.49653	0.49653	1.98612	1.48959	0	0.99306	0	0.99306	0	1.48959	0	1.98612	0.49653	0.49653	0	0	0.49653	0	0.49653	0.99306	0	0	1.48959	0.49653	0
-155.46	0	2.475	2.97	1.98	2.475	5.94	0.495	3.96	0.495	0.99	1.485	1.98	3.96	1.485	0.495	2.475	1.485	1.98	2.475	0.495	0.99	0.495	0	0.99	0.495	1.98	1.485	0	0.495	1.485	0.495	0	0.99	0.99	0	0	0.495	0.495	0	0	0.99	0	0.495	0.99	0.495	0.495	0	1.98	0.495
-159.46	0	1.97695	6.91934	3.95391	7.90781	6.4251	3.95391	2.47119	2.96543	3.45967	2.47119	2.96543	2.96543	1.97695	5.43662	3.45967	5.43662	1.97695	2.96543	1.97695	0.494238	1.97695	1.48271	0.494238	1.48271	0.494238	1.48271	1.97695	1.97695	0.988477	1.48271	0.494238	0	1.97695	0.988477	0.988477	0.494238	0	0.988477	1.48271	0.988477	0.988477	0	0.988477	0	0.988477	0.494238	0.494238	1.48271
-159.36	0	1.49653	3.4919	4.48959	2.99306	2.99306	3.4919	2.99306	1.99537	1.99537	3.4919	1.49653	0	2.99306	2.99306	0.997686	1.49653	1.99537	0.498843	0.997686	0	0.498843	1.49653	0.997686	0.997686	1.99537	1.49653	0.997686	0.997686	3.4919	0.498843	0.997686	0.498843	0.498843	0.498843	2.49422	0	0.498843	0.997686	0	0.498843	0.997686	0.997686	0.498843	0.498843	0.997686	0.498843	1.49653	0.498843
-159.26	0	1.5106	3.52474	2.51767	3.52474	4.53181	1.00707	3.52474	1.5106	2.01414	1.5106	3.02121	1.00707	2.01414	1.5106	1.00707	0	0.503534	2.01414	1.00707	1.5106	1.00707	1.00707	1.5106	1.5106	1.00707	0.503534	2.51767	0.503534	1.5106	0	0.503534	0.503534	0	0	0.503534	2.01414	0	1.5106	1.5106	0	0.503534	2.01414	0	0.503534	0	0	1.00707	0
-159.16	0	2.03112	6.09335	4.57001	4.06223	1.52334	3.04667	4.57001	2.5389	4.06223	2.03112	1.52334	1.52334	1.52334	3.55445	0.507779	0.507779	0.507779	0.507779	0.507779	1.01556	2.03112	0	0.507779	1.52334	1.52334	0.507779	0	1.01556	1.01556	0.507779	0.507779	0	0	1.52334	0	0.507779	0.507779	0	0	0	0.507779	0.507779	1.01556	0	0	0	0	0.507779
-176.36	0	0.990508	2.47627	2.47627	3.46678	0.495254	0.495254	1.98102	1.48576	1.48576	1.98102	3.46678	1.98102	0	0.990508	0	0.990508	0.495254	0.495254	0.990508	0	0.990508	0	1.48576	0.495254	0	0	0.495254	0.495254	0	1.48576	0.495254	0.495254	0	0	1.48576	0.990508	0.495254	0	0.990508	0	0	0.495254	0	0	0.495254	0.495254	0	0
-176.26	0	0.49807	2.49035	1.49421	0.996139	1.49421	4.9807	1.99228	0.49807	1.49421	1.99228	2.49035	1.49421	1.49421	2.49035	0.49807	0	0	2.49035	0	1.99228	1.49421	0.996139	0.996139	0	0	0.49807	1.99228	0.49807	0	0	0	0	0.49807	0	0	0.49807	0	0.996139	0	0.49807	0.49807	0	0.49807	0	0	0.49807	0.49807	0
-176.16	0	0	0.501961	4.01569	2.00784	1.00392	1.00392	2.00784	2.00784	1.00392	3.51373	1.00392	0.501961	1.50588	0.501961	1.00392	0.501961	0.501961	0.501961	0	0.501961	0.501961	0.501961	0.501961	0	1.00392	1.00392	1.00392	1.00392	1.00392	1.00392	0	0	0	0.501961	0.501961	0	0	0	0	0	0.501961	0.501961	0.501961	0	0.501961	0	0	0
-176.06	0	1.51774	1.01183	1.51774	1.01183	1.51774	3.03548	0	1.01183	1.51774	1.51774	2.02365	2.02365	2.02365	1.01183	0	2.02365	0.505913	1.51774	1.51774	1.01183	1.01183	0	0.505913	1.01183	0	0	1.51774	0.505913	0	0.505913	0.505913	0.505913	0	0	0	0	1.01183	0	0.505913	0.505913	0	0	0	0	0.505913	0.505913	0	0.505913
-175.96	0	1.50588	3.01177	2.5098	3.51373	2.5098	2.5098	1.00392	0.501961	2.00784	1.00392	1.50588	0.501961	2.00784	0	0.501961	1.50588	0.501961	0	0	1.00392	0.501961	1.50588	0.501961	0.501961	1.00392	1.00392	0.501961	0.501961	0	0	0	0	0.501961	0	0.501961	0.501961	0.501961	0	0	0	0	0.501961	0.501961	0	0	0	0.501961	0
-175.86	0	0	1.00497	2.00994	2.51242	0.502484	2.00994	2.00994	1.50745	1.00497	1.50745	2.00994	1.50745	1.00497	1.00497	1.00497	0.502484	1.00497	0	0.502484	1.00497	0	1.00497	0.502484	0.502484	1.50745	0	0.502484	1.00497	0.502484	1.00497	0	1.00497	0	0.502484	0.502484	0.502484	0	0	0	0	0	0.502484	0.502484	0.502484	0.502484	0	0	0
-175.76	0	1.51774	4.04731	3.03548	1.01183	2.52957	1.01183	3.54139	2.52957	2.02365	0.505913	1.01183	0.505913	1.51774	0.505913	1.51774	0.505913	1.51774	1.51774	1.51774	0.505913	0	0.505913	0	0.505913	2.02365	0.505913	0.505913	1.51774	0	1.01183	0	0	0	0.505913	1.01183	0.505913	0	1.01183	1.01183	0	0.505913	0.505913	0	0.505913	0.505913	0	1.01183	0.505913
-175.66	0	1.00079	1.00079	2.00159	3.00238	2.00159	0.500397	1.00079	1.00079	2.00159	1.50119	3.00238	0.500397	1.50119	1.00079	0.500397	0	1.00079	0	0.500397	1.00079	0	0.500397	0	0.500397	0.500397	0	0.500397	0.500397	0	1.50119	0	0.500397	0	0.500397	0.500397	0.500397	0.500397	0.500397	0.500397	0.500397	0	0	0.500397	0.500397	0	0	0	0
-175.56	0	0.495254	3.96203	1.48576	1.48576	2.47627	0.990508	0.990508	2.47627	1.98102	0.990508	1.48576	0.990508	1.48576	0.990508	1.98102	0.495254	0.495254	1.48576	0	0.495254	0	0.495254	0.990508	0	0	0.990508	0	1.98102	0.495254	0	0	0.495254	0.495254	0	0	0.990508	0	0.495254	0	0	0	0	0.495254	0	0	0	0	0.495254
-175.46	0	0.986958	0.986958	1.97392	0.986958	3.45435	0.986958	0.986958	1.48044	0.986958	0.493479	1.48044	0.493479	0	0.493479	0.986958	0.986958	0.493479	0.493479	1.97392	1.48044	1.48044	0.493479	0	0.986958	1.97392	0.986958	0	0.493479	0	0	0.493479	0	0	0	0	0.493479	0	0	0.493479	0.493479	0.493479	0	0.493479	0	0	0	0.493479	0
-175.36	0	1.97392	1.48044	0.986958	2.96087	3.45435	0	0.986958	0.986958	0.986958	0.986958	1.97392	1.48044	0	1.97392	0.493479	0.493479	0	0	0.986958	0.493479	0.493479	0.493479	0.986958	0.986958	0.493479	0.986958	0	0.493479	0	0	0	0	0.493479	0	0	0.986958	0	0	0	0	0	0	0.986958	0.986958	1.48044	0	1.48044	0
-175.26	0	0.992038	3.96815	1.98408	2.97611	2.48009	2.48009	2.48009	0.496019	0.992038	0.992038	1.48806	1.48806	0	1.48806	0.496019	1.98408	1.48806	0.992038	0.496019	0.496019	0.992038	0	0.992038	0.992038	0.496019	0.496019	1.98408	0.496019	0.992038	0.496019	0	0.992038	0.496019	0.496019	0.496019	0.496019	0.496019	0.992038	0.992038	0	0	0	0.496019	0	0.992038	0	0.496019	0
-175.16	0	1.99022	3.48289	2.48778	2.98533	0.995111	4.97555	0.995111	2.98533	2.48778	0.497555	1.49267	1.99022	0.497555	0.995111	0	1.49267	0	0.995111	1.49267	1.49267	0.497555	0	0.497555	0	0.995111	0.995111	0.995111	0	0.497555	0.497555	0.995111	0.995111	0	0	0	0	1.49267	1.49267	0	0.995111	0	0.497555	0.497555	0	0	0	0.995111	0.497555
-175.06	0	1.01024	2.52559	2.02047	2.52559	0	1.51535	2.02047	3.03071	2.02047	2.02047	1.51535	1.51535	0.505118	2.02047	1.01024	1.51535	1.51535	1.51535	1.01024	1.01024	0.505118	0.505118	0.505118	0.505118	1.01024	0.505118	0	1.01024	0.505118	0	1.51535	0	0	1.01024	0	0	0	1.51535	1.01024	0	0	1.01024	1.01024	0.505118	0	1.01024	0.505118	1.01024
-174.96	0	1.50824	1.50824	3.01648	1.00549	1.00549	1.50824	2.51373	2.01099	1.50824	2.01099	2.01099	1.00549	1.50824	2.01099	1.00549	1.00549	0	1.50824	0	0.502746	2.01099	1.50824	0	0.502746	0	0	0	1.00549	4.02197	0.502746	1.00549	0	0.502746	0.502746	0	1.00549	0.502746	0.502746	0.502746	0	0	0	0	0.502746	0	0	0	0.502746
-164.16	0	1.50745	2.00994	1.00497	3.01491	2.00994	2.00994	1.50745	3.51739	1.00497	1.50745	0	1.00497	3.01491	1.50745	1.00497	1.00497	1.00497	0.502484	0	0	0	0	1.00497	0	0.502484	0	1.00497	0.502484	0.502484	0	0	0	1.00497	0	0	1.00497	0.502484	0	0	1.00497	2.00994	0	0	0	0	0	0.502484	1.00497
-164.06	0	0.497299	1.98919	2.48649	0.994597	1.4919	0.994597	1.98919	0.994597	1.4919	2.48649	0.497299	2.48649	0.994597	0.497299	0.497299	0.994597	0	0.497299	0.497299	0	0	0	0.497299	0.994597	0	0.497299	0.497299	0.994597	0.497299	0.497299	0.994597	0	0.497299	0.497299	0.994597	0.497299	0.497299	0.497299	0.497299	0.497299	0.497299	0	0	0	0	0.497299	0	0
-163.96	0	0.495509	3.46856	2.47754	1.98204	1.98204	3.46856	1.98204	0.495509	2.47754	0.991018	1.48653	1.48653	0	0	0.495509	0.991018	0.495509	0.495509	0.495509	0	1.48653	0.495509	1.48653	0	0.991018	1.98204	0	0.495509	0.495509	0.495509	0.495509	0	1.48653	0.991018	0	0	0	0	0.495509	0	0	0	0	0.495509	0	0	0.991018	0.495509
-163.86	0	0.98797	1.97594	1.97594	1.48195	1.97594	4.44586	1.48195	3.45789	2.96391	2.46992	0.98797	1.48195	1.48195	0.493985	1.48195	0.98797	1.97594	1.97594	0.98797	0.493985	0	0.98797	0.493985	0.493985	0.493985	0.98797	0.493985	1.48195	0	0.98797	0	0.493985	0	0.493985	0	0	1.48195	0.98797	0	0	0	0	0.493985	0.493985	1.48195	0	0.493985	0.493985
-163.76	0	0.496274	0	1.48882	1.48882	3.47392	0.496274	1.9851	0	0	0	2.48137	0.496274	0.992549	0.496274	0.496274	0.992549	0.496274	0.992549	0.496274	0	0.992549	0.496274	0.992549	0.992549	0.992549	1.48882	0	0	0	0	0.496274	0.496274	0.496274	0	0.496274	0	0.496274	0	0.496274	0.496274	0.496274	0.496274	0	0.496274	0.992549	0	0	0
-163.66	0	1.49886	2.49809	0.999238	2.99771	0.999238	1.49886	1.49886	1.49886	0	0	1.49886	1.49886	2.49809	1.99848	0.999238	0.999238	1.99848	2.49809	0.999238	0.499619	0.499619	0.999238	0	0.499619	0.999238	0.499619	0.499619	0	0.499619	0.499619	1.99848	0	1.49886	0.499619	0	0.999238	0.499619	0.499619	0.499619	0.999238	0	0	0	0	0.499619	0	0.499619	0.499619
-163.56	0	0	1.49963	2.49939	0.499878	4.4989	2.49939	1.49963	2.49939	0	0.999756	0.499878	1.99951	0	1.49963	1.49963	0.499878	0.499878	0	0	0.999756	0.999756	0.499878	0	0	0.499878	0.499878	0.499878	0	0.499878	0.999756	0.499878	0.499878	0	0	0	0	0	0	1.49963	0.499878	0	0.499878	0	0.499878	0.499878	0.499878	0.499878	0.499878
-163.46	0	0.500657	4.00526	2.50329	4.50591	1.00131	3.00394	4.50591	2.00263	2.00263	1.00131	2.00263	3.5046	3.00394	0	1.50197	1.50197	1.00131	1.00131	0	1.00131	0	2.00263	1.50197	0.500657	0	0.500657	0	0.500657	1.50197	0	0	0	0	0.500657	0	0.500657	0	0	0.500657	0.500657	1.50197	0.500657	0	0.500657	0	0.500657	0	0
-163.36	0	0.5017	1.0034	2.0068	3.0102	2.0068	3.0102	1.5051	0.5017	0.5017	2.5085	0.5017	1.0034	0	1.5051	1.0034	1.5051	1.5051	2.5085	1.5051	0.5017	1.0034	0	1.0034	1.0034	0.5017	2.0068	1.0034	0.5017	1.0034	0.5017	0.5017	0	1.0034	0	0.5017	0	0	0.5017	0.5017	0	0	0.5017	0.5017	0.5017	0	0.5017	0.5017	0
-163.26	0	1.51774	3.03548	2.02365	3.54139	3.54139	2.52957	1.51774	1.01183	0	2.52957	0.505913	2.52957	0	1.51774	1.51774	1.51774	2.52957	0.505913	0	1.01183	0.505913	1.51774	1.51774	1.51774	0.505913	0.505913	0.505913	1.01183	1.01183	0	0.505913	0.505913	0	1.01183	1.01183	0	1.51774	0	0.505913	0	0	0.505913	0.505913	0.505913	0	0	0.505913	0
-163.16	0	1.50745	4.52236	5.02484	4.01987	2.00994	6.5323	4.01987	4.01987	2.51242	2.00994	2.00994	1.50745	3.01491	0.502484	1.00497	1.00497	0.502484	1.50745	2.00994	0.502484	2.00994	1.00497	4.01987	1.00497	3.51739	2.00994	1.50745	0	0	2.00994	2.00994	0.502484	1.00497	0	0	1.00497	0.502484	0.502484	0	1.50745	0	0.502484	0	1.00497	0	0	0.502484	0
-161.46	0	1.49808	2.4968	1.49808	2.99616	2.99616	4.49424	1.49808	1.49808	2.4968	2.99616	2.4968	0	0.99872	1.49808	0.49936	0	0.99872	0	1.49808	0	0.49936	0.99872	1.49808	1.99744	1.99744	1.49808	0.49936	0	1.49808	0.49936	0.49936	0.49936	0	0.49936	0.99872	0.49936	0	1.49808	0	0	0.99872	0.49936	0.49936	1.99744	0.99872	0	0.49936	0
-161.36	0	1.50824	1.50824	4.52472	2.51373	3.01648	2.51373	1.00549	3.01648	2.01099	2.51373	2.01099	0.502746	1.00549	0.502746	1.00549	0.502746	0.502746	0.502746	0.502746	0	1.00549	0	1.00549	1.00549	1.00549	0	1.50824	1.00549	0.502746	1.00549	0	0	1.50824	0	1.00549	0.502746	0.502746	1.00549	0	0	0.502746	0	1.00549	0	0.502746	1.50824	0	1.00549
-161.26	0	2.52559	1.01024	4.04094	2.52559	0.505118	4.54606	3.03071	0	1.51535	2.52559	2.02047	1.01024	4.04094	1.01024	0.505118	1.01024	0.505118	1.51535	1.51535	0.505118	0	0	0	1.51535	2.02047	1.51535	0	1.01024	0	1.01024	0.505118	0.505118	0.505118	0.505118	1.51535	0	0.505118	0.505118	0	1.01024	0	1.01024	0.505118	1.51535	0	0.505118	1.01024	0.505118
-161.16	0	1.51615	1.51615	2.52691	1.51615	1.51615	2.02153	1.01077	1.51615	2.52691	2.52691	0	1.01077	1.01077	1.01077	2.02153	1.51615	0.505383	1.01077	0.505383	1.01077	1.01077	0	1.01077	1.51615	0.505383	2.02153	1.51615	0.505383	2.52691	0.505383	0	0	0.505383	1.01077	1.01077	0	0	0	0	0	0	1.51615	0	0	0.505383	0.505383	0.505383	0.505383
-161.06	0	1.00288	4.51295	2.50719	3.00863	3.00863	0.501438	3.00863	1.00288	0.501438	3.00863	1.50432	1.00288	2.50719	0.501438	0.501438	1.00288	2.00575	1.00288	1.50432	0.501438	1.00288	0.501438	1.00288	1.00288	0.501438	1.00288	1.00288	0.501438	1.00288	1.00288	1.00288	0.501438	0.501438	0	0.501438	0.501438	0.501438	0.501438	0	0	1.00288	0.501438	1.00288	0.501438	0	0	1.00288	0.501438
-160.96	0	1.98612	0.49653	2.48265	4.46877	2.97918	2.97918	1.48959	3.97224	0.99306	3.97224	2.48265	1.48959	2.48265	1.48959	0.49653	1.48959	0.99306	0.49653	0.99306	0	0	0	0.49653	1.98612	0.49653	0.99306	0.49653	2.97918	0	0	0.49653	0.49653	0	0.49653	0.49653	0.49653	0.49653	0.99306	0.49653	0.99306	0	0	0	0.49653	0	0.49653	0.99306	0
-160.86	0	1.97695	1.97695	3.95391	3.45967	4.44814	0.988477	1.97695	0.494238	1.48271	2.47119	1.97695	2.96543	0.494238	1.97695	1.48271	0.494238	2.47119	0.988477	0.988477	0.494238	0	0.988477	0.494238	0.988477	0.494238	0.988477	0.988477	1.97695	0.494238	0.988477	0.988477	1.48271	0.494238	0	0.494238	0.988477	1.48271	0	0.988477	0	0	0	0.494238	1.48271	0.494238	0.494238	0	0
-160.76	0	0.495254	0.990508	1.98102	2.97153	1.98102	3.46678	2.97153	1.98102	2.47627	0.495254	1.48576	1.48576	0.990508	1.48576	2.47627	0.495254	1.98102	0	0.990508	0.495254	0.495254	1.48576	0.495254	0.495254	0.495254	0.990508	1.48576	0	1.48576	0.495254	0	0	0.990508	0	0	0	0	0.495254	0.495254	0.495254	0.495254	0.495254	0	0	0	0	0	0.990508
-160.66	0	1.48806	1.48806	2.97611	3.96815	2.48009	2.48009	2.48009	2.48009	2.48009	0.992038	0.992038	1.48806	0.496019	2.48009	1.48806	0	1.48806	0.496019	0	1.48806	0.992038	1.48806	1.48806	0	0.992038	0.496019	0	0	0	0.496019	0	0	1.48806	0.496019	0	0.496019	1.48806	0	0.496019	0	0	0	0	0	0.496019	0.496019	1.48806	0
-160.56	0	0.497555	3.48289	0.497555	1.49267	0.497555	1.99022	3.48289	2.98533	1.49267	0	0.497555	1.49267	1.49267	0.497555	1.49267	0.497555	0.995111	0.497555	0.995111	1.49267	0	0.497555	0.497555	0.497555	1.49267	0.995111	0	0.497555	0	1.49267	0.995111	0	0.497555	0	0	0	0	0	0	0	0.497555	0	0.497555	0.497555	0	0	0	0.497555
-160.46	0	2.00575	4.01151	2.50719	3.51007	0.501438	1.50432	2.00575	2.50719	1.50432	2.00575	2.00575	2.00575	3.00863	2.00575	1.00288	1.00288	1.00288	2.00575	1.00288	0.501438	1.00288	0.501438	0.501438	1.00288	0	1.00288	0.501438	0.501438	0	1.00288	0	0	1.00288	0	0	0	0	1.00288	0	0.501438	0.501438	0	0	0.501438	0	0	1.00288	0
-160.36	0	0	3.02912	3.02912	1.51456	1.51456	2.52427	3.02912	0.504853	1.51456	2.01941	2.01941	0	1.51456	0.504853	1.00971	0.504853	0.504853	1.00971	0.504853	0.504853	0	1.00971	1.00971	0.504853	0.504853	0.504853	0.504853	0.504853	1.00971	0.504853	0	0	0	0	0.504853	1.51456	0	0	0	0	0	0.504853	0	0	0.504853	0	0	0
-160.26	0	2.02047	3.03071	2.52559	4.04094	1.51535	1.51535	1.01024	3.53582	1.51535	1.51535	1.51535	1.51535	0.505118	0	0.505118	1.51535	0.505118	0	0.505118	0	1.01024	1.01024	1.01024	0.505118	0.505118	1.51535	1.01024	0.505118	2.52559	0	0	0.505118	0.505118	0.505118	0	1.51535	0.505118	0.505118	1.01024	0	0	0.505118	0.505118	0	0.505118	0.505118	1.01024	0
-160.16	0	1.51694	4.55083	4.55083	5.05648	1.0113	3.03389	3.03389	3.53953	3.53953	2.02259	2.52824	0.505648	1.0113	1.51694	1.0113	1.0113	0.505648	1.0113	1.51694	1.0113	0.505648	0.505648	1.51694	2.02259	0.505648	0	0.505648	0.505648	1.0113	0.505648	1.51694	0.505648	0.505648	0.505648	1.0113	0	0	1.0113	0	1.51694	0	0	1.0113	1.0113	0.505648	1.0113	0.505648	0
-162.36	0	0	3.02279	6.54937	5.03798	4.03038	5.03798	6.54937	4.53418	2.51899	4.53418	3.52658	5.54177	1.0076	2.51899	2.51899	0.503798	1.0076	1.51139	1.51139	2.51899	1.0076	1.0076	1.51139	1.51139	1.0076	1.51139	2.51899	0.503798	0	1.0076	2.01519	1.51139	1.0076	1.0076	0.503798	0.503798	1.51139	0.503798	0	0.503798	1.51139	0.503798	0.503798	0.503798	0.503798	0.503798	0.503798	1.51139
-162.16	0	2.00575	1.50432	3.51007	3.51007	2.00575	4.51295	2.50719	6.01726	4.01151	1.00288	1.00288	1.50432	1.00288	3.51007	1.00288	0.501438	1.50432	2.00575	1.50432	3.00863	2.00575	1.00288	1.50432	1.00288	3.00863	0.501438	2.00575	0.501438	2.50719	1.00288	0.501438	0.501438	0	0.501438	0	0.501438	1.00288	0.501438	0.501438	1.00288	1.50432	0.501438	1.00288	0.501438	0.501438	0.501438	1.50432	0.501438
[truncated: 117 more columns]
