# Supplementary material for: Predicting the presence of tephra layers in lacustrine deposits using spectral gamma ray data: An example from Lake Chalco, Mexico City
Source: PLoS One. 2024 Dec 30;19(12):e0315331. doi: 10.1371/journal.pone.0315331 (PMC11684696; doi:10.1371/journal.pone.0315331)
Supplement: S3 File — The Excel file titled ’LCH_SPC.xlsx’ contains the complete γ-ray spectrum data for the studied interval. (XLSX) [file pone.0315331.s003.xlsx]

## Sheet: LCH_SPC
Depth	0	1	2	3	4	5	6	7	8	9	10	11	12	13	14	15	16	17	18	19	20	21	22	23	24	25	26	27	28	29	30	31	32	33	34	35	36	37	38	39	40	41	42	43	44	45	46	47	48
-407.56	0	0	0	0	0	0	0	0	3.68282	5.38258	4.5327	3.96611	4.2494	3.11623	4.5327	3.11623	4.2494	2.26635	2.26635	3.11623	2.54964	1.98305	2.26635	2.83294	2.83294	1.13317	0.566587	1.13317	3.39952	1.41647	1.98305	0.849881	0.849881	1.41647	1.98305	0.849881	0.566587	2.26635	0.283294	0.283294	0.849881	0.566587	1.13317	1.41647	0.849881	0.566587	0.283294	0.566587	0.566587
-407.46	0	0	0	0	0	0	0	0	4.2878	4.61763	4.94746	5.93695	4.61763	3.95797	3.62814	2.96847	4.61763	3.62814	1.97898	3.95797	2.96847	1.64915	2.63864	2.30881	1.64915	0.989491	1.31932	1.97898	2.30881	1.31932	1.31932	1.64915	1.31932	0.989491	1.97898	1.64915	1.97898	0.659661	0.659661	1.31932	2.96847	0.659661	0.32983	1.31932	1.31932	0	0.659661	0.659661	0.659661
-407.36	0	0	0	0	0	0	0	0	1.85696	6.68507	4.82811	4.82811	5.94229	2.97114	7.42786	2.97114	3.71393	4.45672	0.371393	3.71393	3.71393	2.97114	1.85696	3.34254	1.11418	1.48557	2.97114	1.48557	0.742786	2.22836	1.85696	1.11418	1.85696	1.85696	0.742786	0.371393	1.48557	1.11418	1.48557	0.742786	0.371393	1.11418	0	0.742786	0.742786	0.742786	0	1.11418	1.11418
-407.26	0	0	0	0	0	0	0	0	2.46068	4.10113	4.92135	6.15169	5.33146	3.69101	6.15169	2.87079	2.05056	5.33146	3.2809	2.46068	4.51124	2.46068	2.46068	1.23034	0.820225	2.05056	0.410113	2.87079	1.64045	1.64045	2.05056	1.64045	1.23034	1.23034	1.64045	1.23034	0.410113	1.64045	1.64045	0.410113	0.410113	1.64045	1.23034	0.410113	1.23034	1.64045	1.23034	0.820225	0.820225
-407.16	0	0	0	0	0	0	0	0	1.7523	4.81882	6.13305	3.94267	3.06652	1.31422	6.13305	3.5046	5.2569	3.94267	3.06652	0.438075	0.87615	1.7523	0.87615	3.06652	2.19037	1.31422	0.87615	2.19037	2.62845	1.31422	2.19037	0.438075	1.7523	2.62845	0	0.87615	1.7523	0.87615	1.31422	2.19037	0.87615	1.31422	2.19037	0.438075	2.62845	0.87615	0.87615	0.438075	1.31422
-407.06	0	0	0	0	0	0	0	0	4.04754	3.14809	5.39672	2.69836	2.24863	3.59782	4.947	4.49727	5.84645	2.24863	0.899454	1.79891	3.14809	2.69836	1.79891	1.34918	0.899454	1.34918	0.449727	0.449727	0	1.79891	1.34918	2.24863	0.449727	0.449727	0.899454	0.449727	1.34918	0.449727	1.79891	0.449727	0.899454	0.449727	0.449727	1.34918	0.449727	0.449727	0.899454	0	1.34918
-406.96	0	0	0	0	0	0	0	0	2.73667	2.28056	4.10501	6.84168	4.10501	2.28056	4.56112	6.84168	3.6489	5.01723	3.6489	2.28056	4.10501	2.73667	4.10501	1.82445	0.912224	0.912224	0.456112	0.912224	0.912224	0.456112	0	0.912224	2.28056	2.28056	0.912224	0.456112	0.456112	0.912224	0.456112	0.456112	0.456112	0.912224	1.36834	1.82445	0.912224	0.912224	0.456112	0.912224	1.36834
-406.86	0	0	0	0	0	0	0	0	1.88881	1.88881	4.24982	5.19422	7.55524	6.13863	1.88881	3.30542	2.36101	0.944404	2.83321	1.88881	1.88881	2.36101	2.36101	0.944404	1.41661	2.83321	1.88881	1.41661	0.944404	0.472202	0.472202	0.472202	2.83321	0	0.944404	2.36101	0	1.41661	0.472202	0.472202	1.41661	0.472202	1.41661	1.88881	1.41661	0	0.944404	0.944404	0.472202
-406.76	0	0	0	0	0	0	0	0	2.40821	3.85313	7.70626	1.92657	6.26134	3.85313	4.33477	3.37149	2.40821	4.81642	1.44492	2.88985	1.92657	1.92657	1.44492	0	1.92657	1.44492	2.40821	0.481642	3.37149	1.92657	0.963283	1.44492	0.481642	0.481642	1.92657	2.40821	3.37149	0.963283	0	0.963283	0.963283	0.481642	1.92657	0.963283	0.481642	0.963283	0.963283	0.481642	0.963283
-406.66	0	0	0	0	0	0	0	0	2.89274	3.37486	3.85699	8.1961	5.30336	4.33911	2.89274	5.78548	0.964247	3.37486	1.92849	1.92849	1.44637	3.85699	1.44637	2.89274	0.964247	0.964247	2.89274	3.37486	2.41062	2.89274	1.92849	2.89274	1.92849	0.964247	0.964247	0.964247	1.92849	0.482123	1.44637	0.482123	0.964247	1.92849	0.482123	0.964247	0.482123	0.482123	0	1.44637	1.92849
-406.56	0	0	0	0	0	0	0	0	1.46099	6.33095	5.35695	4.38296	3.89597	5.84395	5.35695	4.38296	1.94798	3.40897	7.79193	3.40897	2.92197	1.46099	1.46099	4.86996	1.94798	1.94798	0.973992	1.46099	1.46099	0.486996	1.94798	1.46099	1.46099	0.486996	1.94798	1.46099	1.46099	0.486996	1.46099	0.973992	1.46099	0.973992	1.46099	0.486996	0.486996	0.486996	0	2.43498	0.973992
-406.46	0	0	0	0	0	0	0	0	4.4989	7.99805	0.999756	2.99927	2.99927	2.99927	5.49866	2.99927	0.999756	3.49915	2.49939	2.99927	1.99951	2.49939	1.49963	2.99927	0.999756	0.999756	0	1.99951	2.99927	1.49963	0.499878	2.99927	1.49963	1.99951	0.999756	2.49939	1.99951	0.499878	0.999756	0.999756	1.49963	1.49963	0.499878	0.999756	0	0.999756	0.499878	0.999756	0.999756
-406.36	0	0	0	0	0	0	0	0	5.10739	2.04296	4.59665	4.08591	3.57517	4.59665	4.59665	3.57517	3.06443	1.02148	3.06443	0.510739	2.5537	2.5537	3.57517	4.59665	1.53222	5.10739	1.02148	0.510739	0.510739	2.04296	1.02148	2.04296	0	1.53222	2.04296	1.53222	1.02148	1.53222	1.02148	0.510739	0	0.510739	1.53222	0.510739	1.53222	1.53222	3.06443	1.02148	0
-406.26	0	0	0	0	0	0	0	0	3.59231	4.61868	4.10549	4.10549	2.05275	3.07912	4.10549	4.61868	3.59231	2.05275	1.53956	3.07912	1.02637	1.53956	2.56593	1.02637	0	2.05275	1.53956	1.53956	1.02637	2.05275	2.56593	1.53956	2.05275	1.53956	0	0.513187	2.56593	1.02637	0.513187	1.53956	0.513187	1.02637	1.53956	0.513187	2.56593	0	1.02637	1.02637	0
-406.16	0	0	0	0	0	0	0	0	3.05634	6.11267	2.03756	2.54695	7.13145	2.54695	6.62206	2.03756	3.56573	2.54695	2.03756	4.07512	2.54695	2.03756	2.54695	4.07512	1.52817	1.52817	1.52817	0.509389	2.03756	2.03756	2.03756	2.03756	3.05634	1.01878	4.5845	0.509389	0.509389	1.52817	2.03756	0.509389	1.01878	1.52817	1.01878	0.509389	0	0.509389	0	1.01878	0
-406.06	0	0	0	0	0	0	0	0	3.52843	4.03249	4.03249	2.01624	7.05686	3.02437	6.55279	5.54467	3.02437	3.52843	6.04873	1.51218	1.51218	1.00812	3.52843	2.01624	4.53655	1.00812	1.51218	2.01624	1.00812	2.52031	2.01624	0.504061	2.52031	2.52031	2.52031	0.504061	1.00812	1.51218	1.51218	2.52031	0	0	1.00812	0	0.504061	1.00812	1.51218	0	0
-405.96	0	0	0	0	0	0	0	0	5.54467	6.04873	5.04061	8.06498	3.02437	3.02437	3.02437	2.01624	2.52031	3.02437	2.01624	2.52031	3.02437	3.52843	1.00812	3.02437	3.52843	1.51218	3.02437	1.00812	2.01624	1.00812	1.00812	1.00812	0.504061	1.00812	2.01624	1.00812	1.00812	0	1.00812	0.504061	1.00812	0.504061	0.504061	1.00812	0	1.00812	0.504061	0.504061	0.504061
-405.86	0	0	0	0	0	0	0	0	2.53489	3.54884	7.09769	3.54884	4.05582	4.05582	5.06978	4.05582	6.08373	4.05582	1.52093	2.53489	2.53489	2.02791	2.02791	3.04187	2.02791	5.06978	1.01396	1.01396	1.01396	0	0.506978	1.01396	1.52093	0.506978	2.02791	0.506978	1.52093	1.52093	0.506978	0.506978	1.52093	1.01396	1.01396	1.52093	2.53489	1.01396	2.02791	1.01396	0
-405.76	0	0	0	0	0	0	0	0	2.01941	7.5728	5.04853	4.03883	4.03883	7.06795	4.03883	2.52427	4.54368	3.02912	3.53397	3.02912	0.504853	1.51456	1.00971	2.52427	1.00971	2.52427	1.00971	2.52427	2.01941	0	1.00971	0.504853	1.51456	1.00971	1.51456	1.00971	1.51456	2.52427	1.00971	1.00971	0.504853	0.504853	0.504853	0	2.52427	0.504853	1.00971	1.51456	1.00971
-405.66	0	0	0	0	0	0	0	0	2.01624	7.05686	4.03249	3.02437	4.53655	3.52843	5.54467	2.01624	3.52843	4.03249	2.01624	2.52031	1.51218	1.51218	0.504061	1.51218	2.52031	1.00812	2.52031	2.52031	1.51218	3.52843	1.51218	1.51218	1.51218	2.01624	0.504061	1.00812	0.504061	1.00812	1.00812	0.504061	1.00812	1.51218	1.51218	1.51218	1.00812	0.504061	0.504061	0.504061	0.504061
-405.56	0	0	0	0	0	0	0	0	2.51636	2.51636	5.53599	6.54253	7.54907	5.03271	5.53599	4.02617	4.02617	2.01309	5.03271	2.01309	4.52944	4.02617	3.5229	2.51636	1.50981	0.503271	1.50981	1.50981	3.01963	1.00654	1.50981	3.01963	0	1.00654	0.503271	2.01309	1.50981	0	2.01309	0.503271	1.00654	1.50981	0.503271	0.503271	1.00654	0.503271	0.503271	0.503271	0.503271
-405.46	0	0	0	0	0	0	0	0	2.53222	6.07734	3.03867	3.03867	3.54511	6.07734	2.53222	7.59667	3.54511	5.06445	3.03867	2.53222	1.01289	2.53222	2.53222	2.02578	0.506445	4.05156	4.558	2.02578	1.51933	3.03867	2.53222	2.02578	1.51933	2.02578	0.506445	1.01289	1.01289	0	0.506445	1.01289	0.506445	1.01289	0.506445	1.51933	0	1.01289	0	0.506445	0
-405.36	0	0	0	0	0	0	0	0	2.0473	6.65371	5.11824	3.58277	5.11824	3.07094	5.11824	1.02365	2.55912	5.11824	1.53547	2.0473	3.58277	0	1.53547	1.02365	1.53547	2.0473	1.53547	1.02365	2.55912	5.11824	2.0473	1.02365	1.02365	1.53547	3.07094	1.02365	3.07094	0.511824	0	0	1.02365	0.511824	1.02365	1.02365	0.511824	1.02365	0.511824	1.02365	0.511824
-405.26	0	0	0	0	0	0	0	0	3.08734	6.17468	5.66012	2.05823	2.57278	6.68924	4.11645	4.63101	4.11645	3.08734	4.11645	4.11645	1.54367	3.08734	1.54367	3.6019	1.54367	1.54367	0	1.02911	1.02911	1.54367	2.57278	0.514557	2.05823	2.57278	2.05823	1.54367	1.54367	1.02911	2.05823	0.514557	0.514557	2.05823	1.54367	1.54367	1.02911	1.02911	0	1.02911	1.02911
-405.16	0	0	0	0	0	0	0	0	1.52655	4.57966	5.08851	5.08851	6.61507	5.59737	2.54426	3.56196	3.05311	2.54426	4.57966	3.56196	3.56196	2.03541	1.0177	3.05311	2.03541	0.508851	3.05311	1.52655	1.52655	0	0	1.52655	0.508851	1.52655	0.508851	2.54426	1.0177	0	0.508851	2.03541	1.52655	0.508851	1.0177	1.52655	0	0	1.0177	0.508851	0
-405.06	0	0	0	0	0	0	0	0	2.01414	7.55302	3.52474	5.53888	2.01414	4.53181	6.04241	4.53181	3.52474	2.51767	2.51767	1.5106	4.53181	2.51767	1.00707	2.01414	0.503534	1.00707	1.5106	1.5106	2.01414	1.00707	2.01414	1.00707	1.00707	2.51767	1.00707	3.02121	0.503534	0	1.5106	0.503534	0	1.00707	2.01414	1.00707	1.00707	2.01414	0.503534	1.00707	1.5106
-404.96	0	0	0	0	0	0	0	0	0.99872	1.49808	5.99232	3.49552	5.99232	5.49296	5.99232	2.99616	5.49296	3.49552	5.49296	1.99744	2.99616	3.99488	1.99744	1.49808	1.99744	2.99616	1.49808	1.49808	1.99744	0.99872	1.49808	0.99872	1.49808	1.99744	1.99744	0.49936	0.99872	1.49808	1.99744	0	0.49936	0.99872	1.49808	0.99872	1.49808	1.49808	1.99744	2.4968	0.49936
-404.86	0	0	0	0	0	0	0	0	1.50588	5.52157	3.51373	3.51373	1.50588	5.01961	5.01961	1.00392	3.01177	3.51373	3.01177	2.00784	2.00784	2.5098	2.00784	3.51373	0	0.501961	1.50588	1.50588	2.5098	1.50588	1.50588	1.50588	3.01177	1.00392	1.00392	2.00784	1.50588	1.00392	1.00392	1.00392	2.00784	0.501961	0.501961	0.501961	0.501961	1.00392	1.50588	2.00784	0.501961
-404.76	0	0	0	0	0	0	0	0	3.04507	5.07512	3.55258	4.56761	4.06009	6.09014	3.55258	2.53756	3.55258	3.04507	3.04507	2.53756	4.56761	1.52254	2.03005	2.03005	2.03005	1.52254	3.04507	2.53756	1.01502	1.01502	2.03005	0.507512	2.53756	0	1.52254	2.53756	2.03005	1.52254	0	0	1.52254	1.52254	0	1.01502	0.507512	0	0	1.52254	0.507512
-404.66	0	0	0	0	0	0	0	0	2.5389	6.60113	5.07779	4.06223	5.07779	3.55445	3.04667	6.09335	4.06223	2.03112	3.55445	2.03112	3.04667	2.5389	3.04667	1.01556	2.03112	2.03112	2.03112	2.03112	1.01556	1.01556	3.04667	1.01556	1.01556	1.52334	2.03112	1.01556	1.52334	0.507779	0.507779	1.52334	0.507779	2.03112	1.52334	0.507779	1.01556	1.01556	1.52334	0	2.5389
-404.56	0	0	0	0	0	0	0	0	2.51373	4.52472	5.53021	3.01648	6.5357	5.02746	5.02746	5.02746	1.50824	3.51922	3.51922	3.51922	3.01648	2.01099	2.51373	2.01099	3.01648	1.50824	1.50824	1.00549	1.50824	2.51373	1.00549	1.50824	1.00549	0.502746	2.01099	1.00549	1.00549	0.502746	2.51373	0.502746	0.502746	0.502746	0.502746	0.502746	0.502746	1.00549	0.502746	1.00549	1.50824
-404.46	0	0	0	0	0	0	0	0	2.03326	5.59146	3.5582	6.60809	6.60809	6.60809	3.5582	3.04989	6.09978	1.52494	2.03326	1.52494	1.52494	2.03326	1.01663	2.03326	2.03326	3.5582	3.04989	2.54157	2.03326	1.01663	1.01663	1.01663	1.52494	0.508315	2.03326	1.52494	1.52494	1.01663	1.01663	2.03326	2.54157	1.01663	0	0.508315	0.508315	1.52494	1.52494	0	1.52494
-404.36	0	0	0	0	0	0	0	0	2.05603	3.08405	6.16809	4.62607	3.59805	3.59805	3.59805	3.59805	3.59805	1.54202	2.05603	1.54202	3.59805	2.05603	3.08405	2.05603	2.05603	2.05603	1.54202	1.02802	1.02802	1.54202	1.54202	0.514008	0	1.54202	1.02802	1.02802	1.02802	0.514008	0.514008	0.514008	1.54202	0.514008	0	0.514008	1.02802	2.05603	0	0.514008	1.02802
-404.26	0	0	0	0	0	0	0	0	2.57141	3.59997	5.14282	5.14282	5.6571	6.17139	4.62854	4.62854	5.6571	3.08569	3.08569	2.57141	3.08569	2.05713	2.57141	2.57141	0	1.02856	2.05713	0.514282	2.57141	2.05713	2.57141	1.02856	1.54285	0.514282	1.02856	2.57141	2.05713	1.02856	1.02856	1.02856	0.514282	0	0.514282	1.54285	2.05713	1.02856	1.54285	0.514282	0
-404.16	0	0	0	0	0	0	0	0	3.56008	4.57725	4.57725	3.0515	6.103	6.103	6.103	3.0515	3.0515	3.56008	3.56008	2.54291	2.54291	2.03433	1.52575	2.54291	2.54291	1.52575	3.0515	4.06866	1.01717	2.03433	1.52575	0.508583	1.52575	1.01717	0.508583	1.01717	1.01717	1.01717	1.01717	2.03433	1.01717	0.508583	1.52575	1.01717	0	1.52575	0.508583	1.01717	0.508583
-404.06	0	0	0	0	0	0	0	0	2.51373	6.03296	3.01648	3.51922	2.51373	4.02197	4.52472	3.51922	2.51373	2.01099	1.50824	4.02197	2.01099	1.50824	1.00549	3.01648	2.51373	1.50824	3.01648	2.51373	2.01099	2.51373	2.51373	0	2.01099	0.502746	0.502746	2.01099	1.50824	1.50824	1.50824	0.502746	0	1.00549	0.502746	0.502746	0	0	0.502746	1.00549	0.502746
-403.96	0	0	0	0	0	0	0	0	2.50459	7.51376	5.00917	4.50826	4.50826	3.50642	5.51009	4.00734	4.00734	3.0055	1.50275	2.00367	5.51009	0.500917	1.00183	1.50275	1.50275	1.50275	2.50459	2.50459	3.50642	1.00183	1.50275	1.00183	0.500917	2.50459	3.0055	0.500917	1.00183	3.0055	2.00367	0.500917	1.00183	0	1.50275	0	0.500917	1.00183	2.50459	0.500917	1.00183
-403.86	0	0	0	0	0	0	0	0	4.03249	7.05686	3.52843	4.53655	6.04873	4.03249	3.52843	3.52843	5.54467	3.52843	2.01624	5.04061	4.03249	3.02437	2.01624	3.02437	2.01624	2.01624	1.00812	0	1.00812	0.504061	2.01624	2.01624	1.00812	2.52031	1.00812	0.504061	2.01624	0.504061	2.52031	0	1.51218	0	0	1.51218	0	1.51218	1.51218	0.504061	0.504061
-403.76	0	0	0	0	0	0	0	0	3.52658	2.51899	7.05317	4.53418	4.53418	3.52658	4.03038	2.51899	1.51139	4.53418	2.51899	2.01519	4.03038	3.02279	1.51139	1.0076	1.51139	2.51899	3.02279	2.01519	1.51139	1.51139	2.01519	1.0076	2.01519	2.51899	0.503798	2.01519	2.01519	2.01519	1.0076	2.51899	2.01519	2.01519	0.503798	0.503798	0	0	0.503798	0.503798	0
-403.66	0	0	0	0	0	0	0	0	3.01491	0.502484	5.52733	4.01987	3.51739	4.01987	4.01987	4.52236	2.51242	2.00994	1.00497	3.51739	3.01491	1.00497	1.50745	1.50745	1.00497	1.50745	1.00497	1.50745	2.00994	1.00497	1.50745	1.50745	2.00994	1.00497	1.50745	2.00994	1.00497	2.51242	2.51242	0.502484	1.00497	1.00497	0.502484	0.502484	0	0.502484	0	3.01491	0
-403.56	0	0	0	0	0	0	0	0	1.51297	3.02595	2.52162	5.54757	3.02595	3.02595	3.53027	1.00865	3.02595	2.0173	3.02595	1.00865	2.52162	1.51297	1.51297	1.51297	1.51297	2.52162	3.53027	2.0173	0.504325	0	2.0173	1.00865	2.0173	1.00865	0.504325	1.00865	0.504325	3.02595	2.0173	0	2.52162	0	1.00865	0.504325	1.00865	1.00865	0	0.504325	1.00865
-403.46	0	0	0	0	0	0	0	0	3.07748	5.64205	3.5904	3.5904	3.07748	2.56457	3.07748	3.5904	5.12914	3.07748	2.56457	3.5904	2.56457	0.512914	1.02583	2.56457	0.512914	2.05165	1.02583	1.53874	0.512914	1.02583	3.5904	1.02583	1.53874	2.56457	1.53874	1.02583	1.53874	2.05165	1.53874	0	0.512914	0	0	1.02583	1.02583	1.02583	0.512914	1.02583	1.02583
-403.36	0	0	0	0	0	0	0	0	4.10768	5.1346	4.10768	4.62114	4.62114	5.1346	3.08076	3.59422	2.05384	3.59422	2.05384	5.1346	5.1346	3.08076	2.5673	3.59422	1.54038	1.02692	0.51346	2.5673	1.02692	3.59422	2.05384	0	0.51346	1.54038	3.08076	2.05384	1.54038	1.54038	0	1.02692	2.5673	0.51346	0.51346	0	0.51346	0.51346	0.51346	0.51346	0
-403.26	0	0	0	0	0	0	0	0	2.57004	4.11206	3.08405	3.59805	3.08405	2.57004	1.54202	3.08405	2.57004	0.514008	3.08405	2.57004	2.05603	3.08405	3.59805	3.59805	0.514008	2.05603	1.54202	1.02802	0.514008	3.59805	1.02802	2.57004	1.54202	1.54202	1.54202	0.514008	0	0.514008	0	1.54202	2.05603	0.514008	0.514008	0.514008	1.02802	0.514008	0	1.02802	1.54202
-403.16	0	0	0	0	0	0	0	0	4.07727	6.62556	3.05795	3.05795	5.60625	3.05795	4.07727	4.07727	3.05795	3.05795	1.52898	1.52898	1.01932	3.56761	3.56761	1.01932	2.03864	1.52898	2.54829	2.54829	2.54829	0.509659	0.509659	2.54829	0.509659	2.03864	1.01932	0.509659	0.509659	2.03864	0	1.01932	0.509659	0.509659	2.03864	0.509659	1.52898	1.52898	0	1.52898	0.509659
-403.06	0	0	0	0	0	0	0	0	4.01151	4.01151	4.51295	6.5187	4.01151	3.51007	5.51582	2.00575	6.01726	2.50719	1.50432	3.00863	4.01151	3.51007	2.50719	2.50719	1.50432	2.00575	0.501438	2.00575	3.00863	1.50432	1.00288	0	2.50719	0	0.501438	1.00288	0.501438	0	1.50432	1.50432	0	0	2.00575	0	0.501438	1.00288	0.501438	1.50432	1.00288
-402.96	0	0	0	0	0	0	0	0	3.01177	5.01961	5.01961	3.51373	4.51765	4.51765	2.5098	6.02353	1.50588	4.01569	4.01569	1.50588	3.01177	1.50588	3.51373	2.00784	2.00784	2.00784	2.5098	1.50588	1.50588	1.50588	0.501961	2.5098	1.00392	0.501961	1.00392	2.00784	1.00392	1.00392	0.501961	0.501961	0.501961	3.01177	1.50588	0.501961	0.501961	1.00392	0	1.00392	0
-402.86	0	0	0	0	0	0	0	0	2.52162	4.53892	2.52162	4.0346	6.0519	5.04325	4.0346	2.52162	3.53027	2.52162	3.53027	5.54757	4.0346	3.02595	2.0173	1.51297	2.0173	0.504325	1.51297	2.0173	1.51297	1.00865	2.0173	1.00865	1.51297	0.504325	2.52162	0.504325	2.52162	2.52162	1.51297	0.504325	0	1.00865	2.0173	0	1.00865	1.51297	0	1.00865	0.504325
-402.76	0	0	0	0	0	0	0	0	2.02047	5.05118	7.57677	5.5563	6.06141	2.52559	7.07165	5.05118	5.05118	3.53582	2.02047	2.52559	2.52559	2.02047	6.06141	0.505118	3.53582	2.02047	2.52559	0.505118	0.505118	0	3.03071	0.505118	1.01024	0.505118	1.51535	0.505118	2.02047	1.01024	0.505118	1.01024	0.505118	1.01024	0	1.01024	1.01024	0	1.01024	1.51535	0
-402.66	0	0	0	0	0	0	0	0	1.51456	7.06795	8.5825	5.55339	7.5728	4.03883	3.02912	6.05824	1.51456	3.02912	3.02912	2.52427	3.02912	2.01941	1.00971	2.52427	0.504853	1.51456	1.00971	1.51456	1.00971	0.504853	1.00971	1.00971	2.52427	1.51456	2.01941	1.51456	1.51456	1.00971	2.01941	1.00971	0.504853	0	1.00971	1.51456	0.504853	0.504853	0.504853	0.504853	0
-402.56	0	0	0	0	0	0	0	0	1.51297	3.02595	4.53892	4.53892	2.52162	7.56487	3.02595	3.53027	3.53027	3.02595	2.0173	1.00865	3.53027	2.0173	1.51297	2.0173	2.0173	3.02595	2.0173	1.51297	1.51297	2.52162	2.52162	1.00865	2.52162	2.52162	2.0173	1.51297	0.504325	1.00865	2.0173	2.0173	2.0173	1.00865	1.00865	2.0173	1.00865	1.00865	0.504325	1.00865	0
-402.46	0	0	0	0	0	0	0	0	2.02684	5.06711	5.06711	5.57382	3.54698	3.54698	6.08053	5.57382	4.5604	1.52013	4.05369	3.54698	3.04027	2.53356	1.52013	3.54698	3.04027	0.506711	2.53356	2.02684	1.52013	2.53356	1.52013	1.01342	1.52013	0.506711	2.02684	2.53356	1.52013	0.506711	1.52013	0.506711	1.52013	1.01342	1.01342	0.506711	1.01342	3.04027	1.52013	1.01342	0.506711
-402.36	0	0	0	0	0	0	0	0	1.02528	6.15169	5.63905	4.61377	6.66433	6.15169	1.53792	4.10113	4.10113	4.10113	4.10113	3.58849	1.53792	2.5632	2.5632	2.05056	2.05056	0.512641	1.53792	2.5632	2.05056	2.05056	1.53792	3.07584	2.05056	3.58849	1.02528	1.02528	1.02528	1.02528	1.53792	1.02528	0	1.02528	1.53792	1.02528	0	2.05056	1.02528	1.53792	0.512641
-402.26	0	0	0	0	0	0	0	0	2.06595	7.23082	5.68136	7.23082	5.68136	5.16487	3.61541	1.03297	5.16487	3.61541	3.61541	3.61541	1.54946	3.61541	2.58243	3.09892	3.09892	1.03297	0.516487	2.58243	2.58243	1.03297	2.58243	1.54946	2.06595	1.03297	2.58243	2.58243	0.516487	1.54946	2.58243	0	0.516487	0	1.03297	1.03297	0.516487	1.03297	0.516487	1.54946	0.516487
-402.16	0	0	0	0	0	0	0	0	3.56573	6.11267	6.62206	5.60328	5.09389	3.05634	4.5845	4.5845	2.03756	3.05634	3.56573	4.07512	1.52817	2.03756	2.54695	1.52817	3.05634	1.01878	1.52817	0	1.01878	1.52817	1.01878	1.52817	0.509389	2.54695	0.509389	1.52817	1.01878	0	1.52817	1.52817	0	0.509389	0.509389	2.54695	1.01878	1.01878	1.01878	0	2.03756
-402.06	0	0	0	0	0	0	0	0	3.51007	9.52733	6.01726	8.52445	6.01726	5.01438	4.01151	2.00575	2.00575	5.01438	3.00863	3.00863	2.50719	1.00288	0	2.00575	1.50432	1.50432	2.00575	2.00575	1.50432	1.50432	2.50719	0.501438	1.50432	0.501438	1.00288	1.00288	2.00575	1.50432	2.00575	1.50432	1.50432	0.501438	2.00575	1.00288	0.501438	0	0.501438	1.50432	0.501438
-401.96	0	0	0	0	0	0	0	0	1.00549	6.5357	6.03296	5.02746	3.51922	4.52472	6.03296	4.52472	4.02197	5.02746	3.01648	4.02197	2.51373	2.51373	1.50824	4.52472	2.01099	3.01648	0.502746	1.50824	2.51373	3.01648	1.00549	1.00549	2.01099	2.01099	1.00549	1.00549	1.00549	1.00549	2.01099	2.01099	2.51373	2.01099	1.00549	0	1.00549	0.502746	0	0.502746	1.00549
-401.86	0	0	0	0	0	0	0	0	3.02279	3.52658	7.05317	6.04557	8.06076	4.53418	4.53418	2.01519	3.52658	4.53418	3.52658	3.02279	2.51899	1.0076	3.02279	1.51139	2.01519	2.01519	1.0076	1.0076	1.0076	1.51139	2.01519	0.503798	2.51899	4.03038	1.0076	1.0076	2.01519	1.51139	1.0076	1.0076	1.0076	1.51139	0	1.0076	1.51139	1.0076	1.51139	1.0076	0.503798
-401.76	0	0	0	0	0	0	0	0	3.54139	3.03548	2.02365	7.5887	5.05913	7.08279	2.02365	2.52957	6.07096	6.57687	1.51774	4.04731	3.03548	2.02365	3.03548	2.02365	2.02365	4.04731	3.03548	0.505913	3.54139	2.52957	0.505913	1.51774	0.505913	3.03548	1.01183	1.01183	1.01183	1.01183	0.505913	1.51774	0.505913	0.505913	1.51774	0.505913	1.01183	0.505913	0.505913	0.505913	0
-401.66	0	0	0	0	0	0	0	0	5.04853	6.05824	4.03883	5.04853	7.5728	4.03883	4.54368	4.03883	6.05824	4.03883	2.52427	3.02912	2.52427	2.01941	3.53397	5.04853	1.51456	0.504853	2.01941	2.52427	1.00971	1.00971	1.00971	2.01941	1.00971	1.51456	0.504853	1.00971	3.02912	1.00971	3.02912	0	2.52427	1.00971	2.52427	0	1.51456	1.00971	2.01941	0.504853	0
-401.56	0	0	0	0	0	0	0	0	2.53222	4.05156	6.07734	4.05156	4.558	4.05156	4.05156	3.54511	4.558	2.53222	3.54511	3.03867	2.53222	2.02578	3.54511	2.02578	1.01289	2.53222	3.03867	2.02578	1.51933	2.02578	1.51933	1.51933	1.51933	1.01289	2.02578	1.01289	1.01289	0.506445	1.01289	1.51933	1.01289	0.506445	0.506445	2.02578	1.01289	0.506445	2.53222	0.506445	1.01289
-401.46	0	0	0	0	0	0	0	0	4.5845	6.11267	5.60328	5.09389	4.07512	3.56573	2.54695	5.60328	2.03756	2.03756	2.54695	4.5845	2.03756	3.05634	2.54695	4.5845	2.03756	4.07512	1.52817	2.03756	0.509389	0.509389	2.03756	2.03756	2.03756	1.01878	1.52817	2.03756	2.54695	0.509389	3.05634	1.52817	0.509389	2.03756	0.509389	0	1.01878	1.01878	1.52817	2.54695	1.01878
-401.36	0	0	0	0	0	0	0	0	2.05384	5.1346	6.67498	4.10768	3.59422	7.7019	5.1346	6.67498	5.1346	1.54038	6.67498	2.5673	2.5673	2.5673	2.05384	1.54038	1.02692	1.02692	2.05384	1.54038	1.54038	0.51346	3.08076	2.05384	2.05384	1.02692	1.54038	0.51346	0.51346	0.51346	2.05384	0.51346	2.05384	1.02692	0	1.02692	1.02692	0	0.51346	0.51346	0.51346
-401.26	0	0	0	0	0	0	0	0	5.08583	4.06866	5.08583	6.103	5.59441	3.56008	7.12016	5.08583	3.0515	2.03433	5.08583	3.0515	4.06866	3.56008	2.03433	2.54291	3.0515	1.01717	2.03433	4.57725	1.52575	1.52575	2.03433	3.56008	1.01717	1.52575	2.03433	2.03433	2.03433	1.01717	1.01717	0.508583	0.508583	1.52575	1.52575	0.508583	2.03433	1.01717	0	0	1.52575
-401.16	0	0	0	0	0	0	0	0	2.53222	7.59667	6.07734	4.05156	7.09023	3.54511	4.558	4.05156	2.02578	5.57089	4.05156	2.53222	2.53222	2.02578	2.02578	3.03867	2.53222	5.57089	1.51933	2.02578	3.54511	3.03867	1.51933	1.01289	1.51933	0.506445	0.506445	1.51933	1.01289	0.506445	0.506445	0.506445	1.51933	0.506445	0	1.01289	1.51933	0	0.506445	2.02578	2.02578
-401.06	0	0	0	0	0	0	0	0	2.51899	7.55696	7.55696	8.06076	6.54937	7.05317	5.03798	4.03038	4.53418	1.51139	3.02279	3.52658	4.03038	1.51139	1.0076	1.51139	4.53418	1.0076	2.01519	3.52658	1.51139	2.51899	2.01519	1.51139	3.52658	2.01519	3.02279	0	2.01519	2.01519	1.51139	1.0076	0	1.51139	1.0076	0	0	0.503798	0	0	0
-400.96	0	0	0	0	0	0	0	0	4.03671	7.06424	4.03671	5.55048	4.5413	1.51377	3.53212	3.02753	5.55048	3.02753	1.51377	1.51377	3.53212	4.5413	1.00918	1.00918	2.01836	2.01836	2.52294	0	2.52294	1.00918	2.52294	3.02753	0.504589	1.00918	2.01836	1.51377	1.00918	1.51377	0	1.00918	0.504589	1.00918	2.01836	0	2.01836	2.01836	0	1.00918	0.504589
-400.86	0	0	0	0	0	0	0	0	1.51535	3.03071	5.05118	7.07165	4.54606	5.05118	5.05118	3.03071	4.04094	4.04094	3.03071	4.04094	3.03071	7.57677	4.04094	3.03071	2.02047	4.04094	1.51535	3.03071	2.02047	1.01024	1.01024	1.51535	3.03071	1.51535	0.505118	1.51535	1.01024	1.01024	2.52559	2.02047	0.505118	0.505118	0.505118	0	0.505118	1.51535	0	1.01024	1.01024
-400.76	0	0	0	0	0	0	0	0	3.54511	3.03867	3.54511	7.09023	7.09023	3.03867	3.54511	5.57089	4.05156	4.05156	4.05156	4.05156	1.51933	2.02578	4.558	0	2.53222	5.06445	2.53222	3.03867	2.02578	1.01289	1.01289	1.01289	2.02578	1.51933	1.01289	0.506445	1.01289	1.01289	2.02578	1.01289	1.01289	1.01289	0	1.01289	2.02578	0.506445	0	1.01289	1.01289
-400.66	0	0	0	0	0	0	0	0	2.52691	6.06459	4.04306	4.04306	7.58074	6.06459	5.55921	3.53768	4.54844	6.06459	2.52691	3.0323	3.0323	2.02153	2.02153	2.02153	2.02153	1.51615	4.04306	1.51615	1.51615	1.01077	0.505383	1.01077	1.51615	2.52691	1.51615	3.0323	1.51615	1.01077	2.02153	1.01077	0.505383	0.505383	1.01077	1.01077	1.51615	1.51615	1.01077	2.02153	0
-400.56	0	0	0	0	0	0	0	0	2.03219	6.60461	6.09656	7.11265	3.55633	4.06437	4.57242	2.03219	4.57242	4.06437	4.06437	2.54023	2.54023	3.55633	2.54023	3.04828	2.54023	4.57242	1.01609	1.52414	1.52414	1.01609	3.04828	2.54023	1.01609	2.03219	0.508047	1.01609	1.52414	1.01609	1.52414	0.508047	0.508047	2.03219	1.52414	1.52414	0.508047	0	1.01609	0.508047	0.508047
-400.46	0	0	0	0	0	0	0	0	4.09242	3.06931	6.13863	5.11552	6.13863	4.09242	3.06931	6.13863	1.53466	5.11552	3.58087	2.04621	2.55776	2.55776	1.53466	1.0231	2.55776	3.06931	3.06931	2.04621	1.0231	2.04621	1.0231	1.0231	2.04621	1.0231	1.0231	1.0231	1.0231	0.511552	2.04621	0.511552	0.511552	0.511552	1.53466	1.0231	2.04621	0.511552	1.0231	0.511552	1.0231
-400.36	0	0	0	0	0	0	0	0	4.09459	4.09459	7.16554	5.63006	4.60642	3.58277	2.55912	4.60642	4.09459	1.53547	3.07094	0.511824	4.09459	2.55912	1.53547	3.58277	3.07094	1.02365	3.58277	1.02365	2.55912	2.55912	3.58277	2.0473	1.02365	1.02365	1.53547	1.02365	0	0.511824	1.02365	0	0	2.0473	1.53547	1.02365	2.0473	1.02365	0	0	1.53547
-400.26	0	0	0	0	0	0	0	0	0.50912	3.05472	7.12768	3.56384	6.61856	3.56384	4.58208	2.03648	4.07296	4.58208	3.56384	2.03648	3.05472	1.52736	2.03648	2.03648	1.01824	3.56384	0.50912	1.01824	1.01824	1.52736	1.01824	1.52736	1.01824	2.03648	3.56384	0.50912	3.05472	1.01824	1.01824	0.50912	1.52736	0	1.52736	0	1.52736	0	2.03648	2.5456	1.01824
-400.16	0	0	0	0	0	0	0	0	2.02047	5.05118	4.54606	3.03071	3.53582	2.02047	4.04094	3.53582	3.53582	4.04094	3.03071	2.52559	0.505118	4.04094	2.02047	1.51535	1.01024	1.01024	2.52559	2.52559	0.505118	2.52559	2.52559	0	0	1.01024	2.02047	1.51535	2.02047	0.505118	1.01024	1.51535	2.52559	0.505118	0.505118	0	0.505118	0	0.505118	0	1.51535
-400.06	0	0	0	0	0	0	0	0	2.99151	1.49575	3.49009	3.49009	4.48726	3.49009	2.99151	4.48726	2.99151	4.48726	2.99151	0.498585	2.49292	4.98585	1.49575	2.49292	2.99151	0.99717	0	1.99434	1.49575	0.99717	0.498585	0.99717	1.49575	1.49575	2.99151	0	1.49575	0.99717	0.498585	0.498585	0.99717	0.498585	0.99717	0.498585	1.49575	0.498585	0.498585	0.498585	0.498585
-399.96	0	0	0	0	0	0	0	0	3.0055	6.51192	4.00734	3.50642	5.00917	4.00734	3.50642	3.0055	3.0055	3.50642	2.00367	5.00917	3.50642	0	2.50459	1.00183	1.50275	2.00367	0.500917	1.50275	3.0055	0.500917	1.50275	3.50642	0	0	1.50275	1.00183	0	1.50275	0.500917	0.500917	1.00183	1.00183	1.50275	0	1.00183	1.00183	2.00367	0.500917	1.50275
-399.86	0	0	0	0	0	0	0	0	3.53953	3.03389	3.03389	3.53953	2.52824	3.53953	1.0113	3.53953	2.52824	5.05648	3.53953	2.02259	2.52824	3.53953	1.0113	1.0113	1.0113	3.53953	3.53953	2.02259	1.51694	0	1.51694	2.02259	1.0113	0	2.52824	1.0113	1.0113	1.0113	0	0	1.0113	1.0113	0.505648	0.505648	1.0113	0.505648	0	0.505648	1.51694
-399.76	0	0	0	0	0	0	0	0	4.07296	4.07296	3.56384	3.05472	3.05472	2.5456	5.0912	2.5456	6.61856	2.5456	3.05472	3.56384	3.05472	2.03648	2.5456	3.56384	1.52736	0.50912	4.07296	1.52736	3.05472	2.5456	0	1.01824	0.50912	2.5456	3.56384	0.50912	1.52736	2.5456	0.50912	0.50912	0	1.01824	0	1.01824	1.52736	1.01824	1.52736	0	1.52736
-399.66	0	0	0	0	0	0	0	0	2.03433	8.64591	2.54291	6.103	5.08583	4.06866	3.0515	4.06866	7.12016	4.06866	5.08583	3.56008	3.0515	2.54291	4.57725	1.52575	1.52575	1.01717	2.03433	2.54291	1.01717	2.03433	0.508583	1.52575	1.52575	1.01717	2.54291	1.52575	2.03433	2.03433	1.52575	1.01717	1.01717	0.508583	0.508583	1.01717	1.01717	1.52575	1.01717	1.52575	1.01717
-399.56	0	0	0	0	0	0	0	0	2.54695	3.56573	2.54695	3.56573	4.07512	4.07512	3.05634	4.5845	4.5845	3.05634	3.05634	0.509389	2.03756	1.52817	3.05634	2.03756	2.54695	4.07512	1.01878	1.52817	2.03756	1.52817	1.01878	1.01878	1.52817	0.509389	1.52817	4.07512	2.54695	2.54695	2.03756	0.509389	2.54695	1.01878	0	0.509389	1.01878	1.01878	0.509389	0	0.509389
-399.46	0	0	0	0	0	0	0	0	3.57328	6.63609	8.1675	5.10469	7.65703	2.55234	3.06281	4.59422	5.10469	3.57328	3.57328	2.55234	3.06281	1.53141	3.06281	2.04187	1.53141	2.04187	1.53141	2.04187	0.510469	0	1.53141	1.02094	2.04187	0.510469	1.02094	1.53141	1.53141	1.53141	1.53141	1.02094	2.55234	0.510469	0.510469	0.510469	0.510469	1.02094	1.53141	0.510469	0.510469
-399.36	0	0	0	0	0	0	0	0	3.58277	6.65371	6.65371	7.16554	4.60642	4.09459	6.14189	5.63006	4.60642	5.11824	4.60642	5.63006	1.02365	2.55912	2.0473	1.02365	2.55912	1.02365	2.0473	1.53547	0.511824	1.02365	0.511824	1.53547	3.07094	1.53547	2.0473	3.07094	1.02365	1.02365	0	3.07094	0.511824	1.02365	0	1.02365	2.0473	1.53547	0	1.02365	1.02365
-399.26	0	0	0	0	0	0	0	0	4.08375	5.10469	5.61515	5.10469	5.61515	8.1675	2.55234	6.12562	4.59422	2.55234	5.61515	4.08375	2.04187	3.06281	1.53141	4.59422	0	2.04187	1.53141	2.55234	2.55234	2.04187	1.53141	1.02094	2.04187	0.510469	1.53141	2.04187	1.02094	1.02094	1.53141	2.04187	0.510469	2.04187	0.510469	0.510469	0	2.04187	1.53141	2.04187	0.510469
-399.16	0	0	0	0	0	0	0	0	1.50824	5.02746	4.02197	6.5357	4.52472	6.03296	7.03845	7.03845	5.53021	5.02746	5.53021	2.01099	4.52472	3.01648	1.00549	3.01648	0.502746	2.01099	1.00549	1.50824	1.50824	2.51373	0.502746	2.51373	3.01648	1.50824	1.50824	0.502746	1.50824	0.502746	3.01648	1.00549	0.502746	0.502746	0.502746	0	0	0.502746	0	1.00549	0.502746
-399.06	0	0	0	0	0	0	0	0	2.50329	3.00394	4.50591	5.00657	7.0092	5.50723	3.5046	5.50723	3.5046	2.00263	3.00394	2.00263	1.50197	3.00394	2.50329	1.50197	1.50197	2.50329	0.500657	0.500657	3.5046	3.5046	1.50197	0.500657	1.50197	3.00394	2.50329	1.00131	1.00131	2.00263	1.50197	2.00263	1.50197	0.500657	0.500657	1.00131	0.500657	0	1.00131	1.00131	0
-398.96	0	0	0	0	0	0	0	0	1.5051	3.0102	5.51869	3.5119	7.52549	5.01699	4.5153	4.0136	4.5153	2.5085	6.52209	2.5085	0.5017	3.0102	2.5085	1.5051	3.0102	1.5051	3.0102	3.5119	1.5051	1.5051	1.5051	1.0034	1.5051	1.5051	1.5051	0.5017	1.0034	0.5017	1.5051	1.0034	1.5051	1.5051	1.5051	0.5017	2.0068	2.0068	1.0034	1.0034	0
-398.86	0	0	0	0	0	0	0	0	2.51111	7.53334	3.51556	5.52445	4.01778	8.53778	4.01778	4.52	4.01778	3.51556	1.50667	6.02667	1.50667	2.00889	1.50667	3.01333	1.50667	2.00889	1.50667	2.00889	1.00444	1.50667	0.502222	1.00444	1.50667	1.50667	2.00889	1.50667	1.50667	0.502222	2.00889	1.00444	2.51111	0.502222	1.50667	0	0	0.502222	1.00444	0.502222	0.502222
-398.76	0	0	0	0	0	0	0	0	4.03249	7.56092	5.04061	3.52843	3.52843	5.54467	7.05686	7.05686	6.04873	3.52843	4.03249	3.02437	2.01624	2.52031	2.52031	1.00812	3.02437	3.02437	2.01624	2.01624	3.02437	1.51218	2.01624	1.51218	0.504061	0.504061	0.504061	2.01624	2.52031	1.51218	1.51218	1.00812	0.504061	0	0	0	0	1.00812	0.504061	0.504061	2.01624
-398.66	0	0	0	0	0	0	0	0	2.04079	5.10198	6.12238	3.57139	5.61218	2.55099	4.59179	5.10198	4.08159	2.04079	4.59179	2.55099	3.06119	3.57139	2.04079	2.04079	1.0204	1.0204	1.5306	3.06119	2.04079	4.08159	2.55099	1.5306	1.5306	4.59179	1.0204	1.5306	1.0204	0.510198	0	2.04079	2.04079	0	2.04079	0.510198	0	0	0.510198	1.0204	0
-398.56	0	0	0	0	0	0	0	0	2.05056	3.07584	4.10113	3.58849	5.63905	6.15169	2.5632	4.10113	3.07584	5.63905	2.5632	5.12641	2.05056	3.07584	4.10113	2.05056	4.61377	2.5632	1.02528	1.02528	4.61377	1.53792	1.53792	1.02528	1.02528	1.02528	0.512641	2.05056	1.53792	1.02528	1.02528	1.53792	0.512641	1.02528	1.53792	0.512641	0.512641	0.512641	0.512641	1.53792	0
-398.46	0	0	0	0	0	0	0	0	3.58658	5.63605	6.66079	6.66079	5.12368	6.66079	4.09895	4.09895	2.56184	1.5371	2.04947	3.58658	3.58658	3.07421	3.07421	3.07421	2.04947	1.02474	2.04947	0.512368	1.02474	1.02474	0.512368	1.5371	1.02474	0.512368	2.04947	1.02474	1.02474	1.5371	0.512368	1.5371	2.04947	1.5371	0.512368	1.02474	0.512368	0.512368	1.5371	0.512368	0
-398.36	0	0	0	0	0	0	0	0	4.60153	5.62409	7.15793	3.06769	9.71434	3.57897	3.06769	2.04512	3.57897	3.57897	1.02256	3.57897	2.55641	2.55641	2.04512	3.06769	1.53384	0.511281	2.55641	0.511281	1.53384	1.02256	0.511281	1.02256	1.53384	2.55641	1.53384	1.02256	2.04512	0.511281	0.511281	1.02256	2.55641	1.02256	1.53384	1.02256	0	1.53384	1.02256	1.02256	1.02256
-398.26	0	0	0	0	0	0	0	0	4.57242	6.60461	7.11265	5.08047	7.6207	5.58851	5.58851	5.08047	3.55633	2.54023	1.52414	3.04828	2.03219	3.04828	2.03219	2.03219	1.52414	2.54023	2.03219	3.04828	3.04828	2.03219	3.55633	2.03219	1.52414	2.54023	2.54023	2.54023	1.01609	2.03219	0.508047	1.01609	0.508047	0.508047	1.01609	1.01609	1.01609	0.508047	0	1.01609	0.508047
-398.16	0	0	0	0	0	0	0	0	1.50981	7.54907	7.0458	4.52944	3.01963	2.51636	2.51636	2.51636	4.02617	3.5229	2.51636	3.01963	3.5229	1.00654	1.00654	1.50981	2.01309	1.00654	2.51636	4.02617	2.01309	1.50981	0	0.503271	1.50981	2.01309	2.01309	2.51636	1.00654	1.50981	0	2.01309	0.503271	0.503271	1.50981	0.503271	1.00654	0	1.50981	1.00654	0.503271
-398.06	0	0	0	0	0	0	0	0	2.5085	8.02719	3.0102	7.52549	6.02039	7.02379	6.52209	5.01699	1.0034	3.0102	4.0136	0.5017	3.5119	2.0068	5.01699	0.5017	1.0034	3.0102	0.5017	1.5051	3.0102	2.0068	3.0102	2.0068	1.0034	1.5051	1.0034	1.5051	0.5017	3.0102	1.5051	0.5017	1.5051	1.0034	0	0.5017	1.0034	0.5017	1.0034	0	0.5017
-397.96	0	0	0	0	0	0	0	0	2.5098	4.51765	5.52157	3.01177	2.5098	4.51765	4.01569	4.01569	4.01569	2.00784	2.5098	3.01177	3.01177	4.01569	4.01569	2.00784	1.00392	3.01177	1.50588	3.01177	1.00392	2.5098	1.00392	1.50588	2.5098	0.501961	2.00784	0.501961	3.01177	2.5098	3.01177	1.50588	0	2.00784	0	0.501961	1.50588	0	0.501961	1.00392	0
-397.86	0	0	0	0	0	0	0	0	2.51373	6.03296	2.51373	4.52472	3.51922	4.02197	3.51922	3.01648	4.52472	4.52472	4.02197	2.51373	1.50824	2.51373	2.51373	2.51373	2.51373	2.01099	4.02197	2.51373	1.50824	2.01099	0	2.51373	2.01099	0	4.02197	1.50824	1.50824	1.00549	3.01648	1.00549	0	0.502746	2.51373	1.50824	1.00549	2.51373	0.502746	0	0.502746
-397.76	0	0	0	0	0	0	0	0	1.52173	4.05796	7.10142	4.5652	5.57969	3.04347	2.53622	2.02898	4.05796	4.05796	3.04347	0.507245	3.04347	4.05796	2.02898	2.53622	1.01449	2.53622	1.52173	1.01449	2.02898	2.53622	2.53622	0.507245	0.507245	0.507245	1.01449	1.01449	2.02898	2.02898	1.01449	1.52173	1.01449	0.507245	0	1.01449	0.507245	2.02898	0.507245	1.52173	0.507245
-397.66	0	0	0	0	0	0	0	0	2.54291	4.06866	5.08583	4.57725	5.08583	4.06866	5.59441	3.56008	5.08583	3.56008	6.103	4.06866	3.0515	1.01717	3.0515	2.03433	1.52575	2.03433	2.54291	1.52575	0.508583	2.03433	3.0515	0.508583	2.03433	2.03433	1.52575	2.54291	0.508583	0.508583	2.03433	0.508583	0.508583	1.01717	0.508583	0	1.52575	2.03433	1.01717	1.52575	1.01717
-397.56	0	0	0	0	0	0	0	0	3.55633	2.54023	6.60461	6.09656	3.04828	8.12875	3.55633	4.57242	2.54023	4.06437	2.54023	2.54023	3.55633	3.04828	1.01609	1.01609	1.52414	1.01609	1.01609	2.54023	1.01609	1.01609	0	2.03219	2.03219	0.508047	1.01609	1.01609	1.52414	1.01609	1.52414	0.508047	0.508047	0	2.03219	1.01609	1.52414	0	0	0.508047	2.03219
-397.46	0	0	0	0	0	0	0	0	4.09242	7.16173	4.09242	3.06931	5.11552	5.11552	5.11552	4.60397	4.60397	5.11552	1.53466	2.55776	3.06931	3.06931	1.53466	1.53466	2.04621	1.53466	3.58087	1.0231	0.511552	2.55776	1.0231	0.511552	2.04621	1.0231	1.53466	1.0231	1.0231	0.511552	0.511552	1.53466	3.06931	0.511552	1.0231	1.53466	2.55776	0.511552	0	0	0
-397.36	0	0	0	0	0	0	0	0	3.06769	10.7369	4.09025	3.57897	4.60153	4.09025	4.60153	3.57897	3.57897	3.57897	3.57897	5.11281	3.06769	3.06769	1.53384	3.06769	2.04512	2.04512	3.06769	2.04512	2.04512	2.04512	3.06769	2.04512	1.02256	2.55641	1.02256	0.511281	1.53384	0.511281	0.511281	1.53384	0	1.53384	0.511281	1.02256	1.02256	0.511281	1.53384	2.04512	1.02256
-397.26	0	0	0	0	0	0	0	0	3.05472	5.60032	4.58208	4.07296	8.65504	6.10944	8.14592	4.07296	5.60032	3.56384	2.5456	5.0912	1.52736	3.05472	4.07296	1.52736	1.52736	0.50912	1.52736	2.03648	1.52736	2.5456	0.50912	1.52736	2.5456	2.03648	1.52736	0.50912	0	2.03648	2.5456	0.50912	2.5456	3.05472	1.52736	0.50912	0.50912	1.01824	1.01824	2.03648	0.50912
-397.16	0	0	0	0	0	0	0	0	1.51535	4.54606	4.04094	3.03071	6.06141	4.04094	7.07165	3.03071	5.5563	4.04094	4.54606	4.04094	2.52559	2.02047	1.51535	2.52559	2.02047	3.03071	3.53582	2.02047	3.03071	2.52559	2.02047	0.505118	1.51535	1.01024	1.01024	4.54606	1.01024	1.01024	1.01024	0	1.51535	1.51535	1.51535	0	1.01024	1.01024	1.01024	0.505118	1.01024
-397.06	0	0	0	0	0	0	0	0	2.00471	3.50824	4.5106	5.01178	4.00942	6.51531	4.00942	5.51296	4.5106	1.50353	2.00471	6.01413	4.00942	1.00236	3.50824	2.00471	1.50353	2.50589	3.00707	1.00236	2.00471	4.5106	3.50824	1.00236	1.50353	1.00236	2.00471	2.00471	2.00471	0	1.50353	2.00471	1.00236	0	0.501178	1.50353	1.00236	1.00236	1.00236	0.501178	1.00236
-396.96	0	0	0	0	0	0	0	0	2.00471	7.01649	7.51767	3.50824	3.00707	8.01884	3.50824	4.5106	4.00942	3.00707	1.50353	3.00707	2.50589	1.50353	2.00471	2.00471	1.00236	2.50589	1.00236	1.50353	3.50824	1.00236	2.50589	1.00236	0.501178	1.00236	0.501178	1.50353	1.50353	1.00236	1.00236	2.50589	1.00236	0	2.00471	0.501178	1.50353	0.501178	0.501178	1.00236	1.00236
-396.86	0	0	0	0	0	0	0	0	4.5413	3.53212	4.03671	7.06424	3.53212	3.53212	5.55048	3.02753	4.5413	4.03671	4.5413	3.53212	1.51377	2.01836	3.53212	1.51377	3.02753	1.51377	2.52294	2.52294	0	1.51377	1.00918	0.504589	1.00918	1.51377	2.01836	2.01836	0.504589	2.01836	1.00918	2.01836	1.00918	1.51377	1.00918	0.504589	1.00918	2.52294	1.51377	1.00918	1.00918
-396.76	0	0	0	0	0	0	0	0	3.05472	6.10944	5.0912	9.67329	5.60032	3.56384	7.12768	3.56384	3.56384	2.03648	6.10944	5.60032	5.0912	2.5456	1.01824	4.58208	1.52736	2.03648	3.56384	2.5456	1.52736	1.01824	0.50912	1.52736	1.52736	0.50912	2.5456	4.58208	0.50912	0.50912	1.52736	1.01824	2.03648	0.50912	0.50912	1.01824	1.01824	0	0	0.50912	1.01824
-396.66	0	0	0	0	0	0	0	0	5.60921	4.07943	6.62907	4.07943	2.54964	4.58936	5.60921	3.5695	4.58936	4.58936	4.58936	3.5695	3.05957	3.05957	2.54964	3.05957	3.05957	2.54964	2.03971	1.52979	2.03971	2.03971	2.03971	2.03971	1.01986	0.509928	2.54964	1.52979	2.54964	2.54964	2.54964	2.54964	2.03971	0.509928	0	0	1.01986	0.509928	0	1.01986	0.509928
-396.56	0	0	0	0	0	0	0	0	6.13537	6.13537	6.64665	4.60153	7.15793	2.55641	2.55641	4.09025	5.11281	3.57897	4.60153	3.06769	3.06769	3.06769	3.57897	5.62409	2.04512	2.04512	1.02256	2.04512	1.53384	0	2.55641	1.02256	1.53384	1.02256	0.511281	1.02256	0.511281	3.06769	2.55641	0.511281	1.02256	1.02256	2.55641	2.55641	0	0.511281	0.511281	1.02256	1.53384
-396.46	0	0	0	0	0	0	0	0	3.04989	3.04989	5.59146	1.52494	2.54157	3.5582	5.59146	2.54157	3.5582	4.57483	2.54157	3.04989	1.52494	3.5582	2.03326	3.04989	2.54157	3.04989	3.5582	3.04989	2.03326	0.508315	2.54157	2.54157	1.52494	1.01663	1.52494	1.52494	1.52494	2.03326	0.508315	1.01663	0.508315	1.52494	2.03326	1.01663	1.01663	0.508315	0.508315	0.508315	0.508315
-396.36	0	0	0	0	0	0	0	0	4.05369	1.52013	6.08053	5.57382	4.05369	4.05369	1.52013	2.02684	3.04027	2.02684	6.08053	4.5604	3.04027	2.02684	2.53356	3.04027	1.52013	1.52013	1.01342	1.01342	0.506711	1.52013	2.02684	0.506711	0	2.53356	1.01342	1.01342	1.01342	0.506711	1.52013	0.506711	1.01342	0.506711	0	1.01342	0.506711	0	0.506711	1.52013	1.01342
-396.26	0	0	0	0	0	0	0	0	4.04518	5.56213	5.56213	4.55083	3.03389	4.55083	3.03389	3.53953	3.03389	3.03389	3.53953	2.02259	3.53953	3.03389	1.0113	2.02259	2.02259	1.0113	1.51694	2.52824	2.02259	2.52824	2.52824	1.51694	1.51694	1.51694	1.0113	1.51694	1.51694	1.0113	2.02259	1.0113	1.51694	1.0113	1.0113	0.505648	1.0113	1.0113	0.505648	0	1.0113
-396.16	0	0	0	0	0	0	0	0	5.05648	3.03389	8.09036	5.56213	5.56213	5.05648	2.52824	5.56213	4.04518	4.55083	2.02259	4.04518	3.03389	5.05648	1.51694	1.0113	0.505648	3.53953	3.53953	1.0113	0.505648	1.0113	1.51694	2.02259	5.05648	1.0113	2.02259	3.53953	0.505648	1.0113	2.02259	1.51694	1.51694	0.505648	2.52824	3.03389	1.0113	0	0.505648	0	2.02259
-396.06	0	0	0	0	0	0	0	0	1.00707	6.54595	3.02121	3.52474	5.53888	7.04948	4.02828	2.51767	4.02828	2.51767	5.53888	2.51767	4.53181	1.5106	1.00707	1.5106	1.5106	2.51767	2.01414	0.503534	0.503534	1.00707	3.52474	1.5106	2.51767	0	0.503534	0.503534	0.503534	1.5106	1.00707	1.00707	1.00707	1.5106	0.503534	0.503534	1.00707	1.5106	0	1.00707	0.503534
-395.96	0	0	0	0	0	0	0	0	3.02279	6.54937	7.05317	4.03038	6.54937	7.55696	2.51899	5.54177	7.05317	5.03798	5.03798	3.02279	3.52658	3.52658	3.52658	3.02279	2.01519	2.51899	1.51139	2.51899	2.51899	1.0076	1.0076	0.503798	0.503798	2.51899	3.02279	1.0076	1.0076	0	2.01519	1.0076	1.0076	0.503798	2.51899	0.503798	2.01519	0	1.51139	0.503798	0.503798
-395.86	0	0	0	0	0	0	0	0	6.55966	7.06424	4.5413	6.05507	5.55048	5.04589	7.06424	4.5413	2.01836	4.03671	1.51377	1.00918	4.03671	5.55048	2.52294	2.01836	1.51377	3.02753	1.51377	1.51377	1.00918	3.02753	1.00918	1.51377	2.01836	1.00918	2.52294	1.00918	1.51377	1.51377	1.51377	3.02753	1.51377	2.01836	2.52294	1.51377	0.504589	0.504589	1.00918	1.00918	1.00918
-395.76	0	0	0	0	0	0	0	0	2.03864	6.11591	5.60625	4.07727	3.05795	8.15454	5.09659	4.58693	5.60625	3.56761	4.07727	1.01932	4.58693	2.03864	4.07727	2.03864	1.52898	1.52898	2.54829	0	1.01932	2.54829	1.52898	2.54829	1.52898	2.54829	2.03864	1.52898	1.01932	1.01932	1.52898	0.509659	1.52898	1.52898	1.01932	0.509659	1.01932	1.01932	1.01932	0.509659	1.01932
-395.66	0	0	0	0	0	0	0	0	4.61622	7.18079	3.07748	4.10331	3.07748	8.71953	4.61622	5.12914	3.5904	2.05165	4.10331	4.10331	2.05165	5.64205	3.07748	2.56457	3.07748	0.512914	1.02583	1.53874	0.512914	2.05165	1.02583	2.05165	2.56457	1.53874	1.53874	0.512914	1.53874	1.02583	2.05165	0	1.02583	0.512914	1.53874	1.02583	0.512914	0.512914	0	0	1.02583
-395.56	0	0	0	0	0	0	0	0	3.06606	8.17616	4.08808	2.55505	3.06606	4.59909	3.57707	4.59909	2.04404	5.62111	3.06606	5.1101	2.55505	6.64313	3.57707	1.02202	3.06606	0.51101	2.55505	2.55505	1.53303	1.02202	3.57707	1.53303	2.55505	0.51101	0	1.53303	2.04404	2.55505	3.57707	2.04404	1.53303	1.53303	2.04404	1.53303	0.51101	0.51101	0.51101	0.51101	0.51101
-395.46	0	0	0	0	0	0	0	0	4.06009	5.58263	2.53756	4.06009	11.1653	5.58263	7.10516	3.04507	3.04507	3.55258	3.04507	5.58263	3.04507	4.56761	2.53756	1.52254	2.03005	1.01502	2.53756	1.52254	1.01502	2.03005	1.52254	1.52254	3.04507	2.03005	1.01502	1.01502	1.01502	2.53756	0.507512	1.52254	0	0.507512	0	0.507512	1.01502	0	0.507512	1.01502	0
-395.36	0	0	0	0	0	0	0	0	2.53622	6.08694	5.07245	5.57969	4.05796	4.05796	2.53622	5.57969	3.55071	4.5652	3.04347	4.05796	4.05796	2.53622	1.52173	4.05796	2.02898	1.52173	3.04347	2.53622	1.52173	2.02898	1.01449	2.53622	0.507245	3.04347	1.01449	1.52173	1.01449	0.507245	0	2.53622	1.01449	2.02898	0.507245	1.01449	0.507245	1.01449	1.01449	0.507245	1.52173
-395.26	0	0	0	0	0	0	0	0	3.52658	7.05317	4.03038	6.04557	5.03798	5.54177	6.04557	4.03038	4.03038	4.03038	2.01519	3.02279	1.51139	2.51899	1.0076	2.51899	4.53418	3.52658	2.01519	2.01519	2.51899	2.01519	2.01519	0.503798	0.503798	0.503798	2.51899	1.51139	2.01519	1.0076	2.01519	2.01519	0	1.0076	1.51139	1.51139	1.51139	0.503798	1.0076	1.0076	0.503798
-395.16	0	0	0	0	0	0	0	0	3.51556	5.02222	4.01778	5.02222	5.52445	7.03111	3.51556	4.52	4.01778	3.01333	4.01778	1.50667	1.00444	2.51111	4.01778	2.51111	2.00889	1.00444	2.00889	1.50667	3.01333	2.00889	1.00444	1.00444	2.00889	1.00444	1.00444	1.50667	2.00889	1.50667	1.00444	1.50667	1.00444	0	3.01333	0.502222	0.502222	1.50667	0.502222	1.00444	1.00444
-395.06	0	0	0	0	0	0	0	0	3.00707	4.5106	7.01649	2.50589	5.01178	4.5106	6.01413	5.51296	3.50824	2.00471	2.50589	3.00707	2.50589	1.50353	4.00942	1.50353	2.00471	2.00471	3.50824	1.50353	1.00236	0	1.50353	1.50353	2.00471	1.00236	0	2.00471	1.00236	2.00471	2.00471	1.00236	2.50589	2.00471	0.501178	1.00236	1.00236	1.00236	0	1.50353	0.501178
-394.96	0	0	0	0	0	0	0	0	5.03009	3.01805	7.54513	3.01805	4.02407	4.52708	2.51504	2.01203	3.01805	2.51504	3.52106	3.01805	4.02407	2.51504	2.51504	1.00602	2.01203	1.00602	1.00602	1.50903	3.01805	1.50903	2.51504	1.50903	2.01203	4.02407	1.00602	2.01203	2.51504	0.503009	1.50903	2.51504	1.50903	2.51504	0	1.50903	1.50903	1.00602	0	0	0.503009
-394.86	0	0	0	0	0	0	0	0	7.09769	4.5628	4.05582	3.54884	3.54884	6.59071	3.04187	3.54884	2.53489	4.05582	5.06978	2.53489	2.53489	1.52093	0.506978	2.53489	1.52093	1.52093	2.02791	3.04187	1.01396	3.54884	1.01396	1.52093	1.01396	3.04187	2.53489	1.52093	0.506978	1.01396	1.01396	2.02791	1.01396	1.01396	1.01396	0.506978	0.506978	1.01396	0.506978	1.01396	1.52093
-394.76	0	0	0	0	0	0	0	0	5.14557	6.68924	8.74746	5.14557	4.11645	8.74746	4.63101	2.57278	1.54367	4.63101	3.6019	2.05823	3.08734	5.14557	3.6019	2.05823	1.02911	2.57278	1.54367	2.05823	0.514557	2.57278	1.02911	3.08734	1.54367	2.05823	0	1.54367	1.54367	1.54367	2.57278	1.54367	1.54367	0	1.02911	0.514557	0.514557	2.57278	1.02911	0.514557	2.57278
-394.66	0	0	0	0	0	0	0	0	4.10549	4.61868	4.10549	3.59231	2.56593	5.13187	6.15824	5.13187	7.18461	3.07912	4.10549	4.10549	1.53956	1.53956	2.05275	4.61868	0.513187	3.07912	2.05275	1.53956	0.513187	4.10549	1.02637	1.02637	2.56593	1.02637	1.02637	3.07912	1.53956	2.05275	0	1.02637	0	0.513187	2.05275	0.513187	1.02637	1.53956	0.513187	2.56593	0.513187
-394.56	0	0	0	0	0	0	0	0	4.07943	7.64893	7.64893	3.05957	7.139	3.05957	4.07943	4.07943	4.07943	4.58936	3.5695	2.54964	4.07943	1.52979	2.54964	2.54964	2.54964	2.54964	1.52979	3.05957	2.03971	1.52979	2.54964	1.52979	1.01986	0.509928	2.54964	1.01986	2.54964	1.52979	2.54964	2.03971	0	1.01986	0.509928	0.509928	1.01986	1.52979	0	1.01986	0.509928
-394.46	0	0	0	0	0	0	0	0	4.56761	5.07512	2.03005	4.06009	6.09014	4.56761	4.56761	4.06009	4.06009	5.07512	3.55258	5.07512	6.09014	3.04507	2.03005	3.04507	2.53756	2.53756	2.53756	1.01502	2.53756	3.04507	2.03005	0	0.507512	1.52254	1.01502	2.53756	2.53756	0.507512	1.52254	2.03005	2.53756	0.507512	2.03005	1.52254	1.52254	1.01502	0.507512	1.52254	1.01502
-394.36	0	0	0	0	0	0	0	0	2.02578	7.09023	6.07734	2.53222	4.05156	4.05156	8.10312	4.05156	5.57089	2.53222	3.54511	2.02578	4.05156	5.06445	2.53222	3.03867	2.02578	1.01289	1.51933	2.53222	1.51933	3.54511	1.01289	1.01289	0.506445	1.51933	4.558	0.506445	1.01289	1.01289	1.01289	1.51933	2.53222	1.51933	1.01289	0	1.01289	0.506445	1.01289	2.02578	0.506445
-394.26	0	0	0	0	0	0	0	0	1.00971	6.56309	4.03883	7.5728	4.03883	6.05824	3.02912	6.05824	5.55339	3.53397	1.51456	3.02912	3.53397	3.53397	3.53397	2.52427	4.03883	1.00971	1.00971	2.01941	0.504853	2.52427	4.03883	2.01941	2.52427	0	1.51456	1.00971	1.00971	0	0.504853	2.01941	1.51456	0.504853	1.00971	0.504853	0.504853	1.00971	2.01941	1.00971	1.00971
-394.16	0	0	0	0	0	0	0	0	3.52658	2.51899	7.05317	6.54937	4.53418	3.02279	5.54177	4.03038	4.53418	2.51899	2.51899	5.54177	5.54177	3.52658	3.02279	4.03038	3.02279	1.0076	2.01519	1.0076	3.02279	2.51899	2.01519	1.51139	1.51139	2.51899	1.0076	2.01519	2.01519	2.51899	0.503798	1.0076	1.0076	2.01519	1.51139	1.0076	1.0076	1.51139	0.503798	0.503798	2.01519
-394.06	0	0	0	0	0	0	0	0	2.50069	4.0011	5.50151	6.00165	4.0011	5.50151	7.00192	3.00082	4.0011	2.50069	2.50069	4.0011	5.00137	3.00082	3.00082	2.00055	2.50069	2.00055	3.50096	1.50041	1.00027	2.00055	2.00055	1.50041	1.50041	1.50041	2.00055	3.00082	3.00082	1.50041	3.50096	2.00055	1.00027	1.00027	0.500137	2.50069	0	1.00027	1.50041	1.00027	1.50041
-393.96	0	0	0	0	0	0	0	0	2.4968	3.99488	6.49168	8.48912	3.49552	5.99232	6.49168	5.49296	5.99232	5.49296	3.99488	5.99232	2.4968	1.99744	3.99488	3.49552	1.99744	1.49808	1.49808	1.49808	1.49808	1.49808	0.49936	1.49808	1.49808	1.99744	0.99872	1.49808	0.99872	1.49808	1.49808	1.49808	1.49808	0.49936	0.49936	0	1.49808	0.99872	0.49936	1.99744	0.49936
-393.86	0	0	0	0	0	0	0	0	3.04187	6.08373	6.08373	5.06978	5.57676	4.05582	5.06978	3.04187	7.09769	4.05582	2.53489	3.54884	2.53489	4.5628	2.02791	1.01396	1.52093	1.52093	1.52093	3.54884	1.52093	2.53489	0.506978	1.52093	3.04187	1.01396	0.506978	2.02791	1.01396	0	0.506978	2.02791	0	3.04187	0.506978	0.506978	1.01396	0	1.52093	0	0
-393.76	0	0	0	0	0	0	0	0	5.12914	3.5904	6.15496	4.61622	6.66788	6.15496	1.02583	4.61622	4.10331	3.07748	1.53874	2.56457	2.05165	4.61622	2.56457	3.07748	1.53874	3.07748	2.56457	1.02583	2.56457	1.02583	1.02583	1.53874	2.56457	1.02583	2.05165	1.53874	2.05165	1.02583	0.512914	1.02583	0	0.512914	0.512914	0	0.512914	0.512914	2.05165	2.05165	0.512914
-393.66	0	0	0	0	0	0	0	0	2.57691	4.12306	3.09229	6.18459	4.12306	2.57691	6.18459	5.6692	3.60768	5.15382	3.09229	4.63844	4.12306	4.12306	2.06153	2.06153	0.515382	2.06153	2.06153	1.03076	1.54615	2.06153	2.06153	2.57691	1.54615	0.515382	2.06153	1.54615	2.06153	3.09229	2.06153	0.515382	0.515382	1.03076	1.03076	0.515382	1.03076	0.515382	0.515382	1.03076	0.515382
-393.56	0	0	0	0	0	0	0	0	1.5371	3.07421	6.66079	5.63605	7.17316	3.58658	4.61131	2.04947	5.12368	3.07421	2.56184	2.04947	1.5371	2.56184	2.04947	3.58658	0.512368	1.02474	3.58658	1.02474	2.04947	3.07421	1.02474	2.04947	1.5371	1.02474	1.5371	2.04947	1.02474	1.02474	0	2.04947	2.04947	0	0.512368	0.512368	1.02474	0.512368	1.5371	1.5371	1.02474
-393.46	0	0	0	0	0	0	0	0	1.52414	4.06437	4.06437	4.57242	7.6207	3.04828	3.55633	6.09656	3.55633	6.09656	2.03219	5.58851	2.03219	2.03219	2.03219	3.04828	3.04828	1.52414	2.03219	1.52414	0.508047	2.54023	1.01609	2.54023	2.54023	2.54023	1.01609	0	2.03219	1.52414	1.01609	0	2.03219	0.508047	1.01609	0	2.54023	1.01609	1.01609	2.03219	0
-393.36	0	0	0	0	0	0	0	0	2.51504	3.01805	8.04814	5.03009	4.02407	3.01805	2.51504	3.01805	3.01805	5.03009	5.5331	6.03611	3.01805	2.51504	0.503009	1.50903	1.50903	3.01805	1.50903	2.01203	1.50903	1.50903	2.51504	1.00602	1.00602	3.52106	1.50903	0	0.503009	1.00602	0	1.00602	1.00602	1.50903	0.503009	0	0.503009	1.50903	1.00602	0	0
-393.26	0	0	0	0	0	0	0	0	5.05648	5.56213	6.06777	2.52824	3.03389	6.06777	2.52824	3.53953	1.0113	3.53953	2.02259	3.03389	2.02259	1.0113	5.56213	2.02259	1.51694	0	0	2.02259	2.02259	2.02259	1.0113	2.52824	1.51694	1.51694	0.505648	0.505648	2.02259	1.0113	1.51694	0.505648	0	0.505648	1.51694	0	2.52824	1.0113	1.0113	1.0113	0.505648
-393.16	0	0	0	0	0	0	0	0	5.05383	7.07536	6.06459	7.07536	5.55921	3.0323	3.53768	7.07536	4.04306	2.52691	3.0323	5.55921	2.52691	1.01077	0.505383	1.01077	0	2.52691	0.505383	2.52691	2.02153	0.505383	1.01077	1.01077	1.51615	2.02153	0.505383	0.505383	2.02153	2.02153	0.505383	0.505383	1.51615	0.505383	1.51615	2.02153	0	0.505383	0	1.01077	0
-393.06	0	0	0	0	0	0	0	0	2.50589	6.51531	6.01413	4.5106	4.5106	3.50824	5.01178	2.50589	3.00707	5.01178	5.01178	4.00942	1.50353	1.00236	3.50824	3.50824	2.00471	2.00471	1.00236	1.50353	1.50353	1.00236	1.00236	1.50353	3.00707	0.501178	1.50353	0.501178	0.501178	2.00471	0.501178	1.00236	1.50353	0	0.501178	0	2.00471	1.00236	0.501178	1.50353	0.501178
-392.96	0	0	0	0	0	0	0	0	2.50719	6.01726	4.01151	5.01438	1.00288	4.51295	4.01151	4.51295	4.01151	3.00863	1.50432	3.51007	2.00575	2.50719	1.50432	3.51007	3.00863	3.00863	2.50719	1.00288	2.00575	1.00288	2.00575	1.50432	2.00575	1.50432	1.50432	1.50432	1.00288	1.50432	1.50432	1.50432	1.00288	1.50432	1.50432	1.00288	1.00288	2.50719	0.501438	0.501438	0
-392.86	0	0	0	0	0	0	0	0	2.03112	2.5389	4.06223	6.09335	2.5389	2.5389	6.09335	5.07779	2.5389	2.03112	2.03112	2.03112	3.55445	3.55445	4.06223	2.03112	3.04667	1.01556	0.507779	0.507779	0.507779	1.52334	2.03112	1.52334	0	2.03112	3.55445	0.507779	1.52334	2.03112	2.5389	1.52334	2.5389	0	0	1.01556	0.507779	1.52334	0	3.04667	0.507779
-392.76	0	0	0	0	0	0	0	0	3.57707	7.15414	9.19818	3.06606	7.15414	4.59909	3.57707	4.59909	2.04404	3.06606	2.55505	2.55505	3.06606	1.02202	2.55505	1.53303	1.53303	3.57707	2.55505	3.06606	2.55505	1.53303	3.06606	2.55505	1.53303	0.51101	1.02202	1.53303	1.02202	0.51101	1.53303	0.51101	0.51101	1.02202	0.51101	1.53303	0.51101	1.02202	1.02202	1.53303	0.51101
-392.66	0	0	0	0	0	0	0	0	1.53956	4.61868	4.61868	7.18461	5.64505	4.61868	6.67143	5.13187	3.59231	3.59231	4.10549	2.56593	3.07912	3.07912	2.56593	2.05275	1.53956	3.59231	2.05275	1.02637	3.07912	1.02637	0.513187	2.05275	2.56593	1.02637	1.02637	2.56593	1.02637	2.56593	4.10549	3.07912	0	0.513187	0.513187	0	1.53956	1.02637	0	0.513187	0
-392.56	0	0	0	0	0	0	0	0	3.5695	4.07943	4.07943	4.58936	7.139	4.58936	5.60921	5.09928	4.07943	1.01986	4.07943	6.11914	0.509928	4.58936	2.03971	3.5695	4.07943	1.01986	2.54964	1.52979	1.52979	2.03971	2.03971	2.03971	2.03971	1.01986	1.01986	1.01986	3.05957	1.52979	1.01986	3.05957	0.509928	0.509928	2.54964	1.01986	1.52979	1.52979	0.509928	0.509928	0.509928
-392.46	0	0	0	0	0	0	0	0	4.05156	5.57089	4.05156	4.558	5.06445	4.558	5.06445	3.54511	1.51933	3.03867	5.06445	4.558	2.53222	1.51933	1.01289	4.558	2.02578	4.558	1.51933	2.02578	0.506445	1.01289	4.05156	2.02578	2.02578	2.53222	1.51933	1.01289	0.506445	2.53222	4.05156	1.51933	2.53222	1.51933	0	0.506445	1.51933	1.01289	0	1.01289	1.01289
-392.36	0	0	0	0	0	0	0	0	1.01183	2.02365	4.04731	4.55322	4.04731	4.04731	5.56505	7.5887	1.51774	5.05913	5.05913	4.04731	4.04731	5.56505	2.52957	1.01183	2.52957	1.51774	3.54139	1.51774	1.01183	2.52957	1.51774	1.51774	2.02365	1.51774	1.51774	0.505913	1.01183	1.51774	0.505913	1.51774	1.01183	0.505913	2.02365	1.51774	0.505913	0	1.01183	0.505913	1.01183
-392.26	0	0	0	0	0	0	0	0	3.04989	5.59146	5.08315	5.59146	6.09978	5.59146	6.60809	5.08315	2.03326	2.03326	3.5582	2.03326	2.03326	2.54157	2.03326	3.04989	3.04989	2.54157	3.04989	1.01663	1.52494	3.04989	2.03326	3.04989	0.508315	0.508315	2.54157	1.52494	2.54157	0.508315	1.52494	2.03326	0	1.52494	1.01663	1.52494	2.03326	0.508315	0	0.508315	1.01663
-392.16	0	0	0	0	0	0	0	0	4.03671	5.04589	6.55966	6.05507	4.5413	7.06424	4.5413	4.5413	4.5413	4.5413	3.02753	2.52294	2.52294	4.5413	1.00918	3.53212	2.52294	4.03671	3.02753	3.02753	2.01836	2.01836	2.52294	1.51377	1.51377	1.51377	1.51377	3.53212	2.01836	1.00918	2.52294	0	0.504589	2.52294	1.00918	1.00918	1.00918	1.00918	1.00918	1.51377	0.504589
-392.06	0	0	0	0	0	0	0	0	4.00942	7.51767	3.00707	7.51767	6.01413	3.00707	4.00942	4.5106	6.51531	3.50824	4.00942	2.50589	7.01649	2.50589	3.00707	0.501178	2.00471	2.50589	2.50589	4.00942	1.00236	1.00236	3.00707	2.00471	3.50824	2.00471	1.00236	2.50589	3.00707	1.50353	0.501178	1.00236	1.50353	2.00471	0.501178	0.501178	1.00236	0	1.00236	3.00707	1.00236
-391.96	0	0	0	0	0	0	0	0	3.01491	7.03478	7.03478	4.52236	4.52236	8.03975	6.02981	7.53726	3.51739	6.5323	5.02484	5.02484	4.01987	3.01491	3.51739	5.52733	1.50745	4.52236	1.50745	2.51242	3.51739	1.50745	2.51242	1.00497	1.50745	2.51242	1.50745	2.51242	3.51739	2.51242	3.01491	0	2.51242	1.50745	0.502484	2.51242	1.50745	1.00497	1.00497	0.502484	0
-391.86	0	0	0	0	0	0	0	0	4.07727	6.62556	8.15454	10.1932	4.58693	5.60625	4.07727	3.56761	8.15454	5.09659	4.58693	4.58693	3.05795	1.52898	3.05795	3.56761	2.54829	3.05795	2.03864	3.05795	1.52898	2.54829	2.03864	1.52898	4.07727	1.01932	0.509659	1.52898	1.52898	1.01932	1.52898	2.03864	3.05795	1.01932	0.509659	0.509659	1.01932	2.03864	0.509659	0.509659	0.509659
-391.76	0	0	0	0	0	0	0	0	3.60382	3.60382	10.2966	5.66315	5.66315	4.63348	4.63348	5.66315	5.14832	8.23731	5.14832	2.57416	2.05933	3.08899	6.17798	3.60382	2.57416	1.02966	3.08899	2.05933	3.60382	1.54449	1.54449	1.02966	0	0.514832	3.60382	1.02966	4.11865	2.57416	1.54449	1.02966	0	1.02966	2.05933	2.05933	0.514832	1.54449	1.02966	1.02966	1.02966
-391.66	0	0	0	0	0	0	0	0	1.54202	10.2802	8.22413	6.6821	8.73813	6.6821	6.16809	5.14008	2.05603	6.6821	5.65409	2.05603	5.14008	1.02802	4.11206	1.02802	4.11206	2.57004	4.11206	0	1.54202	1.02802	2.05603	1.54202	1.02802	0.514008	2.05603	1.54202	2.05603	1.02802	1.02802	2.05603	1.02802	1.02802	2.05603	1.02802	2.05603	0.514008	1.54202	1.54202	1.02802
-391.56	0	0	0	0	0	0	0	0	4.03038	8.06076	8.06076	6.04557	6.04557	6.04557	4.53418	4.03038	5.03798	1.51139	3.52658	3.02279	3.52658	3.02279	4.03038	2.51899	3.02279	2.51899	2.51899	4.03038	2.51899	0.503798	1.0076	1.0076	1.0076	3.02279	1.0076	1.51139	2.01519	2.51899	2.01519	2.01519	1.51139	2.01519	0	1.51139	0	1.51139	0.503798	1.0076	0.503798
-391.46	0	0	0	0	0	0	0	0	1.50903	5.03009	5.5331	8.04814	3.52106	4.52708	4.02407	3.01805	5.5331	4.02407	2.51504	2.01203	3.01805	3.52106	2.01203	1.50903	5.5331	2.51504	1.50903	4.02407	1.50903	2.51504	2.51504	2.51504	1.00602	2.01203	2.51504	1.50903	2.01203	2.01203	1.50903	3.01805	2.51504	1.00602	1.50903	0	2.51504	0.503009	1.50903	1.00602	0.503009
-391.36	0	0	0	0	0	0	0	0	3.03389	6.06777	6.06777	4.04518	6.57342	4.55083	7.58472	3.03389	4.55083	6.57342	1.51694	4.04518	2.02259	2.02259	0.505648	4.55083	2.52824	0.505648	5.05648	2.02259	1.51694	2.02259	1.51694	2.52824	1.0113	1.0113	1.51694	3.03389	2.02259	0.505648	2.52824	0.505648	0.505648	1.0113	0.505648	1.0113	0.505648	1.51694	1.0113	0.505648	1.51694
-391.26	0	0	0	0	0	0	0	0	3.03548	4.55322	6.57687	3.54139	6.07096	4.04731	7.08279	5.56505	3.03548	3.03548	4.55322	3.54139	3.54139	2.52957	4.04731	3.54139	0.505913	2.02365	1.51774	4.55322	2.52957	1.01183	1.51774	2.02365	2.02365	1.51774	0.505913	1.01183	1.01183	1.01183	1.51774	0.505913	1.51774	0	0	2.52957	1.51774	1.51774	0	2.52957	0
-391.16	0	0	0	0	0	0	0	0	1.01289	5.06445	6.58378	2.02578	6.07734	4.558	4.05156	7.09023	8.10312	3.03867	5.06445	2.53222	5.06445	4.558	1.01289	3.03867	2.02578	3.54511	1.51933	0.506445	1.51933	1.51933	1.51933	1.51933	1.01289	1.01289	2.02578	0.506445	2.02578	2.53222	0	1.51933	1.51933	1.51933	0.506445	2.02578	0	1.51933	0.506445	0.506445	0.506445
-391.06	0	0	0	0	0	0	0	0	4.53892	5.04325	2.0173	5.54757	3.53027	7.56487	4.53892	5.04325	5.54757	3.02595	7.06055	3.02595	4.53892	3.02595	1.00865	1.51297	2.52162	3.02595	3.02595	0.504325	3.53027	1.51297	1.00865	4.53892	1.51297	1.00865	1.51297	1.00865	1.00865	1.00865	2.0173	0.504325	1.00865	2.0173	0.504325	1.51297	0.504325	2.0173	0	0.504325	0.504325
-390.96	0	0	0	0	0	0	0	0	4.5413	5.04589	7.56883	4.5413	9.0826	3.53212	5.55048	3.53212	7.06424	4.03671	2.52294	3.53212	4.03671	2.52294	4.03671	2.01836	2.52294	2.01836	0.504589	2.01836	3.02753	1.00918	2.01836	2.52294	3.02753	0.504589	3.53212	1.00918	3.02753	2.01836	1.51377	3.02753	0	0.504589	0.504589	1.51377	1.51377	0	0.504589	1.00918	2.52294
-390.86	0	0	0	0	0	0	0	0	3.05957	3.5695	6.11914	4.58936	7.139	3.5695	2.03971	6.62907	3.05957	3.5695	4.07943	3.05957	2.54964	3.5695	1.01986	2.03971	1.52979	1.52979	2.54964	3.05957	2.03971	3.05957	3.5695	1.52979	0.509928	2.54964	1.52979	1.01986	1.01986	0	2.03971	0	1.52979	2.03971	1.01986	0.509928	0	0.509928	0	2.03971	1.01986
-390.76	0	0	0	0	0	0	0	0	5.66617	7.21149	6.18128	3.09064	3.09064	4.63596	3.09064	3.60575	4.63596	3.60575	2.57553	3.60575	4.12085	4.63596	3.60575	3.60575	2.06043	2.06043	0.515107	2.06043	2.06043	1.03021	2.57553	1.03021	1.54532	0.515107	1.54532	1.54532	1.03021	1.54532	1.03021	0.515107	0	3.09064	1.03021	2.06043	1.03021	0	0	0	0
-390.66	0	0	0	0	0	0	0	0	4.6236	5.65107	6.16481	5.13734	7.70601	3.0824	3.0824	2.56867	3.0824	4.10987	3.0824	3.59614	2.56867	3.0824	3.0824	3.0824	2.56867	2.56867	1.02747	1.5412	1.5412	2.05494	0	2.05494	2.05494	2.05494	0.513734	1.02747	1.5412	0.513734	0.513734	1.02747	1.5412	0.513734	0	0.513734	1.02747	0.513734	1.5412	0	1.02747
-390.56	0	0	0	0	0	0	0	0	4.05582	6.59071	4.05582	8.11164	5.57676	4.05582	6.08373	3.04187	4.05582	2.02791	3.54884	2.53489	2.02791	2.02791	0.506978	2.02791	0.506978	2.02791	5.06978	2.02791	3.04187	1.01396	0.506978	1.52093	0.506978	0.506978	1.01396	3.04187	2.02791	2.53489	1.52093	0.506978	0.506978	0	1.52093	0.506978	1.01396	1.01396	1.52093	1.52093	1.01396
-390.46	0	0	0	0	0	0	0	0	3.01177	6.52549	5.01961	5.01961	3.01177	4.01569	6.02353	3.01177	1.50588	1.50588	4.51765	3.51373	2.5098	2.00784	3.51373	1.50588	3.01177	1.00392	2.00784	2.5098	2.00784	1.50588	1.00392	1.00392	1.50588	1.00392	1.00392	1.00392	1.50588	2.00784	0	1.00392	0	1.50588	1.00392	1.00392	0	0.501961	1.00392	0	0.501961
-390.36	0	0	0	0	0	0	0	0	4.0136	7.52549	7.02379	2.0068	4.5153	5.51869	3.5119	4.0136	4.5153	3.5119	2.0068	2.5085	3.0102	5.01699	1.5051	3.5119	3.0102	1.5051	1.5051	1.5051	1.5051	2.0068	1.5051	2.5085	2.0068	2.5085	1.5051	0.5017	0	1.0034	1.0034	2.5085	1.0034	1.5051	0.5017	0.5017	0.5017	0.5017	0	1.5051	1.0034
-390.26	0	0	0	0	0	0	0	0	4.03249	6.55279	9.0731	7.05686	4.03249	4.03249	5.54467	4.03249	2.52031	1.51218	2.01624	1.51218	4.03249	2.01624	4.03249	2.01624	2.52031	4.53655	1.51218	3.02437	2.52031	3.02437	3.52843	2.01624	1.51218	2.01624	0.504061	3.02437	1.51218	1.51218	1.00812	0.504061	0.504061	0	1.00812	0.504061	0	3.52843	1.00812	1.00812	1.00812
-390.16	0	0	0	0	0	0	0	0	1.51854	5.06179	6.07415	4.55561	4.04943	5.56797	4.55561	7.08651	3.03707	5.56797	3.03707	4.55561	2.53089	3.54325	1.51854	2.53089	2.02472	1.01236	1.51854	1.51854	0	0.506179	2.02472	2.02472	1.01236	2.53089	2.53089	1.51854	1.51854	4.04943	2.53089	0	1.51854	0	0.506179	2.02472	1.01236	1.51854	0.506179	0.506179	0.506179
-390.06	0	0	0	0	0	0	0	0	3.5119	3.5119	6.52209	7.02379	5.01699	7.02379	4.5153	4.5153	5.51869	3.5119	3.5119	5.51869	8.02719	3.0102	2.0068	3.0102	2.5085	5.01699	2.0068	3.5119	1.5051	2.0068	3.0102	1.5051	2.0068	2.0068	1.0034	1.0034	1.5051	2.5085	1.0034	2.0068	2.0068	1.5051	0.5017	1.5051	0.5017	0.5017	0	0	1.5051
-389.96	0	0	0	0	0	0	0	0	6.09335	7.61669	8.12446	6.60113	3.55445	5.58557	3.55445	4.57001	4.57001	4.06223	6.09335	4.57001	0.507779	3.55445	2.5389	3.55445	1.52334	2.03112	2.03112	3.04667	2.5389	3.04667	0.507779	1.01556	1.01556	1.01556	2.03112	3.04667	1.01556	1.52334	0	0.507779	2.03112	2.5389	1.01556	0.507779	0.507779	0.507779	2.03112	1.52334	0.507779
-389.86	0	0	0	0	0	0	0	0	6.16809	6.6821	7.19611	7.19611	3.59805	5.14008	5.14008	5.65409	4.62607	5.14008	2.05603	0.514008	3.59805	4.62607	2.05603	2.57004	1.54202	3.08405	4.11206	3.08405	1.54202	1.54202	1.02802	0.514008	0.514008	1.02802	1.02802	1.54202	2.05603	2.57004	2.05603	1.54202	1.54202	1.02802	0	2.05603	1.54202	2.05603	1.02802	2.57004	0.514008
-389.76	0	0	0	0	0	0	0	0	4.12747	5.67527	3.0956	8.77088	4.12747	4.12747	3.61154	4.12747	3.0956	3.61154	3.61154	3.61154	4.64341	4.12747	3.0956	1.03187	1.5478	2.57967	2.57967	0.515934	2.06374	1.03187	1.03187	1.5478	1.03187	4.12747	2.06374	2.06374	1.03187	0.515934	0.515934	1.5478	1.5478	1.5478	2.06374	0	2.06374	0	0.515934	1.03187	0
-389.66	0	0	0	0	0	0	0	0	2.04947	4.09895	7.68552	4.09895	4.09895	4.61131	2.56184	4.09895	1.5371	2.56184	4.09895	3.58658	2.56184	4.09895	3.07421	3.07421	4.09895	2.04947	4.09895	3.58658	1.5371	2.56184	2.56184	2.56184	1.02474	2.04947	1.5371	1.02474	1.02474	2.04947	2.04947	2.56184	0.512368	1.02474	1.02474	1.5371	1.5371	0.512368	0.512368	2.04947	1.02474
-389.56	0	0	0	0	0	0	0	0	3.53953	4.55083	6.57342	5.56213	5.56213	2.02259	7.07907	3.53953	2.52824	4.04518	3.53953	5.05648	4.55083	3.03389	2.52824	4.55083	1.0113	3.03389	2.52824	1.51694	3.03389	1.51694	3.03389	2.52824	0	0.505648	4.55083	0.505648	2.52824	0	1.0113	0	1.51694	0	0.505648	0.505648	2.02259	1.51694	0	0	0.505648
-389.46	0	0	0	0	0	0	0	0	3.5119	4.5153	4.5153	5.51869	3.0102	7.02379	6.02039	5.01699	3.0102	2.0068	3.5119	4.5153	3.5119	3.0102	2.0068	2.5085	1.5051	2.0068	1.5051	1.5051	1.0034	2.5085	1.5051	1.5051	1.0034	1.0034	1.0034	1.5051	0.5017	2.0068	1.0034	1.0034	1.5051	1.5051	1.0034	1.5051	1.0034	0.5017	2.0068	1.0034	0
-389.36	0	0	0	0	0	0	0	0	3.02912	5.55339	4.03883	7.5728	3.02912	4.54368	5.55339	6.05824	3.02912	4.03883	4.54368	3.02912	2.52427	5.04853	0	4.03883	2.01941	2.01941	2.52427	2.52427	2.01941	2.52427	0	0.504853	1.51456	2.52427	2.01941	0.504853	3.02912	1.00971	1.51456	1.51456	0.504853	0.504853	1.00971	1.51456	0	0	0.504853	1.51456	0
-389.26	0	0	0	0	0	0	0	0	4.04943	5.06179	4.55561	5.06179	4.04943	1.51854	8.09886	4.04943	5.06179	4.55561	5.06179	3.54325	2.02472	4.04943	3.54325	3.03707	3.54325	2.02472	3.54325	2.02472	1.51854	3.03707	0	3.03707	1.51854	1.51854	3.03707	1.51854	0	2.02472	1.51854	1.51854	1.51854	1.01236	0.506179	1.01236	2.02472	0	1.01236	1.01236	1.01236
-389.16	0	0	0	0	0	0	0	0	3.51739	8.03975	7.53726	6.02981	4.01987	3.01491	3.51739	5.02484	6.02981	4.01987	3.01491	2.51242	1.50745	2.00994	3.01491	0.502484	1.50745	2.51242	1.50745	1.00497	2.00994	1.00497	0	1.50745	0.502484	2.00994	1.50745	1.00497	2.00994	2.00994	0.502484	0.502484	3.01491	1.00497	1.50745	0.502484	1.50745	2.00994	0.502484	2.00994	1.50745
-389.06	0	0	0	0	0	0	0	0	0.998203	1.4973	7.48652	3.99281	3.99281	2.49551	2.49551	3.49371	4.99101	2.99461	1.99641	1.99641	3.49371	2.49551	2.49551	3.49371	1.99641	0.998203	1.4973	1.4973	1.99641	1.4973	1.4973	1.4973	1.99641	2.49551	0.998203	0.998203	1.4973	0	2.49551	2.49551	0.499101	0.998203	0.998203	2.49551	0.998203	0	0.998203	0.998203	0
-388.96	0	0	0	0	0	0	0	0	2.03326	4.06652	5.59146	4.57483	2.54157	3.04989	4.06652	3.5582	4.06652	4.57483	1.52494	2.54157	2.03326	3.04989	2.54157	3.04989	2.54157	0	3.5582	1.52494	1.52494	2.54157	2.03326	1.52494	2.54157	2.03326	1.52494	2.03326	0	1.01663	0.508315	0.508315	1.01663	0.508315	1.01663	1.01663	0.508315	2.03326	0.508315	0.508315	0.508315
-388.86	0	0	0	0	0	0	0	0	3.59614	4.6236	6.16481	7.19227	5.65107	2.56867	5.65107	3.0824	1.5412	5.13734	3.59614	6.16481	3.59614	2.56867	1.5412	0.513734	1.5412	2.56867	3.59614	2.56867	0.513734	1.02747	1.5412	0.513734	3.0824	2.05494	2.05494	1.5412	1.02747	0.513734	0.513734	0.513734	1.02747	1.02747	0.513734	0.513734	1.02747	0.513734	1.02747	0.513734	0.513734
-388.76	0	0	0	0	0	0	0	0	1.55196	8.2771	7.24246	5.17319	2.58659	6.20782	2.58659	4.65587	2.06927	4.13855	3.62123	3.62123	3.62123	2.06927	3.62123	2.58659	3.62123	2.06927	1.55196	3.62123	0.517319	1.03464	1.55196	2.58659	2.06927	3.10391	0.517319	1.03464	1.03464	3.10391	1.03464	1.03464	1.55196	0.517319	0	0.517319	2.06927	1.03464	1.55196	0	0
-388.66	0	0	0	0	0	0	0	0	3.07748	7.18079	6.15496	6.15496	4.61622	3.07748	4.61622	3.07748	1.02583	6.66788	3.07748	4.10331	1.53874	4.10331	3.07748	3.07748	2.05165	2.05165	1.53874	3.5904	2.56457	3.07748	1.53874	1.53874	1.02583	0	1.53874	2.05165	2.05165	1.53874	1.02583	0	1.02583	2.05165	2.56457	1.02583	2.56457	0	0.512914	0.512914	0
-388.56	0	0	0	0	0	0	0	0	2.02153	5.05383	8.59151	4.54844	6.56997	4.04306	6.56997	3.53768	6.06459	5.05383	2.52691	3.0323	2.02153	3.53768	3.0323	2.52691	3.0323	1.51615	2.02153	0.505383	0.505383	0.505383	0.505383	2.02153	1.01077	0.505383	1.51615	1.01077	2.52691	1.01077	1.01077	2.02153	0.505383	0.505383	0.505383	1.01077	1.01077	2.02153	0.505383	1.51615	0.505383
-388.46	0	0	0	0	0	0	0	0	3.01491	7.03478	8.03975	6.5323	3.51739	6.5323	4.52236	1.50745	6.5323	1.50745	4.01987	2.51242	4.01987	5.52733	3.01491	3.51739	1.50745	2.51242	2.51242	3.01491	1.50745	1.00497	1.50745	2.00994	0.502484	1.00497	3.51739	0.502484	0.502484	1.00497	0.502484	1.50745	0	1.00497	0.502484	0.502484	0.502484	1.50745	1.00497	1.00497	1.00497
-388.36	0	0	0	0	0	0	0	0	3.02753	5.04589	6.55966	5.04589	6.05507	5.04589	10.0918	4.5413	2.01836	2.01836	4.5413	1.00918	0.504589	3.53212	3.02753	1.00918	2.52294	2.01836	4.5413	3.02753	2.52294	2.01836	3.02753	2.52294	1.51377	2.01836	3.02753	0.504589	1.51377	1.51377	1.51377	0.504589	0.504589	0.504589	1.00918	1.51377	0	1.51377	2.01836	1.00918	1.51377
-388.26	0	0	0	0	0	0	0	0	2.01941	3.02912	8.5825	5.55339	7.06795	6.05824	2.01941	3.02912	4.03883	1.51456	5.04853	3.02912	3.02912	3.53397	3.02912	1.00971	1.00971	0.504853	0.504853	1.00971	2.01941	1.00971	1.51456	0.504853	3.02912	2.01941	1.51456	2.01941	1.00971	1.51456	1.00971	1.00971	0.504853	0	0	2.52427	0.504853	1.00971	1.00971	0.504853	0
-388.16	0	0	0	0	0	0	0	0	4.03883	4.03883	8.07765	4.03883	5.04853	4.54368	3.53397	4.54368	4.03883	5.04853	3.02912	2.52427	1.00971	1.00971	4.03883	2.52427	2.01941	1.00971	3.53397	0.504853	2.01941	1.00971	3.53397	1.00971	2.01941	1.00971	1.00971	2.01941	0.504853	2.01941	1.00971	0.504853	1.51456	2.01941	1.00971	1.00971	1.51456	1.00971	1.51456	0	1.00971
-388.06	0	0	0	0	0	0	0	0	5.54177	6.04557	1.51139	4.53418	6.04557	4.53418	5.54177	3.02279	3.02279	3.02279	7.05317	5.03798	3.52658	0.503798	2.51899	2.01519	1.51139	3.52658	0	1.51139	2.51899	2.51899	2.51899	0.503798	0.503798	1.0076	2.51899	1.51139	1.51139	0.503798	1.0076	1.0076	0.503798	0.503798	0.503798	0.503798	2.51899	1.0076	1.0076	0.503798	0.503798
-387.96	0	0	0	0	0	0	0	0	1.01396	6.08373	7.60467	3.54884	4.5628	5.06978	5.57676	3.04187	2.53489	5.06978	5.06978	3.54884	2.53489	3.54884	1.52093	3.04187	1.01396	1.01396	2.02791	2.53489	2.53489	1.52093	0.506978	2.53489	2.53489	3.54884	1.52093	1.52093	0.506978	0.506978	0.506978	1.01396	0.506978	1.01396	1.01396	0.506978	0	0.506978	0	0.506978	0.506978
-387.86	0	0	0	0	0	0	0	0	4.08159	5.61218	8.67337	5.10198	5.61218	7.65298	5.61218	1.5306	3.57139	2.04079	2.55099	4.59179	1.5306	2.04079	4.59179	1.5306	1.5306	2.04079	1.5306	3.06119	1.0204	2.04079	1.0204	1.5306	2.04079	1.5306	2.55099	2.04079	1.5306	0	1.0204	1.0204	1.0204	0.510198	1.5306	1.5306	1.0204	1.0204	0.510198	1.5306	1.5306
-387.76	0	0	0	0	0	0	0	0	2.06484	5.67831	7.74316	6.71073	4.64589	6.19452	3.61347	3.61347	4.12968	4.12968	3.09726	4.64589	5.1621	4.12968	4.64589	1.03242	3.09726	1.54863	1.03242	0.51621	1.03242	1.54863	1.03242	1.03242	2.06484	2.06484	1.03242	1.03242	0.51621	1.54863	1.03242	1.54863	1.54863	1.54863	0.51621	1.03242	0.51621	1.03242	0	0	0
-387.66	0	0	0	0	0	0	0	0	2.04404	6.13212	5.1101	5.1101	6.13212	5.1101	6.13212	6.13212	4.59909	3.06606	4.59909	2.55505	4.59909	1.02202	4.08808	3.06606	2.04404	2.55505	2.04404	2.55505	2.04404	3.57707	3.57707	4.59909	1.02202	1.53303	1.53303	3.06606	2.55505	1.02202	0.51101	1.53303	0.51101	1.53303	0	1.02202	2.04404	2.55505	2.04404	0	1.02202
-387.56	0	0	0	0	0	0	0	0	3.52106	5.03009	1.50903	5.03009	3.01805	5.5331	3.01805	4.52708	3.52106	5.03009	3.52106	1.50903	2.01203	2.01203	5.03009	1.50903	3.52106	2.01203	2.51504	2.51504	2.01203	2.01203	1.50903	1.50903	0.503009	2.01203	0.503009	3.01805	2.01203	1.00602	1.00602	0.503009	0.503009	2.01203	1.50903	0.503009	0.503009	0.503009	0.503009	1.00602	0.503009
-387.46	0	0	0	0	0	0	0	0	3.02912	4.03883	6.56309	7.5728	4.54368	6.05824	4.54368	3.53397	3.53397	4.03883	6.56309	5.55339	3.02912	4.54368	4.03883	1.51456	1.51456	2.52427	1.00971	3.02912	2.52427	0.504853	3.02912	2.01941	1.51456	0.504853	1.00971	1.51456	2.01941	2.01941	2.01941	0.504853	1.00971	2.01941	2.52427	1.51456	1.51456	0.504853	0.504853	0	1.00971
-387.36	0	0	0	0	0	0	0	0	3.54139	5.05913	3.03548	7.08279	3.54139	2.52957	5.56505	5.56505	5.56505	2.52957	4.04731	4.04731	5.05913	3.54139	1.51774	4.55322	2.02365	1.51774	3.54139	1.01183	2.52957	2.02365	2.02365	2.02365	0.505913	1.51774	1.51774	1.01183	0.505913	1.01183	1.01183	2.02365	0.505913	0	1.51774	1.01183	1.51774	1.01183	0	0.505913	2.52957
-387.26	0	0	0	0	0	0	0	0	4.5604	5.57382	4.05369	4.05369	4.05369	3.04027	7.09396	7.09396	4.05369	3.54698	2.53356	4.05369	3.54698	1.01342	3.54698	3.04027	1.01342	2.02684	1.52013	2.02684	2.53356	1.01342	1.01342	1.52013	3.04027	0	1.52013	3.04027	2.53356	0.506711	1.01342	0.506711	1.01342	1.52013	1.01342	0.506711	0	1.01342	1.01342	2.02684	2.02684
-387.16	0	0	0	0	0	0	0	0	6.06141	6.56653	4.04094	6.06141	4.04094	4.54606	4.04094	5.5563	3.03071	3.53582	2.52559	2.52559	3.53582	2.52559	3.03071	3.03071	4.04094	1.51535	4.54606	3.03071	1.01024	3.53582	1.01024	3.03071	0	1.51535	3.03071	2.02047	2.02047	2.52559	1.51535	0.505118	2.02047	1.51535	3.03071	1.01024	0.505118	0.505118	1.51535	0.505118	1.01024
-387.06	0	0	0	0	0	0	0	0	3.02121	6.54595	6.04241	4.53181	7.04948	5.03534	3.52474	3.02121	4.53181	4.02828	5.03534	3.02121	3.02121	5.53888	2.51767	2.01414	2.51767	2.01414	3.52474	4.02828	3.02121	2.01414	2.01414	1.5106	1.5106	3.52474	2.01414	0.503534	2.01414	0.503534	2.01414	1.5106	3.02121	1.5106	1.00707	2.01414	1.00707	1.00707	0.503534	1.5106	0.503534
-386.96	0	0	0	0	0	0	0	0	2.03864	4.58693	6.62556	6.62556	5.09659	6.62556	6.62556	4.07727	4.58693	3.56761	4.58693	2.54829	1.52898	2.54829	1.52898	4.07727	2.03864	1.52898	2.03864	1.52898	2.54829	1.52898	1.52898	2.03864	1.01932	1.01932	1.01932	0.509659	1.52898	1.01932	0.509659	1.01932	0.509659	2.54829	0	0	0.509659	1.01932	0	0.509659	1.52898
-386.86	0	0	0	0	0	0	0	0	3.60575	6.69639	5.15107	3.60575	7.7266	3.60575	5.15107	6.69639	3.09064	6.69639	5.15107	3.09064	2.06043	3.60575	3.09064	4.12085	2.57553	1.54532	3.09064	0	1.54532	1.54532	2.57553	1.03021	1.03021	1.54532	0	1.54532	2.06043	1.03021	1.54532	1.03021	2.06043	1.54532	2.06043	3.60575	0	0	0.515107	0	0.515107
-386.76	0	0	0	0	0	0	0	0	4.10549	5.13187	6.15824	5.64505	6.67143	3.59231	7.18461	6.15824	4.61868	2.56593	3.59231	3.07912	2.56593	1.53956	1.53956	2.56593	1.53956	0.513187	4.10549	0.513187	2.05275	1.53956	1.53956	2.05275	1.53956	1.53956	1.53956	2.05275	2.05275	1.02637	2.05275	0.513187	0.513187	0.513187	1.53956	1.53956	0	1.53956	1.02637	1.02637	0.513187
-386.66	0	0	0	0	0	0	0	0	3.54325	4.55561	6.07415	4.04943	7.59268	4.04943	8.60504	4.04943	5.06179	2.53089	5.06179	3.54325	3.03707	3.03707	2.02472	2.53089	1.51854	3.03707	2.02472	2.02472	0.506179	1.01236	3.03707	0.506179	0.506179	2.02472	2.53089	0.506179	2.53089	2.53089	1.51854	1.01236	3.03707	0	0.506179	1.01236	1.01236	0.506179	2.02472	0.506179	0.506179
-386.56	0	0	0	0	0	0	0	0	3.50642	5.51009	9.51743	6.01101	3.50642	4.50826	2.50459	5.51009	2.50459	4.00734	5.51009	4.50826	4.50826	2.00367	2.00367	3.0055	1.50275	4.00734	1.50275	4.50826	2.00367	1.50275	3.0055	4.00734	1.50275	1.50275	2.00367	0	1.50275	1.50275	1.50275	2.50459	1.00183	1.00183	1.50275	2.00367	0	1.50275	0.500917	0.500917	0
-386.46	0	0	0	0	0	0	0	0	4.02828	5.03534	3.52474	5.53888	2.01414	4.53181	4.53181	3.52474	3.02121	2.51767	3.02121	6.04241	2.51767	3.02121	4.02828	2.01414	3.02121	3.52474	1.00707	3.02121	0.503534	2.01414	3.02121	1.00707	1.00707	0.503534	2.51767	1.00707	2.51767	0.503534	3.02121	1.00707	1.00707	0.503534	1.5106	0	0.503534	0.503534	2.51767	1.00707	0.503534
-386.36	0	0	0	0	0	0	0	0	2.02259	4.04518	4.55083	3.53953	3.03389	6.06777	5.56213	3.53953	1.51694	1.0113	3.53953	2.02259	3.03389	3.53953	3.03389	2.02259	1.0113	0.505648	3.53953	2.02259	0	2.02259	4.04518	2.02259	1.0113	3.03389	1.0113	2.02259	1.51694	1.0113	0.505648	1.0113	1.0113	1.51694	1.0113	0.505648	0	1.0113	1.51694	0.505648	0
-386.26	0	0	0	0	0	0	0	0	3.55258	5.58263	6.59765	4.56761	7.10516	5.58263	3.04507	3.55258	3.55258	5.07512	3.55258	3.55258	1.52254	2.53756	3.04507	0.507512	2.03005	0.507512	0.507512	4.56761	3.55258	0.507512	3.04507	3.55258	1.52254	3.04507	2.53756	1.52254	1.01502	0	2.03005	2.53756	0	1.01502	2.03005	1.01502	0.507512	0.507512	1.52254	1.52254	1.52254
-386.16	0	0	0	0	0	0	0	0	4.56761	5.58263	3.04507	3.55258	4.06009	5.58263	3.04507	4.06009	3.04507	6.09014	2.03005	3.04507	2.53756	5.07512	4.06009	0.507512	2.53756	3.55258	0.507512	1.01502	1.01502	0.507512	1.01502	1.01502	0	1.52254	1.52254	3.04507	1.52254	2.53756	1.52254	0	0	0	0.507512	0.507512	0.507512	1.01502	0.507512	0.507512	1.01502
-386.06	0	0	0	0	0	0	0	0	4.04943	7.08651	6.07415	4.04943	4.04943	4.04943	5.06179	3.03707	2.53089	5.06179	3.54325	5.06179	5.06179	3.03707	2.02472	1.01236	4.04943	3.54325	2.02472	1.51854	2.53089	2.02472	1.51854	1.51854	2.02472	2.02472	3.03707	0	1.51854	1.51854	3.54325	0	0.506179	1.01236	0.506179	1.01236	2.02472	1.51854	1.01236	0	0.506179
-385.96	0	0	0	0	0	0	0	0	1.0231	5.11552	6.65018	5.62708	5.62708	5.62708	4.60397	5.11552	4.09242	5.62708	3.06931	2.55776	3.06931	4.09242	2.04621	2.55776	2.55776	2.55776	3.06931	1.53466	1.53466	3.58087	1.0231	1.53466	2.04621	0.511552	1.53466	1.0231	0.511552	3.06931	1.53466	0.511552	1.0231	2.55776	0.511552	0.511552	0.511552	0.511552	0	1.53466	1.0231
-385.86	0	0	0	0	0	0	0	0	2.48906	5.47594	3.9825	3.9825	4.97812	5.47594	4.97812	6.47156	3.9825	4.48031	2.48906	6.47156	1.49344	2.48906	2.98687	1.99125	0.995625	1.49344	0.497812	0.995625	0.995625	1.49344	0.497812	1.49344	1.49344	0.995625	1.49344	1.49344	0.497812	1.49344	0.497812	0.995625	0.497812	0.995625	0	1.99125	0.497812	0	0.995625	1.49344	0.497812
-385.76	0	0	0	0	0	0	0	0	2.95785	5.42272	3.94379	4.92974	4.43677	3.45082	2.46487	0.985949	4.43677	2.95785	4.43677	0.985949	0.985949	2.46487	2.46487	0.985949	2.46487	0.492974	1.47892	0.985949	0.492974	1.9719	1.47892	0.985949	1.47892	2.46487	1.9719	0.985949	1.9719	1.9719	0.985949	0	0.492974	1.47892	1.47892	0	1.9719	0.492974	0.985949	0.985949	0.492974
-385.66	0	0	0	0	0	0	0	0	1.47065	4.90216	4.90216	5.88259	4.41194	1.96086	2.9413	4.41194	3.43151	1.96086	2.9413	1.96086	2.9413	5.39238	2.45108	0	2.45108	1.47065	0.490216	0.980432	0.980432	1.47065	1.96086	1.96086	1.47065	0.490216	0.490216	0.980432	0.490216	2.45108	0.980432	0.980432	0	0	0.980432	0	0	1.47065	0.490216	0.980432	0.980432
-385.56	0	0	0	0	0	0	0	0	2.96695	6.42839	4.45043	3.95594	1.97797	3.95594	2.47246	2.96695	2.47246	2.96695	3.46144	3.46144	2.96695	3.46144	2.47246	0.494492	0.494492	2.96695	0.988984	1.48348	0	0.494492	2.47246	0.494492	0.494492	0.988984	0.494492	0.988984	1.97797	0.988984	0.494492	0	0.494492	0	1.48348	0.494492	0.988984	0	0.494492	0.494492	0.988984
-385.46	0	0	0	0	0	0	0	0	1.99228	7.47104	3.48649	4.48263	2.98842	3.48649	2.98842	4.48263	5.97684	1.49421	4.9807	1.49421	3.48649	2.98842	1.49421	2.49035	1.49421	0.996139	1.99228	0.996139	2.49035	0.49807	1.99228	1.49421	0.996139	0.49807	0.996139	0.49807	1.49421	0.49807	0.996139	0.996139	0	1.99228	0.996139	0.49807	0.996139	0.49807	0.49807	0	0.49807
-385.36	0	0	0	0	0	0	0	0	1.98817	5.96451	3.4793	5.46746	0.994084	4.47338	6.46155	4.47338	1.98817	1.98817	2.48521	4.47338	1.98817	2.48521	4.47338	1.98817	1.49113	0	1.49113	3.97634	1.98817	0.994084	2.98225	1.49113	2.48521	0.994084	2.48521	1.98817	0.497042	0.497042	1.49113	0.994084	0	0	0.497042	1.49113	0.497042	1.49113	0	0.497042	0
-385.26	0	0	0	0	0	0	0	0	3.50278	3.50278	4.50357	5.50437	5.00397	5.00397	3.00238	3.00238	2.00159	1.50119	4.50357	4.00318	1.00079	2.50199	2.00159	2.50199	0.500397	1.50119	1.00079	2.00159	0.500397	1.50119	1.00079	0.500397	2.00159	2.00159	1.50119	1.00079	2.50199	2.50199	0.500397	1.50119	2.00159	0	1.50119	2.00159	0.500397	0	1.00079	0	1.00079
-385.16	0	0	0	0	0	0	0	0	5.02222	4.01778	2.00889	4.52	2.00889	5.52445	5.02222	5.02222	4.01778	3.51556	1.50667	2.51111	2.00889	2.00889	2.00889	0.502222	1.00444	1.00444	4.01778	1.00444	1.00444	1.00444	1.50667	1.00444	0.502222	1.00444	2.51111	1.00444	1.00444	0.502222	0.502222	2.00889	0.502222	1.00444	1.00444	0.502222	2.51111	0	0	0.502222	0
-385.06	0	0	0	0	0	0	0	0	2.02578	4.558	7.09023	2.53222	5.57089	5.57089	4.05156	4.05156	2.02578	5.06445	2.53222	4.05156	1.51933	1.01289	3.03867	0.506445	1.51933	3.03867	1.01289	0.506445	2.02578	0.506445	1.51933	1.51933	3.54511	3.03867	1.01289	1.51933	1.01289	2.02578	2.02578	0.506445	0	0.506445	0	2.53222	1.01289	1.01289	2.02578	1.01289	1.01289
-384.96	0	0	0	0	0	0	0	0	4.0346	4.0346	3.02595	4.53892	4.0346	5.04325	6.0519	3.02595	2.52162	2.52162	6.55622	2.52162	2.52162	4.53892	1.00865	2.0173	2.52162	1.51297	3.02595	0.504325	1.51297	2.0173	1.51297	0.504325	0.504325	1.00865	3.02595	2.0173	1.00865	1.51297	0.504325	1.00865	0.504325	0.504325	1.00865	1.00865	1.00865	0.504325	1.00865	0.504325	1.00865
-384.86	0	0	0	0	0	0	0	0	4.45043	7.41738	1.97797	3.95594	2.96695	2.96695	3.95594	4.45043	0.988984	3.95594	1.97797	5.43941	1.48348	1.97797	1.48348	0.988984	2.47246	0.494492	0.494492	0.988984	0.988984	0.494492	1.48348	0	0.494492	0.988984	2.47246	1.48348	0.988984	0.988984	0	1.48348	1.48348	0.988984	0.494492	0.494492	1.48348	1.48348	0.494492	1.48348	0.494492
-384.76	0	0	0	0	0	0	0	0	4.41869	4.90965	4.41869	2.45483	4.41869	3.92772	3.92772	1.4729	1.96386	3.43676	2.45483	2.94579	1.4729	0.490965	0.490965	2.45483	1.96386	2.94579	2.94579	0.490965	1.4729	1.4729	0	0	1.4729	0.490965	1.96386	2.45483	0.490965	0.98193	0.490965	0.98193	0	0.490965	1.4729	0.490965	0	0.98193	0	0.98193	0
-384.66	0	0	0	0	0	0	0	0	3.96	2.97	7.92	2.475	1.98	3.96	2.475	3.465	2.475	1.98	2.475	1.485	2.97	2.475	1.485	1.485	1.98	2.97	1.485	1.98	0.99	1.485	1.485	0.99	0.495	2.475	0.99	1.485	0.495	2.475	0.495	1.485	0.495	0.99	0	1.485	0.495	0.99	2.475	0.495	0.99
-384.56	0	0	0	0	0	0	0	0	2.98225	7.95267	3.4793	4.47338	4.47338	3.97634	4.47338	4.97042	5.46746	4.47338	3.4793	0	1.49113	2.98225	2.48521	1.98817	0.497042	1.49113	0.497042	2.98225	0.994084	0.994084	2.48521	0.497042	1.98817	1.98817	1.98817	1.49113	0.497042	2.98225	0.497042	1.98817	0.994084	0	0.497042	0	0.994084	0	0.497042	1.49113	0.497042
-384.46	0	0	0	0	0	0	0	0	3.46322	4.45271	7.42119	3.46322	2.47373	3.95797	4.45271	5.4422	2.96847	3.95797	2.96847	2.96847	2.96847	2.96847	3.95797	3.46322	1.48424	2.47373	0.989491	1.48424	1.97898	1.48424	1.48424	1.97898	0.494746	0.494746	1.97898	2.96847	0.989491	0.989491	1.97898	0.494746	0.989491	0.989491	0.989491	0.989491	0.494746	0.494746	0.989491	0	0
-384.36	0	0	0	0	0	0	0	0	2.96543	3.95391	4.94238	3.95391	3.95391	5.43662	3.45967	5.43662	3.45967	1.97695	1.48271	1.97695	3.45967	2.47119	3.95391	1.97695	1.97695	0.494238	3.95391	0.494238	0	1.48271	0.988477	1.48271	0.988477	1.48271	1.97695	0.494238	0	0.494238	1.48271	0.494238	2.47119	0.988477	0.494238	0.988477	0.494238	1.97695	0.494238	0.494238	0.494238
-384.26	0	0	0	0	0	0	0	0	2.49809	7.9939	5.99543	4.49657	7.49428	3.49733	7.49428	3.99695	2.99771	3.99695	3.99695	2.49809	3.99695	1.99848	0.499619	1.49886	0.999238	2.49809	1.99848	2.99771	1.99848	0	1.49886	0	2.99771	2.49809	1.99848	1.49886	1.49886	0.499619	0	1.49886	0.999238	1.49886	0.999238	1.49886	2.99771	1.49886	0	0	0
-384.16	0	0	0	0	0	0	0	0	4.01987	2.51242	5.52733	5.02484	2.00994	3.01491	6.02981	2.51242	4.01987	2.00994	2.00994	3.51739	4.01987	3.01491	2.00994	0.502484	5.02484	2.00994	2.00994	2.00994	1.00497	1.00497	3.51739	3.51739	2.51242	1.00497	2.00994	4.01987	1.00497	0	1.50745	0	0.502484	2.00994	2.00994	1.00497	0.502484	1.50745	0.502484	1.00497	0
-384.06	0	0	0	0	0	0	0	0	5.07512	4.06009	4.06009	5.58263	6.09014	3.04507	5.58263	5.07512	3.55258	5.07512	2.03005	2.03005	3.55258	3.04507	3.04507	2.03005	2.53756	3.55258	0.507512	2.03005	1.01502	2.03005	1.01502	1.52254	3.55258	2.53756	1.52254	0.507512	2.03005	1.01502	3.04507	1.52254	1.01502	0	1.52254	1.01502	0	0	1.52254	0	0.507512
-383.96	0	0	0	0	0	0	0	0	2.51373	5.53021	4.52472	4.02197	5.02746	7.5412	6.03296	6.5357	4.02197	1.50824	2.01099	4.02197	3.51922	4.52472	1.50824	3.51922	2.01099	1.50824	1.00549	3.01648	2.01099	2.01099	0.502746	2.01099	2.51373	0.502746	1.50824	0.502746	0	1.50824	1.00549	0	1.00549	1.50824	2.01099	5.02746	1.50824	1.00549	1.00549	2.01099	2.01099
-383.86	0	0	0	0	0	0	0	0	3.96	4.95	3.465	4.95	5.445	4.95	6.93	3.96	2.475	2.475	3.96	0.495	2.475	4.455	3.465	1.98	1.485	4.455	1.485	2.475	0	1.485	1.485	0.99	1.485	3.96	1.98	0.99	2.475	1.98	0.99	1.98	1.485	1.98	0.495	0	0	0.495	1.485	0.495	0.99
-383.76	0	0	0	0	0	0	0	0	1.97594	5.43384	5.92782	6.4218	4.93985	7.40977	2.96391	5.92782	3.45789	3.45789	2.96391	3.45789	2.46992	2.96391	0.493985	1.48195	2.46992	2.46992	1.48195	2.46992	2.96391	1.97594	0.98797	0.98797	1.48195	2.96391	0.98797	3.45789	0.493985	0	1.48195	0.98797	2.46992	1.48195	0.493985	0	0.98797	0.493985	1.48195	0	1.48195
-383.66	0	0	0	0	0	0	0	0	4.44131	4.93479	4.93479	5.92175	8.38914	4.93479	7.89567	2.96087	3.94783	3.45435	1.97392	4.93479	2.96087	1.97392	2.96087	2.96087	2.96087	1.97392	1.97392	0.493479	2.4674	0.493479	1.97392	1.97392	1.97392	1.48044	2.4674	2.4674	1.97392	1.48044	1.97392	2.4674	1.97392	1.97392	2.4674	1.97392	1.97392	0.493479	0.986958	0.986958	0.986958
-383.56	0	0	0	0	0	0	0	0	4.94746	6.43169	5.4422	3.95797	4.45271	6.92644	2.96847	2.47373	4.94746	4.45271	2.47373	2.47373	4.45271	3.95797	1.97898	3.46322	0	0.494746	2.47373	3.46322	3.95797	1.97898	1.97898	1.97898	1.48424	0	2.96847	1.48424	0.989491	0	0.494746	0.494746	1.48424	0	1.97898	0.494746	1.97898	0	0.989491	0.494746	0
-383.46	0	0	0	0	0	0	0	0	1.98612	7.44795	4.46877	6.95142	4.9653	5.95836	4.9653	4.46877	4.9653	5.46183	2.97918	3.47571	0.99306	0.99306	2.97918	2.48265	2.48265	2.97918	1.48959	2.48265	1.48959	2.97918	0.49653	0.99306	0.99306	2.97918	1.98612	1.98612	1.98612	0.99306	1.48959	0.99306	1.98612	0.99306	1.48959	0.99306	0.49653	0.49653	1.98612	0.49653	0.49653
-383.36	0	0	0	0	0	0	0	0	3.49009	8.47594	5.48443	5.98302	6.4816	1.49575	4.48726	4.98585	6.98019	4.48726	2.49292	2.99151	2.99151	1.99434	1.99434	3.49009	2.99151	2.99151	1.49575	1.99434	3.98868	2.49292	1.99434	0.498585	2.99151	3.98868	1.49575	3.49009	0	1.49575	0	1.49575	0.498585	1.49575	1.99434	0.99717	0.99717	0.498585	0.498585	1.49575	1.49575
-383.26	0	0	0	0	0	0	0	0	3.50278	7.00556	7.00556	6.00477	5.00397	7.00556	6.00477	3.50278	3.00238	3.50278	2.00159	5.00397	7.00556	5.00397	3.00238	3.50278	1.00079	2.00159	2.00159	2.00159	2.50199	1.50119	2.00159	1.50119	1.50119	0.500397	2.50199	0.500397	1.00079	1.00079	2.00159	1.50119	1.00079	2.00159	0	0.500397	1.00079	1.00079	0.500397	2.50199	1.00079
-383.16	0	0	0	0	0	0	0	0	1.49886	8.49352	8.99314	7.49428	8.49352	6.99466	3.99695	4.99619	4.49657	5.99543	5.49581	4.49657	4.99619	3.99695	3.49733	1.99848	0.999238	4.49657	0.999238	1.99848	2.99771	1.99848	1.49886	1.49886	0.499619	0.999238	1.49886	1.99848	0.499619	1.49886	0.999238	0.499619	0.999238	0.999238	0.499619	0.499619	0	1.99848	1.49886	0	0.499619
-383.06	0	0	0	0	0	0	0	0	3.51556	5.52445	9.54223	7.03111	6.52889	5.52445	5.52445	1.50667	3.51556	2.51111	3.51556	4.01778	3.01333	6.02667	5.02222	3.01333	2.51111	1.00444	0	2.51111	2.51111	2.51111	2.51111	2.00889	2.51111	2.51111	0.502222	0.502222	3.51556	1.50667	0.502222	2.51111	1.50667	2.00889	1.00444	0.502222	1.50667	1.00444	0.502222	2.00889	1.50667
-382.96	0	0	0	0	0	0	0	0	7.50986	10.0131	6.00788	5.50723	7.0092	5.50723	5.00657	5.00657	4.50591	3.5046	3.00394	3.00394	3.5046	5.50723	2.00263	2.00263	2.00263	2.50329	4.00526	1.00131	3.5046	2.00263	3.00394	0.500657	0.500657	0.500657	0.500657	1.50197	1.50197	1.50197	2.00263	1.50197	3.00394	2.00263	2.00263	0	2.00263	1.50197	1.00131	0	0.500657
-382.86	0	0	0	0	0	0	0	0	3.48289	7.96089	4.97555	4.97555	5.47311	3.98044	4.97555	5.97066	4.478	2.48778	4.478	3.48289	2.98533	3.98044	1.49267	2.48778	2.48778	2.48778	1.49267	2.48778	0.497555	1.99022	1.49267	1.99022	1.49267	1.99022	1.49267	2.48778	3.98044	1.99022	0.497555	1.49267	0.497555	1.99022	1.49267	0.995111	0.995111	0.497555	0.995111	0.995111	1.99022
-382.76	0	0	0	0	0	0	0	0	1.97594	4.44586	2.96391	9.38571	8.89173	7.90376	8.89173	2.96391	4.44586	5.43384	4.93985	4.44586	7.40977	1.97594	1.97594	2.46992	1.97594	1.48195	0.98797	0	0.98797	0.98797	2.46992	1.48195	1.97594	2.96391	2.96391	0.98797	0.98797	2.96391	2.46992	3.45789	0	1.48195	0.493985	1.48195	0.493985	0.98797	0.493985	0	0
-382.66	0	0	0	0	0	0	0	0	2.45858	6.88403	6.88403	4.91717	4.91717	4.91717	6.39232	4.42545	2.9503	5.9006	2.45858	4.42545	1.96687	4.42545	2.9503	2.9503	1.47515	3.44202	3.44202	0.983433	3.93373	0.983433	2.9503	3.44202	0.491717	2.45858	1.96687	2.45858	0	0.491717	0	1.96687	2.9503	0.983433	1.47515	0	0.491717	0	1.47515	0.491717	0.491717
-382.56	0	0	0	0	0	0	0	0	5.4816	5.97993	5.97993	5.4816	5.97993	3.98662	3.98662	5.4816	4.98327	4.98327	2.98996	1.99331	3.48829	4.98327	4.98327	3.98662	1.99331	1.49498	0.498327	2.49164	2.49164	1.99331	2.98996	2.49164	2.98996	1.99331	0.996654	2.49164	1.99331	0.996654	0	2.49164	0.996654	0.498327	0.498327	1.99331	0.996654	0	1.99331	0	0.996654
-382.46	0	0	0	0	0	0	0	0	2.99151	6.4816	3.49009	6.4816	5.48443	6.98019	4.48726	2.49292	2.99151	3.49009	2.49292	1.49575	0.99717	3.49009	1.49575	2.99151	3.49009	1.99434	2.99151	1.99434	2.49292	1.49575	1.99434	0.498585	0.99717	2.49292	0.99717	1.49575	2.99151	1.49575	1.99434	1.49575	1.49575	0.99717	0.498585	0.498585	0	0.99717	1.49575	0.498585	0.99717
-382.36	0	0	0	0	0	0	0	0	5.48443	6.98019	8.97453	4.98585	3.49009	4.98585	7.47877	2.99151	4.98585	6.4816	5.98302	4.98585	3.98868	2.99151	1.99434	3.98868	2.99151	0.498585	3.49009	1.99434	2.99151	2.49292	0.498585	2.99151	1.99434	1.49575	1.99434	0.498585	1.49575	2.99151	0.99717	2.49292	0.498585	0.99717	0.498585	0.99717	1.49575	0.498585	1.99434	0.498585	1.49575
-382.26	0	0	0	0	0	0	0	0	2.00263	5.50723	7.0092	7.0092	7.50986	3.5046	3.00394	5.00657	4.00526	4.00526	6.50854	3.5046	4.50591	4.00526	3.00394	3.00394	3.00394	2.50329	2.00263	2.50329	2.50329	3.5046	2.00263	2.00263	1.50197	1.00131	2.00263	3.00394	0.500657	2.00263	1.00131	3.00394	1.00131	1.50197	1.00131	0.500657	1.50197	0.500657	1.00131	1.50197	0.500657
-382.16	0	0	0	0	0	0	0	0	1.00865	5.54757	3.53027	4.0346	7.56487	5.04325	4.53892	3.53027	3.53027	4.0346	4.0346	1.51297	4.53892	0.504325	5.54757	5.04325	2.0173	3.53027	1.51297	3.02595	0.504325	2.52162	0	0	3.02595	0	3.02595	0.504325	1.51297	1.00865	1.00865	1.00865	0.504325	0.504325	2.0173	3.02595	1.00865	2.52162	1.00865	1.00865	0.504325
-382.06	0	0	0	0	0	0	0	0	4.5106	5.01178	6.51531	8.01884	8.52002	5.51296	4.5106	7.51767	1.50353	4.00942	3.00707	4.5106	4.00942	3.00707	1.50353	1.00236	3.00707	2.50589	2.00471	2.00471	2.00471	2.50589	3.50824	2.00471	1.00236	1.00236	2.00471	4.00942	2.00471	2.50589	1.00236	1.00236	1.00236	0	2.00471	1.50353	0.501178	0	1.00236	1.00236	0.501178
-381.96	0	0	0	0	0	0	0	0	2.47373	4.94746	5.93695	5.93695	6.43169	10.3897	5.93695	7.42119	6.43169	2.96847	3.95797	2.47373	0.494746	3.46322	2.96847	1.48424	3.46322	0.989491	2.47373	4.45271	4.45271	1.97898	1.48424	1.97898	0.989491	3.46322	1.97898	1.97898	2.47373	0	0.494746	1.97898	1.97898	1.97898	1.48424	1.97898	1.48424	0	0.494746	0.494746	0.989491
-381.86	0	0	0	0	0	0	0	0	2.47246	8.90085	5.9339	7.91187	2.96695	6.92289	2.96695	5.43941	4.94492	1.48348	1.48348	2.47246	1.97797	3.95594	2.96695	1.97797	1.48348	1.97797	1.97797	3.95594	2.96695	2.96695	1.97797	0.988984	1.97797	1.97797	1.97797	1.48348	1.48348	2.47246	3.95594	0.988984	2.47246	0.494492	0.988984	0.988984	0.988984	0.988984	0.494492	0.988984	0
-381.76	0	0	0	0	0	0	0	0	4.42771	5.41164	3.93574	6.39558	6.88755	3.44377	5.90361	4.42771	2.95181	3.93574	4.91968	2.95181	3.44377	1.96787	2.45984	2.45984	2.95181	1.4759	2.95181	1.4759	2.95181	3.44377	0.491968	2.45984	3.44377	0.491968	2.95181	2.45984	1.4759	1.96787	1.96787	0.491968	0.491968	0.491968	1.4759	1.4759	0.983935	1.96787	0.983935	1.4759	0
-381.66	0	0	0	0	0	0	0	0	2.97458	3.47035	10.411	6.94069	5.94916	8.42798	3.47035	3.96611	6.44493	2.47882	3.47035	1.98305	2.47882	2.97458	3.96611	2.47882	2.47882	1.98305	1.48729	2.97458	0.991527	1.98305	1.48729	1.48729	1.98305	0.495764	1.48729	2.97458	1.48729	0.991527	3.47035	2.47882	2.47882	0	1.48729	0	0	0	1.48729	0.991527	1.48729
-381.56	0	0	0	0	0	0	0	0	2.49292	2.99151	5.98302	6.4816	10.4703	3.98868	7.47877	4.98585	3.49009	4.48726	3.49009	2.49292	3.49009	2.49292	3.49009	2.99151	1.49575	0.99717	2.99151	2.49292	0.99717	1.49575	0.99717	2.99151	0.99717	4.48726	3.49009	3.98868	2.49292	0	1.99434	3.98868	1.49575	0.498585	0.99717	0.99717	0	0.498585	1.49575	0.498585	1.49575
-381.46	0	0	0	0	0	0	0	0	1.99537	3.99074	4.48959	6.9838	5.48727	5.98612	2.99306	3.4919	1.49653	4.48959	4.98843	3.99074	3.99074	1.49653	2.99306	3.99074	0	2.99306	1.49653	0.997686	1.99537	0.997686	0.997686	2.49422	1.99537	2.99306	0.498843	2.49422	1.49653	0.997686	2.49422	1.49653	0.498843	1.99537	1.49653	0.498843	0.498843	0.997686	1.99537	1.49653	0.997686
-381.36	0	0	0	0	0	0	0	0	2.51111	8.03556	6.02667	8.53778	7.03111	9.04	4.01778	6.02667	3.01333	1.00444	5.02222	5.02222	1.00444	2.51111	4.52	3.51556	3.01333	2.51111	2.51111	3.01333	1.50667	2.00889	2.00889	2.00889	2.00889	4.52	1.00444	1.50667	3.51556	4.52	1.00444	2.00889	3.01333	4.52	2.00889	1.00444	2.00889	0	2.00889	1.00444	0
-381.26	0	0	0	0	0	0	0	0	4.01987	7.03478	7.03478	6.5323	7.53726	5.52733	4.52236	5.52733	4.01987	2.51242	5.52733	1.50745	2.51242	4.52236	3.01491	3.01491	2.51242	1.50745	1.50745	2.51242	1.00497	0.502484	3.01491	2.00994	0	3.01491	3.01491	2.51242	0.502484	0	2.00994	2.00994	1.50745	1.50745	1.00497	1.50745	0.502484	0.502484	0	1.00497	1.50745
-381.16	0	0	0	0	0	0	0	0	2.50589	4.00942	7.01649	3.00707	5.01178	5.01178	5.51296	6.01413	5.01178	2.50589	5.01178	5.01178	3.50824	2.50589	5.51296	0.501178	1.50353	1.50353	1.00236	2.50589	0.501178	3.00707	2.00471	1.50353	3.50824	0.501178	2.00471	2.00471	1.00236	1.50353	1.00236	2.00471	0	0	2.00471	0.501178	1.00236	1.00236	1.00236	1.50353	0.501178
-381.06	0	0	0	0	0	0	0	0	3.00394	2.50329	6.50854	6.00788	4.00526	6.00788	5.00657	5.50723	4.00526	1.00131	4.50591	4.50591	4.50591	3.5046	2.50329	2.00263	2.50329	2.50329	2.00263	0	2.50329	1.50197	1.50197	0.500657	0.500657	3.5046	3.5046	2.50329	2.50329	2.00263	2.00263	0.500657	2.00263	0.500657	0.500657	2.00263	2.00263	1.50197	0	1.00131	1.00131
-380.96	0	0	0	0	0	0	0	0	4.47569	6.46488	6.96218	5.47028	5.96758	5.47028	6.96218	6.46488	3.48109	2.98379	1.4919	2.98379	0	4.47569	3.97839	2.48649	2.48649	0.994597	1.98919	0.497299	1.98919	1.4919	1.4919	1.4919	2.98379	1.98919	0.497299	0.994597	2.98379	0.497299	1.4919	1.98919	1.4919	0	0.497299	1.98919	0.497299	0.497299	1.4919	0.994597	0
-380.86	0	0	0	0	0	0	0	0	5.43941	6.42839	7.41738	5.43941	6.42839	6.42839	4.45043	7.91187	3.95594	5.9339	3.46144	5.43941	3.46144	5.9339	2.47246	2.47246	2.47246	1.97797	3.95594	1.97797	1.48348	1.48348	3.46144	0.988984	1.48348	0.988984	1.97797	2.96695	0.988984	2.47246	1.48348	1.97797	0.988984	0.494492	0.988984	0.494492	0	0	0.988984	2.96695	0.988984
-380.76	0	0	0	0	0	0	0	0	4.40299	11.7413	5.87065	5.87065	6.35987	2.93532	4.40299	5.87065	3.42454	2.93532	3.91377	4.40299	2.4461	4.40299	1.46766	1.46766	2.93532	1.95688	1.46766	1.46766	2.93532	1.46766	0.978441	2.93532	3.42454	2.93532	1.46766	1.46766	1.46766	1.46766	2.4461	0.978441	0.489221	0.978441	0.489221	0.978441	1.95688	1.95688	1.46766	0.978441	0.978441
-380.66	0	0	0	0	0	0	0	0	3.44202	6.88403	3.93373	5.9006	4.42545	4.42545	4.42545	6.39232	4.91717	3.44202	2.45858	3.44202	4.91717	2.9503	1.96687	4.42545	1.47515	2.45858	1.96687	1.47515	3.44202	2.9503	0.491717	3.44202	1.47515	1.47515	1.96687	0.983433	2.9503	0.491717	1.47515	0.491717	0.983433	0.491717	1.96687	1.47515	0.983433	0.491717	0	0.983433	0.983433
-380.56	0	0	0	0	0	0	0	0	2.97611	4.96019	4.96019	10.9124	4.46417	4.46417	6.94426	6.44825	3.96815	4.96019	2.48009	3.47213	2.97611	3.47213	2.48009	2.97611	2.48009	1.48806	0.992038	3.47213	1.98408	1.98408	1.48806	0.992038	0.496019	1.48806	0.992038	1.48806	0.992038	1.48806	1.48806	1.48806	0.496019	0.992038	0.496019	1.48806	0.496019	0.992038	0.496019	1.98408	0.496019
-380.46	0	0	0	0	0	0	0	0	2.01203	5.5331	3.52106	7.54513	6.03611	4.52708	5.03009	4.52708	3.52106	2.01203	4.52708	2.51504	4.52708	3.52106	2.51504	2.51504	2.01203	3.01805	3.52106	1.50903	1.00602	1.50903	1.50903	1.50903	1.00602	1.00602	1.00602	2.51504	0.503009	1.50903	2.01203	1.50903	3.01805	0.503009	1.50903	1.00602	3.01805	1.00602	1.50903	1.50903	0.503009
-380.36	0	0	0	0	0	0	0	0	2.02578	6.07734	4.558	8.10312	5.06445	4.05156	3.54511	4.558	4.05156	5.06445	4.558	2.53222	2.53222	4.05156	1.51933	1.01289	2.53222	1.51933	2.02578	1.51933	3.03867	4.05156	1.51933	2.53222	1.51933	1.51933	1.51933	3.03867	1.01289	1.01289	0.506445	0.506445	1.01289	0.506445	2.02578	1.01289	0.506445	1.01289	2.02578	0.506445	1.51933
-380.26	0	0	0	0	0	0	0	0	6.01101	4.50826	5.51009	4.50826	8.01468	3.50642	4.00734	4.00734	3.0055	3.50642	3.0055	1.50275	4.50826	2.00367	0.500917	4.50826	3.0055	3.0055	2.50459	1.00183	2.50459	2.50459	2.00367	1.00183	2.50459	1.00183	0	1.50275	0.500917	1.00183	1.50275	1.00183	2.00367	1.00183	0	0	0.500917	0.500917	1.50275	1.00183	3.0055
-380.16	0	0	0	0	0	0	0	0	4.00942	8.01884	7.01649	8.01884	5.01178	6.51531	3.50824	7.01649	4.5106	4.5106	4.00942	3.00707	4.5106	4.5106	4.5106	4.5106	1.50353	2.50589	3.50824	2.50589	0	1.00236	2.00471	2.00471	0.501178	3.00707	0	1.00236	1.00236	1.00236	1.00236	1.50353	1.00236	0.501178	1.00236	0.501178	0.501178	1.00236	2.00471	0	0.501178
-380.06	0	0	0	0	0	0	0	0	2.50329	5.50723	8.01051	5.00657	7.50986	4.50591	4.00526	3.00394	4.00526	4.00526	4.50591	2.00263	5.00657	1.50197	3.5046	2.00263	2.50329	0.500657	2.50329	0.500657	4.50591	1.50197	2.00263	1.00131	2.00263	1.00131	1.50197	1.50197	1.00131	0.500657	1.50197	1.00131	1.50197	0	1.00131	0.500657	2.00263	1.50197	0	1.50197	3.5046
-379.96	0	0	0	0	0	0	0	0	5.4478	5.94305	7.92407	7.42881	5.4478	8.41932	1.98102	3.96203	3.96203	1.48576	6.4383	4.45729	1.98102	2.97153	3.96203	1.98102	1.48576	2.97153	1.98102	1.98102	1.48576	2.97153	1.98102	0.495254	0.990508	0.990508	3.46678	0.990508	0.990508	0.990508	1.48576	0.990508	0	1.48576	0.990508	0.495254	2.97153	0.990508	0.495254	0.990508	0.495254
-379.86	0	0	0	0	0	0	0	0	0.495	5.94	4.95	4.455	3.96	1.485	5.445	3.96	3.96	3.465	2.97	4.95	3.465	4.455	1.98	2.97	3.465	2.97	2.475	2.475	2.97	1.485	2.475	0.99	3.96	1.485	1.485	0.495	1.485	1.485	2.97	1.98	0	0.495	1.485	1.485	0.99	1.485	1.98	0.495	0.99
-379.76	0	0	0	0	0	0	0	0	2.45984	5.90361	5.41164	2.45984	4.91968	4.91968	3.44377	3.93574	1.4759	1.96787	2.45984	4.91968	3.93574	3.44377	2.95181	2.95181	0.983935	0.983935	1.4759	0.983935	1.4759	1.96787	1.96787	1.4759	0.983935	0.983935	2.95181	2.95181	0	0.983935	1.96787	1.96787	1.4759	1.4759	0.491968	0.491968	0.491968	0.983935	0.983935	0.983935	0
-379.66	0	0	0	0	0	0	0	0	1.96988	8.372	5.90965	7.38706	3.93976	5.41718	2.95482	5.90965	4.43223	2.46235	3.93976	4.9247	3.93976	4.43223	1.47741	3.44729	1.96988	0.984941	2.46235	1.96988	3.93976	1.47741	2.46235	2.46235	0.984941	0.984941	0.984941	0.49247	0.984941	0.984941	0.984941	1.47741	0.49247	0.984941	0	0.984941	0.49247	0	0.49247	0	0.984941
-379.56	0	0	0	0	0	0	0	0	1.98204	5.94611	4.45958	5.4506	5.94611	4.45958	3.96407	1.98204	1.98204	1.48653	2.97305	3.96407	1.98204	2.47754	2.97305	1.48653	0	0.991018	1.98204	1.98204	0.495509	2.47754	0.495509	0	1.48653	2.47754	1.98204	0.991018	0.991018	2.47754	0	1.48653	0	0.991018	0	1.48653	0	1.98204	0.495509	0.991018	0.495509
-379.46	0	0	0	0	0	0	0	0	1.00027	5.00137	4.50124	5.00137	4.50124	7.00192	4.0011	5.50151	5.50151	6.00165	3.50096	1.50041	5.00137	4.0011	2.00055	2.00055	2.50069	2.00055	2.00055	1.50041	2.00055	0.500137	1.50041	1.00027	1.50041	0.500137	0.500137	1.00027	1.50041	2.00055	0.500137	0.500137	1.50041	1.00027	1.50041	1.00027	0.500137	1.50041	1.00027	0.500137	3.00082
-379.36	0	0	0	0	0	0	0	0	3.01333	7.53334	4.52	6.52889	4.01778	2.51111	3.51556	4.01778	4.01778	3.01333	6.52889	4.52	2.00889	3.01333	2.00889	3.51556	0.502222	1.00444	1.00444	0	2.00889	1.50667	0.502222	0.502222	2.00889	1.50667	1.00444	1.00444	1.00444	0.502222	2.51111	2.00889	0.502222	1.50667	1.00444	0.502222	1.00444	1.00444	1.50667	1.50667	0.502222
-379.26	0	0	0	0	0	0	0	0	1.50903	6.53911	6.03611	5.03009	5.5331	3.52106	2.51504	4.52708	2.51504	1.50903	4.02407	5.03009	3.01805	3.52106	2.01203	3.52106	1.50903	3.52106	2.51504	1.50903	0.503009	1.50903	4.52708	2.01203	0.503009	1.50903	1.50903	0.503009	0.503009	0.503009	1.50903	0.503009	1.00602	0	1.00602	0.503009	0	1.00602	1.50903	0	0
-379.16	0	0	0	0	0	0	0	0	5.54467	5.54467	3.52843	5.54467	7.05686	6.04873	3.52843	4.53655	3.52843	6.04873	2.01624	2.01624	2.01624	3.52843	1.00812	2.01624	1.00812	2.52031	2.01624	2.01624	2.52031	3.02437	1.00812	1.51218	2.01624	1.00812	1.51218	1.00812	1.51218	0.504061	3.02437	1.00812	0.504061	2.52031	1.00812	0	0.504061	1.00812	1.51218	0	0
-379.06	0	0	0	0	0	0	0	0	2.98842	6.97297	4.48263	4.48263	2.49035	9.46332	4.9807	4.9807	4.48263	5.47877	2.49035	4.9807	2.49035	1.49421	1.99228	1.99228	0.996139	1.49421	2.98842	2.49035	1.49421	0	0.49807	1.99228	2.98842	0.49807	1.99228	2.49035	1.99228	2.98842	2.98842	0.49807	1.49421	0.996139	0.996139	0.996139	0.996139	0.996139	2.49035	0.996139	1.99228
-378.96	0	0	0	0	0	0	0	0	3.4775	7.45179	5.96143	4.96786	6.45822	2.48393	1.98714	5.96143	4.47107	3.4775	1.98714	2.98072	4.96786	0.496786	2.98072	2.98072	2.98072	1.49036	1.98714	2.48393	0.496786	0.496786	0.993572	2.48393	0.993572	0.993572	0.993572	1.49036	5.46465	0.993572	0.496786	1.98714	0.993572	0.496786	0.993572	0.993572	0	0	0.993572	0.993572	0
-378.86	0	0	0	0	0	0	0	0	5.45902	7.94039	2.48137	5.45902	6.94784	5.45902	4.46647	2.97765	2.48137	1.48882	3.97019	2.97765	2.97765	3.47392	2.48137	1.9851	1.48882	3.47392	2.97765	0.992549	0.992549	1.9851	0.992549	1.9851	1.48882	2.48137	0.496274	1.48882	0.992549	0.992549	0	1.48882	1.48882	2.48137	0.992549	0.496274	0.496274	0.992549	1.48882	0	0.992549
-378.76	0	0	0	0	0	0	0	0	2.9488	3.44026	5.89759	7.86345	6.38906	6.88052	5.40613	4.91466	4.91466	3.93173	4.42319	1.96586	2.9488	0.982932	6.38906	1.96586	1.4744	2.45733	0.491466	1.4744	1.96586	1.4744	2.9488	0.491466	0	0.491466	2.45733	1.96586	1.96586	1.4744	0.982932	1.4744	1.96586	0	1.96586	0	1.4744	0.982932	0.491466	0.982932	0.491466
-378.66	0	0	0	0	0	0	0	0	3.44202	5.40888	3.93373	4.91717	7.86747	5.9006	4.42545	4.42545	4.42545	3.44202	3.44202	1.96687	2.45858	1.47515	3.44202	1.47515	1.47515	1.96687	1.47515	1.47515	1.47515	1.96687	2.45858	1.47515	1.96687	0.983433	0.983433	1.96687	0	0.491717	3.93373	1.47515	2.45858	0.983433	0.491717	0.983433	0.491717	0.491717	1.47515	0.491717	0
-378.56	0	0	0	0	0	0	0	0	3.48649	6.47491	4.9807	6.97297	3.98456	3.98456	5.47877	5.97684	1.99228	3.48649	3.48649	0.996139	3.48649	2.49035	4.48263	2.49035	0.996139	0.996139	2.98842	1.99228	1.99228	1.49421	0.49807	1.99228	0.49807	1.49421	2.98842	1.99228	0.996139	1.99228	1.99228	1.49421	1.49421	1.49421	0.996139	0.996139	0	0.996139	0.49807	1.49421	0.49807
-378.46	0	0	0	0	0	0	0	0	3.02121	4.53181	7.55302	3.52474	3.02121	2.51767	4.53181	6.04241	1.5106	3.02121	3.02121	3.52474	3.02121	0.503534	3.02121	4.02828	1.5106	1.00707	2.01414	1.5106	2.01414	1.00707	0.503534	1.00707	1.00707	2.01414	1.5106	0	1.00707	2.01414	2.01414	2.01414	1.00707	1.5106	0	0.503534	1.00707	1.5106	1.5106	0	0.503534
-378.36	0	0	0	0	0	0	0	0	4.02197	4.02197	6.03296	5.02746	3.01648	4.02197	6.03296	4.52472	2.51373	3.51922	1.50824	2.01099	3.51922	4.02197	1.00549	1.50824	1.50824	2.51373	1.50824	2.01099	0.502746	0.502746	2.01099	1.00549	1.50824	2.51373	2.01099	1.50824	0.502746	1.50824	2.01099	1.50824	1.00549	0	0.502746	0.502746	1.00549	1.00549	2.51373	1.00549	1.50824
-378.26	0	0	0	0	0	0	0	0	2.00055	1.50041	3.50096	5.50151	5.00137	4.50124	5.50151	4.50124	7.00192	4.50124	4.50124	1.50041	3.00082	3.50096	3.00082	1.00027	1.00027	0.500137	2.50069	1.00027	1.50041	1.00027	1.00027	1.50041	1.50041	0.500137	0.500137	1.00027	0.500137	1.00027	1.00027	1.00027	0.500137	3.00082	1.00027	0.500137	0.500137	0	1.50041	0.500137	1.00027
-378.16	0	0	0	0	0	0	0	0	6.45822	5.46465	3.4775	4.47107	5.46465	6.45822	4.47107	4.96786	3.4775	4.47107	2.48393	6.955	5.46465	1.49036	5.46465	0.496786	4.96786	1.49036	0.993572	2.98072	1.98714	1.98714	0.496786	3.4775	0	1.49036	0.993572	1.49036	2.48393	4.96786	0.993572	0.993572	2.48393	0	0	0.993572	0.993572	0.496786	0.993572	0.496786	0
-378.06	0	0	0	0	0	0	0	0	3.97224	6.95142	5.46183	2.97918	2.97918	4.46877	1.98612	2.48265	2.97918	3.47571	3.47571	1.98612	3.97224	2.48265	2.48265	1.98612	1.98612	2.97918	1.48959	0.99306	2.48265	0.99306	0.99306	2.48265	2.48265	0	1.98612	1.48959	1.48959	1.98612	0.99306	1.48959	2.48265	0.99306	0.99306	0	0.49653	0.99306	1.48959	0.99306	0
-377.96	0	0	0	0	0	0	0	0	1.50275	7.01284	6.51192	6.51192	6.01101	3.50642	2.50459	3.0055	2.50459	2.00367	2.50459	6.01101	2.00367	3.50642	3.50642	2.00367	2.00367	1.50275	1.00183	1.50275	1.00183	1.00183	0.500917	2.00367	2.00367	1.50275	1.00183	1.00183	1.50275	0.500917	0.500917	1.50275	0	1.00183	1.50275	0.500917	0.500917	3.0055	1.00183	1.50275	0
-377.86	0	0	0	0	0	0	0	0	1.48576	5.4478	4.95254	3.96203	4.45729	5.94305	5.4478	2.97153	4.45729	3.96203	3.46678	2.47627	0.990508	1.98102	2.47627	1.48576	2.47627	0.495254	0.990508	3.96203	0.990508	1.48576	1.98102	0	2.97153	0.990508	0.495254	2.47627	2.47627	1.48576	2.47627	1.48576	0.495254	0.990508	1.98102	0.495254	1.48576	0	0	1.48576	0.495254
-377.76	0	0	0	0	0	0	0	0	3.93976	4.43223	4.43223	2.95482	2.95482	6.40212	8.86447	4.43223	3.44729	3.44729	2.95482	2.95482	2.46235	4.9247	2.95482	0.984941	0.49247	3.44729	3.93976	2.46235	0.984941	1.96988	1.96988	1.96988	1.96988	1.96988	1.47741	0.984941	1.96988	1.47741	2.46235	1.96988	0.49247	0	1.47741	0.49247	0	0	0	0	1.47741
-377.66	0	0	0	0	0	0	0	0	3.45789	3.95188	4.44586	2.96391	3.45789	2.96391	2.96391	4.44586	5.43384	2.96391	3.95188	4.44586	3.45789	3.45789	0.493985	2.46992	0.98797	1.48195	0.493985	1.48195	0.493985	0	1.48195	0.493985	0.493985	0.493985	2.46992	1.97594	0.493985	2.96391	0.493985	1.48195	0.493985	1.97594	0.493985	0.493985	0	1.48195	1.48195	0	0.493985
-377.56	0	0	0	0	0	0	0	0	2.4968	5.99232	2.99616	5.49296	4.9936	7.98976	2.99616	3.49552	2.4968	1.99744	4.9936	4.9936	2.99616	3.49552	1.49808	3.49552	1.49808	1.49808	1.99744	0.49936	0.99872	2.4968	0.49936	0.49936	0.49936	1.99744	0.99872	1.49808	0.49936	0.99872	0.49936	2.4968	0.49936	0	0.99872	1.49808	1.49808	0.99872	0	0.49936	0
-377.46	0	0	0	0	0	0	0	0	4.03883	5.55339	3.02912	5.04853	8.5825	7.06795	6.05824	3.53397	5.55339	3.02912	2.01941	2.52427	2.01941	1.51456	2.52427	3.53397	2.01941	1.51456	2.52427	1.51456	3.53397	3.02912	2.01941	1.51456	1.00971	1.51456	3.53397	1.51456	1.00971	0.504853	1.00971	1.51456	0	0.504853	0.504853	0	1.51456	1.00971	0.504853	0.504853	0
-377.36	0	0	0	0	0	0	0	0	1.51297	4.0346	5.04325	5.04325	4.53892	6.0519	3.53027	8.0692	5.04325	3.53027	1.00865	2.52162	1.00865	1.51297	1.51297	5.54757	2.0173	2.0173	1.00865	1.00865	3.02595	1.51297	0.504325	2.0173	2.0173	1.51297	1.00865	1.51297	1.00865	0	1.00865	0.504325	0	1.00865	0	1.51297	0.504325	0	0.504325	0.504325	0.504325
-377.26	0	0	0	0	0	0	0	0	3.49552	5.99232	5.49296	6.99104	5.99232	3.99488	2.99616	3.99488	3.49552	2.99616	2.4968	3.99488	3.99488	2.4968	2.99616	1.99744	1.49808	2.4968	0.49936	0.99872	0.49936	0.99872	0.49936	1.49808	0.99872	1.99744	1.49808	0.99872	0.49936	0.99872	2.4968	1.99744	1.49808	0	0.49936	1.49808	0.49936	0.99872	1.99744	0	0.99872
-377.16	0	0	0	0	0	0	0	0	3.96815	3.47213	6.94426	2.48009	0.992038	4.46417	3.96815	2.97611	6.44825	3.47213	2.48009	3.96815	1.98408	1.98408	1.48806	1.98408	2.97611	0.992038	2.48009	2.48009	2.97611	0.992038	0.992038	1.48806	0.992038	1.98408	0.992038	1.48806	1.98408	1.48806	0.496019	0.496019	0.496019	0.496019	0.496019	1.98408	2.48009	0.496019	0.992038	1.48806	0
-377.06	0	0	0	0	0	0	0	0	3.95594	6.92289	3.46144	4.45043	7.91187	5.43941	2.96695	2.96695	4.45043	2.47246	2.96695	3.46144	0.494492	2.47246	1.48348	1.97797	1.48348	0.494492	2.96695	0	0.988984	1.48348	1.97797	2.96695	1.97797	0.988984	1.97797	0.988984	0.988984	1.48348	0	0.988984	0.988984	0.988984	0.988984	1.48348	0.494492	0.494492	0.988984	0.988984	0.988984
-376.96	0	0	0	0	0	0	0	0	1.98	1.98	5.445	5.445	2.475	5.445	4.455	5.94	1.98	4.95	4.455	3.465	6.435	4.455	1.98	2.475	1.98	1.98	1.485	0.99	0.495	1.98	1.98	2.97	0.99	1.98	1.485	1.485	0.495	1.485	1.485	0.99	0.495	0.495	0	1.485	0	0.99	0.495	1.485	1.485
-376.86	0	0	0	0	0	0	0	0	2.96239	4.93732	3.94986	3.94986	2.46866	3.94986	2.46866	2.46866	4.93732	2.46866	1.97493	2.96239	2.46866	0.987464	2.96239	0.987464	2.96239	0.987464	2.46866	2.46866	0.987464	0.987464	0	0	0.987464	1.4812	0	1.4812	0.493732	0	0.987464	0.987464	0.987464	0.987464	0.987464	1.4812	0.987464	0.493732	0.987464	1.4812	1.4812
-376.76	0	0	0	0	0	0	0	0	2.47754	4.95509	3.96407	4.95509	1.48653	3.46856	2.97305	3.96407	4.45958	2.47754	3.46856	3.96407	2.47754	3.46856	2.97305	3.46856	1.98204	2.47754	2.47754	2.47754	2.47754	1.98204	2.97305	2.47754	1.48653	2.47754	0.991018	0.991018	0.495509	0.991018	1.48653	0.991018	0.495509	0.991018	0.991018	0.495509	0.495509	0	0.495509	0.495509	0.495509
-376.66	0	0	0	0	0	0	0	0	0.991018	5.4506	4.95509	3.96407	6.93712	3.96407	2.47754	3.46856	3.46856	2.47754	4.95509	3.46856	2.47754	2.97305	2.97305	1.48653	1.98204	0.991018	2.97305	0.991018	0.495509	1.48653	1.48653	0.991018	0.495509	0.991018	0.991018	1.48653	1.48653	0.495509	0.991018	1.48653	0	0.495509	0.495509	0	0.991018	0.991018	0.495509	0	0
-376.56	0	0	0	0	0	0	0	0	3.50642	6.01101	5.51009	5.51009	5.51009	6.01101	4.00734	3.0055	3.0055	2.00367	2.00367	3.0055	4.50826	2.00367	4.00734	2.50459	2.50459	2.00367	2.50459	1.00183	2.50459	0	1.00183	1.00183	2.00367	1.00183	1.00183	1.00183	0.500917	0.500917	0.500917	0	3.0055	0.500917	0	1.00183	0.500917	1.00183	0.500917	1.00183	1.00183
-376.46	0	0	0	0	0	0	0	0	1.51933	5.06445	6.58378	4.558	7.09023	2.53222	3.03867	2.53222	4.05156	3.03867	3.54511	2.02578	2.53222	2.02578	3.54511	1.51933	0	1.51933	0.506445	1.51933	4.05156	0.506445	1.01289	0.506445	0.506445	1.51933	2.53222	1.01289	2.53222	3.54511	1.01289	1.01289	0	1.01289	1.51933	1.01289	0.506445	0.506445	0.506445	0.506445	1.01289
-376.36	0	0	0	0	0	0	0	0	4.54844	4.04306	3.53768	3.0323	2.02153	4.54844	5.55921	3.53768	5.05383	3.53768	2.02153	5.55921	3.0323	1.01077	2.52691	1.01077	0.505383	2.02153	1.51615	4.04306	0.505383	2.52691	2.02153	0.505383	1.51615	0.505383	1.51615	1.51615	0	0	2.52691	1.51615	1.51615	2.52691	1.01077	0	0.505383	0.505383	1.01077	0.505383	0.505383
-376.26	0	0	0	0	0	0	0	0	3.98868	5.98302	6.4816	5.48443	2.99151	5.98302	6.4816	2.49292	3.98868	2.99151	4.48726	2.49292	5.98302	2.49292	2.49292	1.49575	1.49575	1.49575	1.49575	1.99434	0.498585	0.99717	1.99434	0.99717	1.99434	0.99717	0.99717	1.99434	1.49575	0.99717	1.49575	1.49575	0	0	0.498585	1.49575	0.498585	0.99717	0.498585	0	0.99717
-376.16	0	0	0	0	0	0	0	0	2.47373	5.93695	5.93695	4.45271	4.94746	1.97898	4.45271	4.45271	2.47373	3.95797	0.494746	2.96847	2.96847	2.47373	3.95797	2.96847	1.97898	2.47373	2.96847	2.47373	1.97898	0.494746	0.989491	1.48424	0.989491	1.97898	0.494746	0.494746	0.494746	0	0.989491	1.48424	0.494746	1.48424	0	1.48424	0.494746	0	0.989491	1.97898	1.48424
-376.06	0	0	0	0	0	0	0	0	2.47627	6.93356	4.45729	3.46678	2.47627	1.98102	0.990508	2.47627	2.47627	3.96203	5.4478	2.97153	2.47627	2.47627	1.48576	2.47627	2.97153	1.48576	1.48576	2.47627	2.97153	0.495254	0.495254	1.48576	0.990508	3.46678	0.495254	1.98102	0	1.98102	2.97153	0.990508	0.495254	0	1.98102	0	0.990508	1.98102	0	1.48576	0.495254
-375.96	0	0	0	0	0	0	0	0	2.97153	5.94305	3.96203	5.94305	4.95254	1.98102	5.94305	6.93356	0.990508	2.97153	3.46678	0.990508	0.990508	1.48576	2.97153	1.98102	0.990508	1.98102	0.495254	1.98102	1.98102	1.48576	1.98102	0.495254	1.48576	0	0.495254	0.990508	0.495254	1.48576	1.48576	0.990508	0.990508	0	0.495254	1.98102	1.48576	0.990508	0.495254	0.495254	0.495254
-375.86	0	0	0	0	0	0	0	0	3.45789	2.46992	5.92782	3.95188	5.43384	4.93985	2.46992	4.93985	3.45789	2.46992	4.44586	1.48195	4.44586	0.98797	0.493985	0.98797	2.46992	2.96391	0.98797	0.98797	0	2.96391	3.45789	1.48195	0.98797	0.493985	0.98797	0	0.493985	0	0.98797	2.46992	1.97594	0.98797	0.493985	0.98797	0.493985	0.493985	1.48195	0.98797	0.493985
-375.76	0	0	0	0	0	0	0	0	5.3869	9.30464	3.91774	4.40746	5.3869	7.34577	3.91774	7.34577	2.44859	5.3869	3.91774	4.89718	4.89718	2.44859	3.42802	1.95887	0.489718	1.46915	1.46915	2.44859	1.46915	2.93831	2.44859	1.95887	0.489718	0	1.95887	2.44859	0.979436	1.95887	1.46915	0.489718	0.979436	1.95887	0.489718	0.489718	1.46915	0.489718	1.95887	0.979436	0
-375.66	0	0	0	0	0	0	0	0	1.97392	3.94783	6.41523	6.41523	2.4674	6.90871	6.41523	3.45435	4.93479	2.96087	1.97392	2.96087	1.48044	3.94783	1.48044	2.4674	0.986958	2.4674	1.97392	2.96087	1.97392	1.97392	1.97392	0.493479	0.986958	1.97392	0.493479	1.48044	1.48044	1.97392	0.986958	1.48044	1.48044	0.986958	1.48044	0.986958	0.493479	0	0.493479	0	0.493479
-375.56	0	0	0	0	0	0	0	0	2.02472	4.04943	5.06179	3.54325	3.54325	3.54325	3.54325	3.54325	2.53089	4.04943	1.51854	2.53089	1.01236	2.53089	2.02472	2.53089	1.01236	3.03707	2.02472	2.53089	1.51854	1.51854	1.01236	0.506179	2.02472	0.506179	1.01236	0.506179	1.51854	1.01236	0.506179	0.506179	1.01236	0.506179	0.506179	0.506179	1.51854	0.506179	1.01236	0.506179	0
-375.46	0	0	0	0	0	0	0	0	2.54291	5.08583	7.62874	3.0515	5.08583	5.08583	2.03433	3.56008	5.08583	3.56008	4.06866	4.06866	4.06866	3.56008	3.0515	1.52575	3.0515	4.57725	1.52575	2.03433	1.01717	0.508583	2.54291	1.01717	2.03433	1.01717	1.52575	2.03433	0.508583	2.54291	0.508583	1.01717	1.52575	2.03433	2.03433	1.01717	1.01717	1.01717	0.508583	1.52575	0.508583
-375.36	0	0	0	0	0	0	0	0	2.01941	7.06795	3.02912	9.59221	4.03883	3.53397	3.02912	7.06795	7.06795	3.53397	0.504853	4.54368	3.53397	2.01941	4.54368	3.02912	2.52427	3.02912	2.01941	0.504853	1.51456	2.52427	1.51456	2.01941	2.01941	0.504853	2.01941	1.00971	1.00971	1.00971	1.00971	1.00971	2.52427	0.504853	0	2.01941	0	2.52427	1.00971	1.00971	0.504853
-375.26	0	0	0	0	0	0	0	0	4.48494	4.48494	4.98327	4.98327	5.4816	4.48494	3.48829	5.4816	0.996654	2.98996	4.48494	1.99331	3.48829	1.99331	1.99331	0.996654	3.48829	2.49164	1.99331	2.98996	1.49498	0.996654	0.498327	0.996654	0	1.49498	0	1.99331	0.996654	0.996654	1.49498	0.498327	0	0	0.498327	0.996654	2.49164	0.996654	0.498327	0.498327	0.996654
-375.16	0	0	0	0	0	0	0	0	3.45082	6.90164	4.43677	5.91569	2.95785	9.85949	3.45082	2.46487	1.9719	3.45082	3.45082	4.43677	2.46487	0.492974	2.46487	1.47892	0.985949	1.9719	0.985949	2.46487	2.46487	1.9719	0.492974	0.492974	0.492974	0	0.492974	0.985949	1.47892	0.985949	1.47892	0.985949	1.9719	0	0.492974	0.985949	0.985949	0.985949	0	1.47892	0.492974
-375.06	0	0	0	0	0	0	0	0	2.47627	5.94305	3.96203	2.97153	3.96203	3.96203	6.4383	4.45729	5.4478	3.46678	1.98102	0.495254	3.96203	3.46678	2.47627	1.48576	1.48576	2.97153	0.495254	0.990508	1.98102	0.990508	1.48576	1.48576	0.990508	2.47627	1.48576	2.47627	1.98102	2.97153	0.495254	0	1.48576	1.48576	0	0.990508	1.48576	0.990508	0.990508	0	0.495254
-374.96	0	0	0	0	0	0	0	0	3.97634	3.97634	5.46746	3.4793	4.47338	3.97634	1.98817	2.98225	4.47338	4.47338	1.49113	1.98817	4.47338	2.48521	3.97634	4.47338	1.49113	4.47338	1.49113	2.48521	2.48521	0.994084	1.98817	0.994084	0.994084	2.98225	1.98817	0.994084	1.49113	1.49113	0.497042	1.49113	0.497042	1.98817	0.497042	0.497042	0.497042	0.497042	1.98817	0.994084	0.497042
-374.86	0	0	0	0	0	0	0	0	2.46992	6.4218	6.91579	4.93985	4.93985	2.96391	3.95188	3.45789	3.95188	0.98797	3.45789	1.97594	1.97594	3.45789	0.98797	1.48195	1.48195	0.493985	1.97594	0.98797	0.493985	2.46992	0.98797	1.48195	2.96391	1.48195	1.48195	1.97594	2.46992	0.493985	0.493985	1.48195	0.98797	0	0.493985	0.493985	0.98797	0.493985	0.493985	0.98797	0.98797
-374.76	0	0	0	0	0	0	0	0	1.47065	6.86302	5.39238	5.39238	3.92173	5.39238	2.9413	2.45108	5.88259	3.92173	1.47065	2.9413	3.43151	1.47065	3.43151	1.47065	2.9413	2.9413	1.47065	0.490216	1.47065	3.43151	2.45108	1.96086	2.45108	0.980432	1.47065	0	0.490216	0.490216	1.47065	1.47065	0.980432	0.490216	0	0.980432	0.490216	1.47065	2.9413	0.980432	0.980432
-374.66	0	0	0	0	0	0	0	0	2.47754	6.93712	4.95509	4.45958	4.45958	3.46856	2.97305	5.94611	4.95509	2.97305	4.45958	4.45958	3.46856	1.98204	2.47754	2.47754	0	2.47754	0.991018	1.98204	0.991018	1.98204	1.98204	2.97305	0.991018	1.98204	1.48653	1.98204	2.47754	0.991018	0.495509	0	0	2.47754	0.495509	0	0.495509	1.48653	1.48653	1.48653	0.495509
-374.56	0	0	0	0	0	0	0	0	2.00994	7.53726	6.02981	7.03478	5.02484	6.5323	5.52733	7.03478	3.01491	4.01987	3.01491	4.01987	3.01491	4.01987	1.00497	2.00994	1.50745	3.01491	1.00497	0.502484	1.50745	2.00994	2.00994	2.51242	0.502484	2.00994	3.01491	3.51739	2.51242	0.502484	0.502484	0.502484	1.00497	1.00497	1.00497	1.50745	1.50745	0.502484	1.50745	0	0.502484
-374.46	0	0	0	0	0	0	0	0	4.53181	7.04948	4.02828	3.02121	4.53181	7.55302	6.54595	7.04948	4.02828	6.54595	1.5106	3.02121	4.02828	1.00707	2.01414	0.503534	3.02121	1.00707	3.02121	1.00707	3.02121	1.5106	1.00707	1.00707	1.00707	2.01414	1.00707	1.00707	2.01414	1.00707	3.52474	0.503534	4.53181	1.00707	0.503534	0.503534	0.503534	0.503534	0.503534	0.503534	1.00707
-374.36	0	0	0	0	0	0	0	0	3.03548	4.04731	7.08279	4.55322	7.08279	4.55322	5.05913	7.5887	6.07096	6.07096	5.56505	4.55322	2.52957	3.03548	2.02365	1.01183	2.52957	1.51774	2.02365	1.01183	0.505913	2.02365	1.51774	2.02365	2.02365	1.51774	1.01183	1.51774	0	0	0.505913	3.03548	0	2.02365	2.02365	0.505913	1.01183	1.51774	1.51774	1.01183	0.505913
-374.26	0	0	0	0	0	0	0	0	2.49809	6.49504	6.49504	4.99619	3.99695	7.49428	4.49657	4.99619	2.99771	5.99543	6.49504	5.49581	2.49809	2.49809	2.49809	0.499619	1.99848	1.99848	1.99848	2.49809	2.99771	0.999238	1.99848	0.499619	1.49886	0.999238	2.49809	3.99695	1.49886	2.99771	0.999238	0.499619	1.49886	0	0.499619	1.49886	0.999238	0.999238	0.999238	0	0.999238
-374.16	0	0	0	0	0	0	0	0	3.45789	3.45789	7.40977	6.4218	3.95188	5.92782	5.92782	3.95188	8.89173	0.493985	6.91579	2.46992	5.43384	1.97594	3.95188	3.95188	0.98797	3.45789	1.97594	0.98797	0.98797	2.46992	1.97594	1.48195	2.96391	0.493985	1.48195	1.48195	1.48195	2.96391	0.98797	2.46992	0.98797	1.48195	1.48195	0.493985	0	0.493985	0.493985	1.48195	0.493985
-374.06	0	0	0	0	0	0	0	0	1.9851	5.95529	8.43666	4.96274	6.45157	7.44411	9.42921	6.94784	5.95529	3.97019	2.48137	2.97765	3.47392	2.48137	3.47392	1.9851	2.97765	0.992549	0.992549	2.48137	0.496274	1.9851	0.496274	0.496274	2.48137	0.992549	3.47392	2.97765	0.992549	0.992549	1.48882	1.48882	3.47392	2.48137	0	0.496274	2.48137	0.496274	1.9851	0.992549	0.992549
-373.96	0	0	0	0	0	0	0	0	3.97019	6.45157	5.95529	3.97019	6.94784	4.96274	6.45157	5.95529	4.46647	4.46647	3.97019	2.48137	4.46647	0	3.97019	3.47392	1.9851	2.97765	1.9851	0.992549	2.48137	0.496274	2.97765	0.992549	1.48882	0.992549	0.992549	0.496274	0.992549	1.48882	0.992549	1.48882	2.48137	0.992549	2.48137	0.992549	0	0.496274	0.992549	1.48882	0
-373.86	0	0	0	0	0	0	0	0	3.95188	3.45789	6.4218	1.97594	7.40977	5.92782	5.92782	4.93985	3.45789	3.45789	3.45789	6.4218	3.45789	1.48195	1.97594	2.96391	1.48195	3.45789	1.48195	1.48195	1.48195	1.48195	2.96391	0	2.96391	0.493985	1.48195	0.493985	2.46992	2.46992	1.48195	1.48195	0.98797	1.48195	0.98797	0.98797	1.48195	0.98797	1.48195	0.493985	0
-373.76	0	0	0	0	0	0	0	0	5.41994	4.92722	4.92722	4.92722	8.37628	3.94178	1.97089	4.4345	1.47817	4.92722	1.97089	2.95633	4.92722	4.4345	2.46361	3.94178	2.46361	1.97089	1.97089	1.97089	0.985444	5.41994	2.46361	1.47817	0.492722	1.47817	1.47817	1.47817	1.47817	4.4345	1.47817	1.97089	1.47817	1.97089	0.985444	0.985444	0	0.492722	0.985444	1.47817	0.492722
-373.66	0	0	0	0	0	0	0	0	3.4775	5.46465	9.43893	5.96143	3.97429	5.46465	5.46465	2.98072	2.98072	3.4775	3.97429	3.97429	3.4775	4.47107	4.47107	3.4775	2.48393	1.98714	0.496786	2.48393	2.48393	1.98714	1.98714	2.48393	2.98072	1.98714	3.97429	1.49036	3.4775	1.98714	2.48393	0.993572	0.993572	1.98714	1.49036	0.496786	0.993572	2.48393	0	0.993572	0
-373.56	0	0	0	0	0	0	0	0	5.03271	5.03271	4.52944	5.03271	7.54907	5.03271	5.53599	1.50981	5.03271	2.01309	3.5229	2.51636	4.52944	2.01309	3.5229	1.00654	3.5229	3.01963	1.50981	3.5229	5.03271	2.51636	0.503271	2.01309	1.00654	2.01309	1.50981	1.50981	1.00654	2.51636	2.01309	2.51636	1.50981	0.503271	2.01309	1.50981	0.503271	0	0.503271	0.503271	1.00654
-373.46	0	0	0	0	0	0	0	0	1.52093	4.05582	6.08373	6.59071	5.06978	3.54884	7.09769	5.57676	6.59071	3.54884	2.53489	3.54884	2.02791	3.54884	3.54884	0	2.53489	1.52093	3.04187	2.02791	2.02791	2.02791	1.01396	3.04187	2.02791	1.52093	2.53489	2.02791	1.01396	1.01396	2.02791	1.52093	1.01396	0	0	0.506978	0.506978	2.53489	0.506978	1.01396	0.506978
-373.36	0	0	0	0	0	0	0	0	2.50199	2.00159	3.50278	5.50437	4.00318	5.00397	6.50516	5.00397	4.50357	5.00397	5.50437	2.50199	3.00238	3.00238	5.00397	3.50278	2.00159	6.50516	4.50357	2.50199	1.50119	2.50199	1.00079	4.00318	0	3.50278	3.00238	2.00159	1.50119	1.00079	1.00079	2.00159	1.50119	1.50119	1.00079	1.00079	0.500397	1.00079	2.00159	1.50119	0.500397
-373.26	0	0	0	0	0	0	0	0	4.42545	5.9006	6.88403	7.37575	4.42545	5.9006	5.9006	4.42545	3.44202	3.44202	3.44202	4.42545	1.96687	1.47515	2.45858	1.96687	1.96687	1.47515	0.491717	0.491717	1.96687	2.45858	1.47515	0.983433	2.45858	1.47515	1.47515	2.45858	0	0.983433	0.983433	0.983433	0.491717	1.47515	0.983433	0.983433	1.47515	1.47515	0.491717	0.491717	0
-373.16	0	0	0	0	0	0	0	0	3.94986	5.43105	3.94986	5.43105	4.44359	4.44359	4.44359	3.45612	3.94986	4.93732	2.46866	4.44359	5.92478	3.45612	2.46866	1.97493	2.96239	3.94986	2.96239	1.97493	1.4812	2.96239	2.46866	1.97493	1.4812	0.987464	1.97493	1.4812	2.46866	0.987464	0.493732	0.493732	1.4812	0.987464	0.987464	0	1.97493	1.4812	0.493732	0.987464	2.96239
-373.06	0	0	0	0	0	0	0	0	3.48829	4.98327	3.98662	4.98327	5.97993	5.97993	4.98327	6.47825	5.4816	2.49164	3.98662	5.97993	1.99331	2.49164	2.49164	3.98662	2.49164	0.996654	0	0.498327	1.49498	3.48829	0.996654	1.49498	0.996654	0.498327	2.98996	1.49498	2.98996	1.49498	1.49498	0.996654	0	0.996654	0.996654	0.996654	1.49498	0	0.996654	0.996654	0.498327
-372.96	0	0	0	0	0	0	0	0	0.497555	4.97555	6.96578	6.46822	5.47311	5.47311	4.97555	1.99022	3.98044	3.48289	3.48289	3.48289	2.48778	5.47311	3.98044	2.48778	2.48778	3.48289	1.99022	1.49267	1.49267	0.497555	3.48289	1.99022	0	1.99022	0.995111	1.49267	0	2.48778	1.99022	1.99022	0.497555	0.497555	0.497555	1.49267	1.49267	1.99022	0.497555	0	1.49267
-372.86	0	0	0	0	0	0	0	0	3.465	3.96	5.445	3.465	4.95	5.94	6.435	3.96	2.97	2.97	2.97	2.475	2.97	2.475	1.485	2.97	3.465	1.485	2.97	1.485	2.475	2.475	0.99	2.475	0.99	0.99	0.495	1.485	0.99	0.99	0.495	1.485	1.98	0.495	0.99	1.98	1.485	0.99	0.99	1.98	0
-372.76	0	0	0	0	0	0	0	0	2.95785	3.94379	6.90164	4.92974	3.94379	5.42272	6.90164	4.43677	1.47892	4.43677	1.47892	4.43677	1.47892	2.46487	1.9719	1.9719	3.94379	1.47892	3.45082	1.47892	4.92974	0.985949	0.985949	0.492974	1.9719	2.46487	2.46487	1.9719	1.9719	1.47892	0.985949	1.47892	0.985949	2.46487	0.985949	0	0.492974	0.985949	0.985949	0.492974	0.985949
-372.66	0	0	0	0	0	0	0	0	2.49551	8.98382	4.99101	3.49371	4.49191	4.99101	5.49011	4.99101	2.49551	1.4973	4.49191	2.99461	4.49191	1.99641	3.99281	2.49551	2.99461	2.49551	1.99641	0.998203	0.499101	1.99641	0.499101	0.998203	1.99641	1.4973	2.49551	0	0.998203	0.998203	1.4973	1.4973	1.4973	1.4973	0	0.998203	0.499101	0.499101	2.49551	0.998203	0
-372.56	0	0	0	0	0	0	0	0	4.558	4.05156	4.558	4.05156	5.06445	5.57089	4.558	5.06445	3.54511	5.06445	4.558	4.05156	2.53222	3.03867	5.06445	3.03867	3.03867	1.51933	1.51933	2.53222	1.01289	4.05156	2.02578	3.03867	1.51933	1.51933	0.506445	1.51933	0.506445	1.51933	2.02578	1.01289	2.53222	0	1.51933	0	1.01289	0.506445	1.01289	1.01289	0
-372.46	0	0	0	0	0	0	0	0	4.05156	5.57089	5.57089	1.01289	6.58378	3.54511	3.03867	7.09023	2.53222	1.51933	3.54511	2.53222	3.03867	5.57089	1.51933	1.51933	2.02578	3.54511	1.51933	2.53222	1.51933	1.51933	1.51933	0.506445	1.51933	1.01289	1.01289	1.51933	0.506445	1.01289	1.01289	0.506445	1.01289	0.506445	0	0.506445	0	0	0	0	1.51933
-372.36	0	0	0	0	0	0	0	0	2.49551	6.48832	4.99101	4.99101	5.49011	4.49191	4.49191	4.99101	3.49371	1.4973	2.99461	2.49551	0.499101	2.99461	1.99641	1.4973	3.99281	2.49551	1.99641	3.49371	2.49551	2.49551	1.4973	0.499101	0.998203	0.998203	1.99641	0	0.499101	1.99641	1.4973	1.4973	0.499101	0.499101	2.99461	0.998203	2.49551	0.499101	0.998203	2.49551	0.499101
-372.26	0	0	0	0	0	0	0	0	2.95181	7.37952	6.39558	6.39558	5.41164	2.95181	1.96787	4.42771	3.44377	3.44377	1.4759	0.983935	1.96787	1.96787	3.44377	2.95181	0.983935	1.96787	0.983935	1.4759	1.4759	2.95181	2.95181	2.95181	1.96787	0.983935	1.96787	3.44377	2.95181	1.96787	0.983935	0	0.491968	0.983935	0.491968	0.491968	0	0.983935	1.96787	0.491968	0.491968
-372.16	0	0	0	0	0	0	0	0	3.43501	5.39787	5.88858	5.39787	4.41644	4.41644	1.96286	3.43501	4.90715	2.94429	3.43501	5.39787	2.45358	1.96286	4.41644	3.92572	2.45358	1.47215	1.96286	2.45358	2.45358	0	1.47215	1.96286	1.47215	2.45358	1.96286	0.490715	1.47215	0.98143	0	2.45358	0.490715	1.47215	0.98143	0.98143	1.47215	0.98143	1.96286	0.490715	0.98143
-372.06	0	0	0	0	0	0	0	0	1.48271	5.93086	4.94238	7.41357	5.93086	6.91934	2.47119	4.94238	1.97695	3.95391	0.988477	4.94238	2.96543	3.45967	3.95391	1.97695	0.988477	1.97695	3.95391	1.97695	0.494238	1.48271	3.95391	0.988477	0.988477	1.48271	0	1.97695	1.97695	1.97695	1.97695	0.494238	0.988477	0.988477	2.47119	0	0.988477	0.494238	0.988477	1.48271	0
-371.96	0	0	0	0	0	0	0	0	4.95764	4.46187	8.42798	5.4534	3.47035	4.46187	4.95764	3.96611	2.47882	2.97458	3.96611	2.47882	4.95764	4.95764	3.96611	1.98305	2.97458	1.98305	1.48729	1.98305	0.991527	0.495764	0.991527	2.97458	0	1.98305	1.48729	0.991527	1.48729	2.97458	0.991527	0.495764	1.98305	0.495764	0.991527	1.48729	0.495764	0.495764	0	0.495764	0.495764
-371.86	0	0	0	0	0	0	0	0	2.48778	5.97066	5.47311	6.46822	5.47311	4.478	5.97066	4.97555	3.48289	2.48778	3.48289	2.48778	4.478	2.98533	0.497555	0.995111	0.995111	0.995111	1.49267	2.48778	0.995111	0.497555	1.99022	3.98044	1.49267	0.497555	0.995111	0.995111	0.995111	0	0.995111	4.478	0.497555	0.995111	0.497555	1.49267	0.497555	0.497555	1.49267	2.48778	1.49267
-371.76	0	0	0	0	0	0	0	0	6.44825	3.96815	2.97611	4.96019	2.48009	5.45621	4.96019	2.97611	3.96815	4.96019	3.47213	3.96815	4.46417	3.47213	1.98408	2.97611	0.496019	2.97611	1.98408	0.992038	0.992038	1.48806	2.48009	2.48009	1.48806	2.97611	1.98408	0.992038	0.992038	0.992038	1.98408	1.98408	0	0.992038	0.992038	0.496019	0.992038	0.992038	0.496019	0	0
-371.66	0	0	0	0	0	0	0	0	2.0068	6.02039	4.0136	4.0136	5.01699	7.52549	5.51869	3.0102	5.51869	5.01699	4.5153	3.0102	5.51869	3.5119	5.51869	4.5153	3.0102	2.5085	1.5051	1.5051	2.0068	3.5119	1.5051	2.0068	1.5051	1.5051	1.5051	0	2.0068	1.5051	1.0034	2.0068	0.5017	1.5051	0	1.0034	2.5085	1.0034	2.0068	0	1.5051
-371.56	0	0	0	0	0	0	0	0	4.05156	4.558	4.05156	4.05156	2.02578	5.57089	2.02578	4.558	3.54511	4.05156	1.01289	1.51933	2.53222	2.02578	1.51933	1.01289	3.03867	3.54511	2.53222	1.51933	1.01289	2.53222	1.51933	1.51933	2.02578	2.02578	0.506445	1.01289	1.01289	2.53222	0.506445	1.01289	1.01289	0.506445	1.01289	1.01289	1.51933	0.506445	0.506445	1.51933	1.51933
-371.46	0	0	0	0	0	0	0	0	1.00812	7.05686	5.04061	6.55279	4.53655	5.04061	5.04061	4.03249	6.04873	3.52843	3.52843	2.01624	3.02437	3.02437	1.51218	4.53655	1.00812	2.52031	3.02437	1.00812	2.01624	4.03249	2.52031	2.01624	1.51218	2.52031	0.504061	1.51218	1.51218	0.504061	1.51218	2.01624	0	1.00812	1.51218	0.504061	0.504061	0	1.00812	1.51218	1.00812
-371.36	0	0	0	0	0	0	0	0	2.49939	4.4989	4.4989	5.49866	2.99927	3.99902	4.99878	3.99902	4.4989	2.49939	4.4989	2.49939	1.99951	3.49915	1.99951	1.49963	3.49915	0.999756	0.499878	2.49939	1.99951	1.99951	3.49915	1.99951	0.999756	0.499878	1.49963	0.999756	3.49915	1.49963	1.99951	3.49915	0.499878	0	0.499878	0.499878	0	1.49963	1.99951	0.999756	0.999756
-371.26	0	0	0	0	0	0	0	0	1.96787	3.93574	5.41164	4.91968	6.88755	5.41164	6.39558	5.90361	2.95181	2.95181	1.96787	1.4759	1.96787	1.4759	3.44377	3.44377	1.96787	1.96787	3.44377	1.4759	0	1.4759	0	1.4759	0	0.983935	0.983935	2.45984	1.4759	0.491968	0.983935	1.4759	1.4759	0.983935	0.983935	2.45984	0.491968	2.95181	0.491968	0.491968	1.4759
-371.16	0	0	0	0	0	0	0	0	1.96286	5.39787	2.94429	5.39787	4.90715	2.94429	6.87001	3.92572	4.41644	2.94429	1.96286	2.94429	0.98143	3.43501	2.45358	1.47215	2.45358	2.45358	1.96286	1.47215	0.490715	0.98143	2.45358	1.47215	0.98143	1.96286	0.490715	2.45358	1.47215	1.47215	1.47215	1.47215	0	0	0.490715	0.490715	0.490715	0	0.98143	0.490715	0.490715
-371.06	0	0	0	0	0	0	0	0	2.97153	5.4478	1.48576	6.4383	3.96203	2.97153	3.46678	6.93356	2.47627	3.96203	3.46678	2.47627	1.98102	3.96203	2.97153	2.47627	1.48576	0.495254	1.98102	0.990508	1.48576	2.97153	1.98102	1.48576	1.48576	0.990508	0.990508	2.97153	1.98102	1.48576	4.45729	0.990508	0.495254	1.48576	1.48576	0.495254	0	0.495254	0.495254	0.495254	0.495254
-370.96	0	0	0	0	0	0	0	0	2.96847	4.94746	4.45271	7.42119	4.94746	3.95797	3.46322	5.4422	5.4422	4.45271	2.96847	1.48424	2.96847	4.94746	3.95797	1.48424	2.47373	3.46322	1.48424	2.47373	1.97898	2.96847	2.47373	2.96847	1.97898	1.97898	0.989491	2.47373	0.494746	0.989491	0.989491	2.47373	0.494746	1.48424	0.989491	0.494746	0.989491	1.97898	0.494746	0	0
-370.86	0	0	0	0	0	0	0	0	2.96087	5.92175	4.93479	5.92175	10.3631	3.94783	4.44131	3.45435	5.42827	4.93479	2.96087	3.94783	1.97392	2.4674	2.4674	1.48044	0.986958	1.97392	0.986958	0	1.97392	1.97392	1.48044	1.97392	1.48044	0	1.97392	0.493479	2.4674	0.493479	0.986958	1.97392	0	0	0	1.48044	1.48044	1.48044	1.48044	0.493479	0
-370.76	0	0	0	0	0	0	0	0	2.48137	7.44411	6.45157	5.45902	5.45902	1.9851	7.44411	3.97019	6.94784	4.46647	3.47392	3.47392	4.96274	2.48137	1.9851	3.97019	1.9851	3.47392	1.9851	2.48137	4.46647	1.48882	0	0.496274	1.48882	3.47392	2.48137	1.48882	1.9851	2.97765	1.48882	1.9851	0.496274	0.992549	0.992549	0.496274	0.992549	0.496274	0	0.496274	0.496274
-370.66	0	0	0	0	0	0	0	0	1.51218	4.53655	5.54467	6.04873	5.04061	5.54467	6.55279	3.02437	5.04061	2.01624	2.01624	6.04873	4.53655	3.02437	3.02437	3.52843	2.52031	1.51218	2.52031	1.00812	3.52843	0.504061	2.52031	2.52031	3.52843	0.504061	2.01624	1.00812	1.00812	0.504061	2.52031	1.51218	1.00812	1.00812	2.01624	0.504061	1.51218	0	1.00812	0.504061	0.504061
-370.56	0	0	0	0	0	0	0	0	2.53622	7.10142	4.05796	6.59418	3.04347	5.57969	3.55071	4.05796	5.07245	3.55071	5.07245	2.53622	2.02898	3.04347	2.53622	0.507245	1.52173	0.507245	1.52173	1.01449	1.52173	1.01449	2.53622	3.04347	0.507245	1.01449	1.01449	2.02898	2.53622	1.01449	2.02898	1.52173	1.52173	0.507245	1.52173	2.53622	0	1.52173	2.02898	1.01449	0
-370.46	0	0	0	0	0	0	0	0	2.53089	8.09886	5.56797	4.55561	4.55561	4.55561	5.06179	2.02472	3.03707	3.03707	2.53089	1.51854	3.03707	3.03707	2.02472	3.54325	3.03707	3.54325	3.54325	2.53089	3.03707	1.51854	2.02472	3.54325	2.02472	1.01236	0.506179	1.01236	1.51854	2.02472	1.01236	1.01236	0	2.02472	1.01236	0	1.51854	1.51854	0.506179	0	1.01236
-370.36	0	0	0	0	0	0	0	0	4.46877	8.44101	3.47571	5.95836	4.46877	2.97918	3.47571	2.48265	3.47571	1.48959	1.48959	1.48959	2.97918	0.99306	3.97224	2.97918	0	1.48959	1.48959	0.99306	0.99306	0.49653	2.48265	1.98612	0	0.99306	0.99306	0.49653	0.99306	0.49653	0.99306	0.99306	2.48265	0.99306	1.48959	0	0.49653	1.48959	0	0.49653	1.48959
-370.26	0	0	0	0	0	0	0	0	6.87351	6.87351	7.85544	5.40062	4.41869	6.87351	3.43676	3.92772	5.40062	3.92772	2.94579	2.94579	1.4729	3.43676	2.45483	1.4729	2.45483	2.94579	3.92772	2.45483	0.98193	2.45483	1.96386	1.96386	1.96386	2.45483	2.45483	0.98193	3.43676	1.4729	0	0.98193	0.98193	1.4729	0.490965	0	1.4729	0	0.490965	1.4729	0.98193
-370.16	0	0	0	0	0	0	0	0	3.44553	6.39885	6.89107	5.41441	4.92219	5.90663	3.44553	4.42997	5.41441	3.93775	3.44553	1.96888	2.46109	2.95331	1.96888	0.984438	2.46109	2.46109	0.984438	1.47666	0.984438	1.47666	1.96888	1.47666	1.47666	0.984438	0.492219	0.492219	0.492219	0.492219	0.984438	1.47666	0.984438	0.492219	0.492219	0.492219	0.984438	0.492219	1.47666	1.96888	0
-370.06	0	0	0	0	0	0	0	0	2.48393	4.47107	5.46465	5.46465	2.48393	2.48393	6.955	6.45822	4.47107	3.97429	5.96143	2.98072	3.97429	3.97429	5.96143	1.98714	3.97429	1.98714	2.98072	0.496786	1.98714	0.993572	0.496786	0.993572	1.49036	0.993572	0.993572	0.496786	2.98072	1.98714	1.49036	0.496786	0.496786	0.993572	1.49036	0.496786	1.49036	0.993572	0.993572	1.49036	0.993572
-369.96	0	0	0	0	0	0	0	0	3.96611	5.94916	5.94916	3.96611	2.97458	5.94916	4.95764	2.97458	4.46187	5.94916	4.46187	2.97458	4.46187	1.98305	2.47882	1.98305	0.991527	1.98305	1.98305	4.46187	2.97458	1.98305	1.98305	1.48729	1.48729	0.991527	2.47882	1.98305	1.48729	1.98305	0.991527	1.48729	0.991527	1.48729	0.495764	0	1.98305	0.991527	0.991527	0.495764	0.495764
-369.86	0	0	0	0	0	0	0	0	1.97695	4.44814	6.4251	5.93086	5.43662	4.44814	3.95391	7.90781	3.45967	3.95391	1.97695	3.95391	2.96543	4.94238	3.95391	2.96543	0.494238	2.47119	0.988477	1.97695	1.97695	0.494238	2.47119	0.494238	3.45967	0.988477	1.97695	1.48271	1.97695	2.47119	2.96543	1.97695	0	0.494238	1.48271	1.97695	0.494238	0.494238	0	1.97695	1.48271
-369.76	0	0	0	0	0	0	0	0	3.97839	4.47569	4.47569	4.97299	2.98379	3.97839	2.48649	3.97839	4.97299	3.48109	5.47028	1.98919	3.97839	2.98379	4.97299	0.994597	1.4919	1.4919	1.98919	0.994597	0.497299	2.48649	1.98919	3.48109	1.4919	0.994597	2.98379	0	1.4919	4.47569	1.4919	0.994597	0	1.98919	1.98919	0.497299	0.994597	0.497299	0.497299	0.497299	0.497299
-369.66	0	0	0	0	0	0	0	0	3.00394	7.0092	6.50854	4.50591	4.00526	7.50986	4.50591	4.00526	4.00526	4.50591	4.00526	2.50329	2.50329	3.5046	2.00263	1.00131	3.00394	1.00131	2.00263	3.5046	2.50329	2.00263	0	0	1.00131	2.00263	2.00263	0.500657	2.00263	2.00263	2.00263	0.500657	0	1.00131	1.00131	0.500657	0	3.00394	1.00131	0.500657	2.00263
-369.56	0	0	0	0	0	0	0	0	4.54606	5.05118	3.53582	7.57677	5.5563	4.04094	4.54606	3.03071	5.05118	5.5563	3.03071	3.03071	3.53582	3.03071	4.04094	1.51535	2.52559	2.52559	1.01024	1.01024	2.52559	1.51535	1.51535	1.51535	1.01024	1.01024	1.01024	3.03071	1.01024	1.51535	1.01024	1.51535	0.505118	1.51535	1.51535	0	1.01024	1.01024	1.51535	0.505118	2.52559
-369.46	0	0	0	0	0	0	0	0	3.53953	4.04518	4.55083	3.03389	5.05648	3.53953	5.05648	2.02259	5.56213	2.52824	4.55083	1.0113	4.04518	3.03389	5.05648	1.51694	0.505648	4.55083	4.04518	1.51694	0.505648	2.02259	2.02259	2.02259	1.51694	1.51694	3.03389	0.505648	1.0113	2.02259	3.03389	1.0113	2.52824	1.51694	0	0.505648	0.505648	3.03389	1.0113	0.505648	0.505648
-369.36	0	0	0	0	0	0	0	0	4.46417	3.96815	4.46417	5.95223	7.9363	4.96019	2.97611	3.96815	2.97611	1.48806	3.96815	2.97611	0.992038	2.97611	1.98408	0.992038	1.98408	2.97611	1.48806	0.992038	0.992038	0.992038	0	1.48806	1.48806	1.48806	1.48806	2.48009	1.98408	3.47213	0.496019	0.992038	0	0.992038	1.98408	0.496019	1.48806	0	2.48009	0.496019	0.992038
-369.26	0	0	0	0	0	0	0	0	2.4674	4.93479	2.4674	4.44131	5.42827	5.42827	3.94783	4.44131	6.41523	1.48044	3.94783	1.48044	2.96087	1.97392	2.4674	3.94783	1.48044	2.4674	0.986958	3.94783	0.493479	0.986958	2.96087	0.986958	0.493479	1.48044	1.48044	1.48044	1.48044	0.493479	0	1.97392	1.97392	0.493479	1.48044	0.986958	0	0.493479	0.493479	1.48044	1.48044
-369.16	0	0	0	0	0	0	0	0	1.97392	5.42827	7.40219	3.94783	2.96087	6.90871	3.94783	1.48044	2.96087	4.93479	2.96087	2.4674	2.4674	2.96087	1.48044	2.96087	1.48044	0.493479	1.48044	3.45435	1.48044	0.986958	3.94783	2.96087	1.48044	3.45435	0	1.48044	0.493479	1.48044	1.48044	0.493479	0.493479	0.493479	1.97392	0	0	0.493479	0.986958	0.493479	0
-369.06	0	0	0	0	0	0	0	0	3.95594	5.43941	4.45043	3.95594	2.47246	4.45043	4.94492	4.45043	5.9339	2.96695	3.95594	4.45043	3.46144	3.95594	1.97797	5.43941	2.96695	2.96695	3.46144	3.46144	2.96695	0.988984	1.48348	1.48348	1.48348	0.494492	0	0.988984	0	1.97797	2.47246	1.48348	1.48348	0.988984	0.988984	1.48348	0.988984	0.494492	0.494492	0.494492	0.494492
-368.96	0	0	0	0	0	0	0	0	5.45902	7.94039	1.9851	6.94784	7.44411	3.47392	3.47392	3.97019	2.97765	3.47392	2.48137	0.992549	5.45902	2.97765	3.97019	3.97019	1.48882	1.9851	1.48882	2.48137	0.496274	1.9851	2.48137	0.992549	0.496274	0.496274	1.9851	0.992549	0.496274	0.992549	0.992549	0.992549	0	0	1.48882	0.992549	0.992549	0	0.496274	1.48882	0.992549
-368.86	0	0	0	0	0	0	0	0	1.49498	6.97658	6.47825	4.98327	3.98662	3.48829	3.48829	3.98662	3.48829	2.49164	2.49164	1.49498	1.99331	0.996654	2.49164	1.99331	1.99331	2.49164	0.996654	0.498327	1.49498	0.498327	2.49164	0.996654	1.49498	0.498327	0.996654	0.996654	1.49498	0.996654	1.99331	1.99331	1.49498	1.99331	1.99331	0.996654	0.996654	1.99331	1.49498	0	0
-368.76	0	0	0	0	0	0	0	0	1.99641	6.48832	7.98562	2.49551	5.49011	3.99281	5.49011	3.49371	2.49551	2.49551	2.49551	3.99281	2.99461	1.4973	1.4973	1.4973	1.4973	2.49551	3.99281	1.4973	1.4973	0.499101	2.49551	1.4973	1.99641	1.4973	1.4973	1.99641	1.4973	2.99461	0.499101	0.499101	0.998203	0.998203	0.499101	0.998203	0	0	0.499101	0	0.998203
-368.66	0	0	0	0	0	0	0	0	1.0034	4.5153	3.5119	2.0068	3.0102	5.51869	3.0102	5.01699	6.02039	3.0102	5.51869	3.5119	2.0068	2.5085	2.5085	3.5119	2.5085	2.0068	1.5051	2.0068	1.0034	2.0068	0.5017	1.5051	2.0068	1.0034	0.5017	1.0034	2.0068	1.5051	2.5085	1.5051	0.5017	0	0.5017	1.0034	2.0068	1.0034	0.5017	2.0068	1.0034
-368.56	0	0	0	0	0	0	0	0	2.0173	3.53027	4.0346	6.55622	8.57352	3.53027	2.0173	5.04325	2.0173	2.0173	3.02595	2.52162	2.0173	2.0173	1.51297	3.53027	2.52162	0.504325	1.51297	2.52162	3.02595	1.51297	1.51297	3.02595	0.504325	1.00865	1.00865	1.00865	1.00865	3.02595	1.51297	1.51297	0.504325	0	0.504325	1.00865	1.00865	0.504325	1.51297	0.504325	0
-368.46	0	0	0	0	0	0	0	0	3.98868	3.98868	6.4816	3.98868	5.98302	4.98585	5.48443	2.49292	2.99151	2.99151	1.49575	2.99151	4.48726	1.49575	2.99151	1.99434	1.49575	2.49292	2.49292	1.99434	1.49575	2.49292	0.498585	0.498585	1.99434	2.99151	0	1.49575	2.49292	1.49575	1.49575	0.498585	0.99717	0.99717	0.99717	0.498585	0.99717	0.498585	0.99717	0.498585	0
-368.36	0	0	0	0	0	0	0	0	2.47119	3.95391	4.44814	7.90781	6.91934	2.47119	1.97695	2.96543	2.47119	3.95391	3.45967	2.96543	3.45967	2.96543	4.44814	1.97695	2.96543	0.988477	2.47119	3.45967	1.97695	1.48271	1.48271	0.494238	0.988477	2.96543	2.96543	1.48271	0	1.97695	0.494238	0.494238	0.988477	1.97695	0	0.494238	1.48271	0	0.494238	1.48271	0
-368.26	0	0	0	0	0	0	0	0	1.97089	3.94178	2.95633	4.92722	5.41994	4.92722	5.91267	5.91267	2.95633	2.95633	2.46361	2.46361	2.95633	1.97089	1.97089	3.44906	1.97089	2.95633	3.94178	0.985444	1.97089	0.985444	2.46361	2.95633	1.97089	0.985444	0.492722	0.492722	0.492722	0.985444	1.47817	0.985444	1.47817	0.985444	0	0.985444	0.492722	0.492722	1.97089	1.47817	0
-368.16	0	0	0	0	0	0	0	0	2.96391	5.43384	5.43384	3.95188	6.91579	6.4218	5.43384	2.46992	1.97594	4.44586	4.93985	0.493985	2.96391	3.95188	1.97594	3.45789	0.98797	0.98797	1.97594	1.48195	1.48195	0.98797	1.97594	0.98797	0.98797	0.98797	3.45789	1.48195	0	0.493985	1.97594	0.493985	1.48195	0.98797	0.493985	0	0.98797	0.493985	1.48195	0.493985	0.493985
-368.06	0	0	0	0	0	0	0	0	3.48109	3.97839	8.45408	4.97299	8.95138	5.47028	4.47569	2.98379	3.97839	4.47569	4.97299	1.4919	3.97839	4.97299	4.47569	3.48109	1.4919	0.994597	4.47569	2.98379	3.48109	1.4919	2.98379	1.98919	0.497299	0.497299	2.48649	0	0.994597	1.4919	1.4919	0.497299	0.994597	1.4919	0.994597	0.994597	0.497299	0.497299	2.48649	0.994597	0.994597
-367.96	0	0	0	0	0	0	0	0	3.48469	5.97375	5.47594	2.98687	4.97812	5.97375	5.47594	3.9825	4.97812	5.47594	3.48469	1.49344	1.99125	3.9825	0.995625	3.9825	0.995625	3.9825	0.995625	1.49344	0.995625	1.99125	2.48906	0.995625	0.995625	0.497812	2.48906	0	0	2.48906	0.497812	0.497812	0.995625	0.995625	1.99125	0.497812	0.497812	0	0	1.99125	0.497812
-367.86	0	0	0	0	0	0	0	0	4.49191	6.98742	3.49371	2.99461	2.99461	5.98922	3.99281	5.49011	5.49011	7.98562	2.99461	1.99641	3.99281	3.99281	3.99281	1.99641	1.99641	1.99641	2.99461	1.99641	1.4973	0.499101	0.499101	0.998203	0.499101	1.99641	0.998203	0.998203	0.499101	1.4973	0.499101	0	0.998203	0.499101	0.998203	0	0.998203	0.998203	2.49551	1.4973	0.998203
-367.76	0	0	0	0	0	0	0	0	2.00159	8.00635	6.50516	5.00397	5.50437	5.00397	6.00477	5.00397	2.50199	4.50357	3.00238	2.50199	3.00238	3.50278	3.00238	2.50199	0.500397	3.50278	4.00318	2.00159	0.500397	2.00159	1.00079	1.00079	1.50119	1.50119	1.50119	1.50119	1.00079	1.00079	1.50119	1.50119	1.50119	1.50119	0.500397	0	1.00079	1.50119	0.500397	1.50119	1.00079
-367.66	0	0	0	0	0	0	0	0	3.5229	6.03926	5.03271	5.03271	4.52944	4.02617	7.0458	3.5229	5.53599	7.54907	4.52944	1.00654	2.01309	4.02617	2.51636	2.01309	1.50981	1.00654	4.02617	1.50981	1.50981	2.51636	1.00654	3.01963	1.00654	3.5229	1.50981	1.50981	1.50981	1.50981	1.00654	1.50981	1.50981	1.00654	0.503271	2.51636	1.50981	1.50981	2.01309	1.50981	2.01309
-367.56	0	0	0	0	0	0	0	0	2.51899	7.55696	4.53418	4.03038	4.03038	6.04557	3.02279	5.03798	2.51899	4.53418	5.54177	3.02279	3.02279	1.0076	3.02279	2.51899	2.01519	2.51899	2.01519	1.51139	2.51899	1.0076	2.01519	2.51899	0.503798	1.51139	2.51899	2.01519	0.503798	1.0076	1.51139	1.0076	0	1.0076	1.51139	0	2.01519	0	1.51139	0.503798	1.51139
-367.46	0	0	0	0	0	0	0	0	1.49036	4.96786	6.45822	6.45822	4.47107	7.45179	8.44536	3.4775	4.47107	4.96786	3.97429	2.98072	4.47107	1.49036	3.97429	3.97429	1.98714	1.98714	1.98714	1.98714	0.993572	0.496786	2.48393	0.496786	0.993572	2.98072	1.98714	0.496786	0.993572	0.993572	1.98714	1.98714	2.48393	1.98714	1.49036	3.4775	0	0.993572	1.98714	2.48393	0
-367.36	0	0	0	0	0	0	0	0	4.45043	3.46144	1.97797	6.92289	8.40636	6.42839	1.97797	4.94492	3.46144	2.47246	1.97797	1.97797	1.97797	1.97797	2.47246	1.97797	1.97797	0.494492	2.47246	1.97797	2.47246	1.97797	1.97797	0.988984	1.97797	0.988984	0.988984	1.97797	1.48348	0.494492	0.988984	0	0.988984	0.494492	0.494492	1.48348	1.48348	0.988984	0	0.988984	0.988984
-367.26	0	0	0	0	0	0	0	0	4.40299	4.40299	3.91377	3.91377	4.89221	4.89221	5.87065	6.84909	7.33831	3.91377	2.93532	2.93532	3.91377	4.40299	0.489221	2.93532	1.46766	1.46766	1.46766	3.91377	3.42454	2.4461	3.91377	1.46766	2.93532	1.95688	0.489221	2.4461	1.95688	0.978441	1.95688	0.978441	0.978441	0.489221	0.489221	0.978441	1.46766	1.46766	0.978441	1.46766	1.46766
-367.16	0	0	0	0	0	0	0	0	1.47515	1.47515	5.40888	10.3261	3.44202	2.45858	5.40888	2.9503	4.91717	1.47515	3.93373	3.44202	5.40888	3.93373	3.93373	1.96687	0.983433	0.983433	2.45858	0	1.96687	0.491717	0.983433	0	0	2.45858	0.983433	2.45858	0.983433	0.491717	1.96687	0.491717	0	0.491717	0.983433	1.47515	0.491717	0.491717	0.983433	0.491717	0.491717
-367.06	0	0	0	0	0	0	0	0	1.49113	7.95267	6.95859	6.95859	3.4793	4.97042	1.98817	4.47338	2.48521	3.97634	5.96451	3.4793	3.4793	2.48521	4.47338	2.48521	3.4793	1.98817	1.98817	0.994084	2.48521	0.994084	1.49113	1.98817	1.49113	0.497042	1.49113	1.98817	1.49113	0	0.994084	0.497042	0.497042	0.994084	1.49113	0.497042	0.497042	0.994084	0	0.497042	1.49113
-366.96	0	0	0	0	0	0	0	0	5.48727	3.4919	4.48959	6.9838	1.99537	3.99074	5.98612	2.99306	5.48727	3.4919	1.99537	1.49653	0.997686	2.49422	2.99306	2.49422	3.4919	3.4919	2.49422	2.49422	1.99537	0.997686	0.498843	2.49422	0.997686	1.99537	1.99537	2.49422	1.99537	0.498843	0.498843	2.49422	1.49653	1.49653	2.49422	0.997686	0.498843	0	0	0	0.498843
-366.86	0	0	0	0	0	0	0	0	3.02121	3.02121	5.03534	4.02828	5.53888	4.02828	5.53888	6.54595	3.52474	3.02121	3.02121	2.51767	3.02121	3.52474	1.5106	1.5106	1.5106	1.5106	2.01414	2.01414	1.00707	1.5106	1.00707	0.503534	1.5106	2.01414	1.00707	1.5106	1.00707	1.00707	1.00707	1.00707	0.503534	1.00707	1.5106	1.00707	1.5106	1.5106	2.01414	1.5106	1.5106
-366.76	0	0	0	0	0	0	0	0	1.00549	6.03296	4.52472	7.03845	2.51373	3.01648	2.51373	3.01648	3.01648	3.51922	6.5357	1.50824	3.51922	2.01099	1.00549	0.502746	2.51373	2.51373	1.50824	1.00549	0.502746	2.01099	1.50824	2.51373	2.01099	0	0.502746	2.01099	1.00549	1.50824	0.502746	1.00549	2.01099	1.00549	0	1.00549	1.00549	0	2.51373	1.00549	0
-366.66	0	0	0	0	0	0	0	0	1.0034	9.53229	5.01699	4.5153	4.0136	2.0068	4.0136	3.5119	4.0136	4.5153	3.0102	1.5051	4.0136	3.0102	2.0068	0.5017	2.0068	2.5085	1.5051	3.0102	3.0102	0	1.0034	2.5085	1.5051	1.5051	1.5051	0.5017	0.5017	1.5051	2.0068	1.5051	1.5051	0	2.5085	0.5017	0.5017	0	1.0034	0.5017	0.5017
-366.56	0	0	0	0	0	0	0	0	1.5051	6.52209	3.0102	6.02039	5.01699	6.52209	2.5085	6.02039	7.02379	3.0102	2.5085	3.5119	3.0102	3.0102	2.5085	2.5085	0.5017	2.5085	2.5085	1.0034	3.0102	1.5051	2.0068	0.5017	2.5085	1.0034	1.0034	0.5017	2.5085	0.5017	0.5017	1.0034	0	1.0034	0.5017	2.0068	1.5051	1.0034	0.5017	0	0.5017
-366.46	0	0	0	0	0	0	0	0	5.09928	4.58936	3.5695	5.60921	5.60921	7.64893	3.05957	3.05957	5.09928	6.11914	3.5695	3.05957	2.54964	1.01986	3.5695	2.54964	3.05957	1.52979	4.07943	2.54964	1.01986	2.03971	0.509928	1.52979	2.03971	1.52979	3.05957	2.54964	2.54964	0	2.54964	0.509928	0.509928	1.01986	0	0.509928	0	0	1.01986	1.01986	2.03971
-366.36	0	0	0	0	0	0	0	0	5.07245	4.05796	4.05796	4.5652	5.07245	7.10142	4.5652	3.04347	1.01449	2.53622	3.55071	2.53622	2.53622	1.01449	4.05796	1.52173	1.52173	2.53622	2.02898	0.507245	2.53622	2.53622	1.01449	1.52173	2.53622	1.52173	2.02898	1.52173	1.52173	2.02898	2.53622	0.507245	2.02898	1.01449	1.01449	2.02898	1.52173	0	0.507245	0.507245	1.01449
-366.26	0	0	0	0	0	0	0	0	1.51218	2.52031	7.05686	5.54467	4.53655	4.03249	5.54467	2.01624	0.504061	3.02437	3.52843	3.52843	4.03249	2.01624	1.00812	2.52031	1.00812	1.00812	4.03249	2.52031	2.52031	1.00812	0.504061	1.51218	0.504061	1.00812	1.51218	1.51218	2.52031	1.51218	1.00812	1.51218	0.504061	0	0.504061	2.01624	0.504061	0.504061	1.00812	1.00812	2.01624
-366.16	0	0	0	0	0	0	0	0	2.52559	5.5563	3.53582	1.51535	5.05118	9.09212	3.53582	2.02047	2.02047	3.03071	1.51535	1.01024	4.04094	3.53582	2.02047	3.53582	0.505118	1.01024	2.52559	1.51535	1.51535	2.52559	2.52559	1.51535	2.52559	2.02047	1.01024	0	1.01024	0.505118	1.01024	1.01024	0.505118	2.02047	0.505118	1.51535	1.51535	1.01024	1.01024	0	1.01024
-366.06	0	0	0	0	0	0	0	0	2.52824	6.06777	3.53953	6.06777	4.55083	4.55083	2.02259	2.52824	1.51694	1.0113	3.53953	3.53953	2.52824	3.03389	2.52824	2.02259	2.52824	4.55083	3.03389	0.505648	1.51694	4.04518	2.02259	2.02259	2.02259	1.0113	0.505648	0	1.51694	0.505648	2.02259	0.505648	0.505648	1.51694	1.51694	1.0113	1.0113	1.0113	0	0	1.51694
-365.96	0	0	0	0	0	0	0	0	3.57139	3.06119	2.04079	3.06119	4.59179	4.59179	0.510198	5.10198	3.57139	3.06119	1.5306	2.04079	2.04079	2.04079	2.04079	0.510198	0.510198	2.04079	2.55099	0.510198	1.5306	1.5306	1.0204	2.55099	1.5306	1.0204	2.04079	0.510198	0.510198	0.510198	0	0.510198	1.5306	2.04079	0.510198	1.0204	0.510198	1.0204	0.510198	1.0204	0.510198
-365.86	0	0	0	0	0	0	0	0	2.06484	3.61347	5.1621	4.64589	3.09726	2.06484	5.1621	4.12968	3.61347	3.61347	2.58105	2.58105	1.54863	3.09726	1.03242	2.06484	2.06484	0.51621	1.03242	1.03242	1.54863	1.03242	1.54863	0.51621	1.03242	0	0.51621	0	1.03242	0	2.06484	0	1.03242	0	2.06484	1.03242	1.54863	1.54863	0.51621	1.03242	0.51621
-365.76	0	0	0	0	0	0	0	0	2.06374	4.64341	3.61154	5.67527	0.515934	4.64341	5.15934	4.12747	3.0956	3.0956	3.0956	0.515934	2.06374	3.0956	2.06374	1.5478	1.5478	1.5478	2.57967	2.06374	0.515934	2.57967	2.57967	1.03187	0.515934	1.03187	0.515934	1.03187	3.0956	0.515934	0.515934	1.03187	0	0	0.515934	1.03187	0	0.515934	0.515934	1.5478	0.515934
-365.66	0	0	0	0	0	0	0	0	1.03187	5.67527	2.57967	3.61154	5.67527	5.67527	2.57967	2.06374	2.06374	2.57967	3.0956	2.57967	1.03187	3.0956	1.03187	2.57967	2.06374	1.03187	2.06374	2.57967	0	2.06374	0	0.515934	1.5478	1.03187	1.5478	0.515934	1.5478	2.57967	1.03187	1.5478	1.03187	0	0.515934	0.515934	1.03187	0	0	0	0.515934
-365.56	0	0	0	0	0	0	0	0	4.13633	4.65337	6.72153	1.55112	3.10225	4.13633	1.55112	4.65337	2.58521	3.10225	3.61929	2.58521	2.06816	3.10225	1.55112	2.06816	2.58521	1.03408	2.58521	2.06816	2.06816	2.58521	2.58521	2.58521	2.06816	1.03408	1.55112	1.55112	0	1.55112	0	1.03408	0	0	0.517041	1.03408	0.517041	2.58521	1.55112	1.55112	0.517041
-365.46	0	0	0	0	0	0	0	0	2.55505	4.59909	5.62111	5.1101	3.06606	3.06606	4.59909	2.04404	2.04404	2.55505	3.57707	4.08808	1.02202	1.53303	4.59909	1.02202	3.06606	2.04404	2.55505	1.53303	1.53303	3.57707	3.06606	1.02202	2.04404	2.04404	1.02202	1.53303	0.51101	2.04404	1.53303	0.51101	0.51101	0.51101	1.02202	1.02202	0	1.53303	1.02202	0	0
-365.36	0	0	0	0	0	0	0	0	1.51854	3.03707	3.03707	3.54325	4.55561	5.06179	3.54325	4.04943	4.04943	4.04943	3.54325	4.55561	2.02472	2.53089	1.01236	2.53089	2.53089	1.01236	1.51854	3.03707	0.506179	1.51854	0.506179	2.53089	0.506179	1.51854	1.51854	4.55561	0.506179	1.51854	1.01236	2.53089	2.02472	0.506179	0	2.02472	1.01236	0.506179	0.506179	0	0
-365.26	0	0	0	0	0	0	0	0	2.52162	6.0519	6.55622	3.02595	4.0346	5.04325	2.52162	1.51297	2.0173	2.52162	2.0173	2.0173	3.02595	3.02595	2.52162	1.00865	2.52162	1.51297	1.00865	1.51297	2.52162	0.504325	0	1.00865	1.00865	0.504325	0.504325	2.0173	2.0173	2.0173	1.51297	2.0173	0.504325	0.504325	0.504325	1.00865	1.00865	0.504325	0.504325	1.00865	0.504325
-365.16	0	0	0	0	0	0	0	0	3.03867	3.54511	3.03867	3.54511	3.03867	5.06445	3.03867	4.05156	5.57089	0.506445	2.53222	0	3.54511	4.05156	3.03867	1.01289	1.01289	1.51933	2.53222	1.51933	1.01289	2.53222	1.01289	2.02578	1.51933	0.506445	0.506445	1.51933	2.53222	1.01289	1.01289	0	1.01289	1.01289	1.01289	1.01289	1.51933	2.02578	1.51933	1.51933	1.01289
-365.06	0	0	0	0	0	0	0	0	4.57242	2.54023	5.08047	4.06437	4.06437	4.57242	3.04828	3.55633	1.52414	1.52414	2.03219	3.04828	1.52414	1.52414	1.52414	1.01609	2.54023	2.03219	1.52414	2.54023	1.52414	1.01609	0.508047	0	0	2.54023	1.52414	1.52414	0.508047	2.03219	1.52414	1.01609	2.54023	1.01609	0.508047	0.508047	2.03219	0.508047	0.508047	1.52414	1.01609
-364.96	0	0	0	0	0	0	0	0	3.06443	6.12887	4.08591	2.5537	4.08591	5.10739	3.57517	3.57517	3.06443	5.61813	3.06443	3.57517	2.5537	2.04296	1.02148	4.08591	2.04296	1.02148	3.06443	1.53222	0.510739	1.53222	1.53222	1.53222	1.02148	0	1.02148	0	1.53222	1.53222	1.02148	1.02148	0.510739	0.510739	0	1.02148	1.53222	0.510739	0.510739	1.02148	0.510739
-364.86	0	0	0	0	0	0	0	0	4.11206	4.62607	5.65409	4.62607	5.14008	2.57004	2.57004	4.11206	3.08405	5.65409	1.54202	3.59805	2.57004	2.57004	1.54202	3.59805	2.57004	3.59805	0	1.02802	1.02802	1.54202	2.57004	0.514008	1.54202	1.02802	0.514008	1.54202	1.02802	0	1.54202	1.54202	1.54202	1.02802	0.514008	0.514008	0.514008	1.54202	0.514008	2.05603	0.514008
-364.76	0	0	0	0	0	0	0	0	3.07258	4.09677	5.12096	2.04838	2.04838	5.63306	3.58467	4.60886	2.56048	3.07258	3.07258	1.02419	3.07258	2.04838	2.04838	1.02419	0	1.53629	2.04838	4.60886	1.02419	0.512096	1.53629	1.02419	3.58467	1.53629	1.02419	3.07258	1.53629	2.04838	1.02419	1.53629	1.53629	0	0.512096	1.02419	0	1.02419	0	0.512096	0
-364.66	0	0	0	0	0	0	0	0	3.09229	5.6692	3.60768	3.09229	5.6692	4.63844	5.6692	4.12306	3.09229	3.60768	4.63844	4.63844	5.6692	3.09229	2.06153	1.03076	0	1.54615	2.57691	1.54615	4.12306	1.03076	2.06153	1.54615	1.03076	3.09229	1.54615	1.03076	0.515382	2.06153	0.515382	1.54615	0.515382	1.03076	1.54615	0.515382	1.03076	0.515382	0	0.515382	1.03076
-364.56	0	0	0	0	0	0	0	0	2.58105	4.12968	3.61347	4.12968	4.64589	6.19452	7.74316	3.09726	2.58105	5.67831	2.06484	2.06484	3.09726	2.58105	6.19452	1.54863	1.03242	1.54863	1.54863	2.06484	2.06484	2.06484	1.03242	1.54863	2.06484	2.58105	2.06484	1.54863	1.03242	0.51621	1.03242	1.03242	0	1.54863	0	1.03242	1.03242	0.51621	0.51621	0	0.51621
-364.46	0	0	0	0	0	0	0	0	3.06281	4.59422	6.12562	4.08375	3.57328	6.12562	4.59422	3.06281	3.57328	2.04187	3.06281	2.55234	1.53141	4.08375	2.55234	1.53141	2.04187	0.510469	2.55234	2.55234	1.02094	0.510469	1.02094	0.510469	1.02094	0	1.02094	3.06281	1.53141	1.53141	1.53141	1.02094	3.06281	1.53141	0.510469	1.02094	0	1.02094	0.510469	1.02094	0.510469
-364.36	0	0	0	0	0	0	0	0	2.04187	8.1675	5.61515	4.08375	4.08375	5.10469	5.61515	3.06281	5.10469	2.04187	4.59422	4.08375	2.04187	3.57328	2.55234	1.53141	1.53141	1.53141	0.510469	5.10469	1.02094	2.04187	1.53141	1.53141	2.55234	1.53141	2.04187	2.04187	2.04187	1.53141	1.02094	2.55234	1.53141	2.55234	0.510469	0	2.04187	2.55234	1.53141	0.510469	1.02094
-364.26	0	0	0	0	0	0	0	0	3.54139	4.55322	6.57687	7.08279	6.07096	6.57687	3.54139	6.07096	3.03548	2.52957	4.55322	3.54139	4.04731	4.04731	1.01183	3.54139	2.52957	2.52957	1.51774	2.02365	1.01183	2.02365	2.02365	2.52957	0.505913	0.505913	1.51774	0	1.01183	1.01183	2.02365	0.505913	0.505913	1.01183	1.01183	1.51774	0.505913	0.505913	0	1.01183	1.51774
-364.16	0	0	0	0	0	0	0	0	3.02753	8.57801	5.55048	7.06424	3.53212	3.53212	4.5413	6.05507	3.02753	4.5413	2.52294	3.02753	1.00918	1.51377	2.01836	2.52294	2.52294	2.52294	1.51377	3.02753	2.52294	1.51377	1.51377	2.01836	1.51377	1.00918	1.51377	3.53212	0.504589	0.504589	1.00918	1.00918	2.01836	0.504589	1.51377	0.504589	0.504589	0.504589	3.53212	0	0.504589
-364.06	0	0	0	0	0	0	0	0	6.09978	6.60809	7.62472	4.57483	6.60809	4.57483	5.08315	4.06652	4.06652	3.04989	4.57483	3.5582	4.06652	3.5582	3.5582	2.54157	1.52494	2.03326	1.01663	0.508315	2.54157	1.52494	1.52494	0	0.508315	1.01663	0.508315	2.03326	3.5582	4.06652	0.508315	1.52494	2.03326	0.508315	0	0.508315	0	1.01663	1.01663	1.01663	0.508315
-363.96	0	0	0	0	0	0	0	0	2.04947	5.12368	4.09895	3.58658	6.14842	6.66079	2.56184	3.58658	3.07421	5.63605	1.02474	3.58658	4.09895	4.09895	2.04947	1.5371	3.58658	3.07421	3.07421	3.07421	1.5371	2.04947	3.58658	3.07421	2.04947	1.5371	2.56184	1.5371	1.5371	0.512368	0.512368	1.02474	0	0.512368	1.5371	3.07421	0.512368	1.5371	1.5371	1.02474	2.04947
-363.86	0	0	0	0	0	0	0	0	3.09726	5.1621	3.09726	5.67831	8.25937	7.22694	4.64589	5.1621	4.64589	4.12968	3.09726	2.58105	1.03242	3.09726	2.58105	4.64589	2.58105	2.06484	0.51621	2.06484	2.06484	2.06484	1.54863	2.58105	2.06484	1.54863	2.58105	0.51621	1.54863	1.03242	0.51621	2.06484	0.51621	1.03242	2.06484	2.06484	0.51621	1.03242	1.54863	1.54863	0.51621
-363.76	0	0	0	0	0	0	0	0	3.59422	4.10768	8.21536	5.1346	8.21536	5.1346	5.64806	3.59422	2.5673	1.54038	4.62114	1.54038	2.05384	1.02692	3.59422	1.02692	2.05384	2.05384	0	1.02692	2.05384	2.5673	2.05384	2.05384	1.02692	1.54038	3.08076	2.5673	3.08076	2.5673	1.02692	2.05384	1.02692	1.54038	0	1.02692	0.51346	1.02692	0.51346	0	0.51346
-363.66	0	0	0	0	0	0	0	0	3.09229	4.12306	6.18459	5.6692	8.7615	3.60768	3.60768	4.12306	6.18459	2.57691	3.60768	3.60768	2.57691	0.515382	4.63844	2.06153	3.09229	2.57691	1.03076	3.60768	1.54615	2.06153	2.06153	0.515382	1.03076	1.54615	3.60768	1.03076	0.515382	1.03076	0.515382	1.03076	0	1.03076	1.54615	0	2.06153	0.515382	0.515382	0.515382	0.515382
-363.56	0	0	0	0	0	0	0	0	3.58849	6.66433	5.63905	5.12641	5.12641	3.58849	1.53792	4.61377	4.10113	3.58849	1.53792	2.5632	2.5632	4.10113	3.07584	1.02528	2.5632	1.53792	1.53792	1.53792	1.53792	2.5632	1.53792	2.05056	3.07584	1.53792	1.53792	1.53792	1.53792	0.512641	2.05056	1.02528	2.05056	0	0	0	2.05056	0.512641	1.02528	0.512641	0.512641
-363.46	0	0	0	0	0	0	0	0	3.55633	7.6207	4.57242	4.06437	4.57242	7.6207	3.55633	4.06437	7.6207	3.04828	1.52414	5.58851	3.55633	1.52414	1.52414	4.06437	2.03219	4.06437	2.54023	3.04828	1.52414	2.03219	2.54023	3.04828	3.55633	3.04828	1.01609	3.04828	0	2.03219	0.508047	1.01609	2.03219	0	0.508047	1.01609	1.52414	2.03219	2.54023	1.52414	0
-363.36	0	0	0	0	0	0	0	0	1.0177	5.59737	7.63277	4.57966	3.05311	4.57966	5.08851	4.57966	3.56196	2.54426	4.07081	3.05311	3.05311	3.56196	4.57966	4.57966	4.07081	2.54426	1.0177	1.0177	1.52655	2.03541	2.54426	3.05311	2.54426	1.0177	0.508851	1.52655	1.0177	2.03541	2.03541	1.52655	1.0177	2.54426	1.52655	0.508851	0.508851	0.508851	1.0177	1.52655	0
-363.26	0	0	0	0	0	0	0	0	5.05648	4.04518	5.05648	4.55083	5.56213	8.09036	4.55083	3.53953	5.05648	4.55083	2.52824	3.03389	0.505648	2.52824	2.02259	2.52824	2.52824	1.0113	2.52824	1.0113	3.03389	1.51694	1.0113	2.02259	2.52824	0.505648	0.505648	2.52824	0.505648	0.505648	0	1.51694	0.505648	1.0113	0.505648	0	0.505648	1.0113	0.505648	0	1.51694
-363.16	0	0	0	0	0	0	0	0	3.04187	8.61862	6.59071	4.05582	3.54884	6.59071	3.04187	3.54884	1.52093	2.02791	4.5628	3.04187	3.54884	5.57676	3.54884	1.52093	1.52093	1.52093	2.53489	1.52093	2.02791	3.04187	3.04187	4.05582	1.01396	1.01396	0.506978	3.04187	1.01396	1.01396	1.52093	1.01396	1.52093	0	1.01396	0.506978	1.52093	2.02791	1.01396	0	1.01396
-363.06	0	0	0	0	0	0	0	0	3.57897	5.11281	4.09025	4.09025	5.11281	4.09025	5.62409	4.09025	4.60153	4.60153	3.57897	3.06769	1.02256	1.53384	1.02256	0.511281	3.06769	1.02256	2.04512	3.57897	2.04512	0.511281	2.55641	1.02256	1.02256	2.55641	2.04512	2.55641	1.02256	0	2.55641	1.53384	1.02256	2.04512	0.511281	1.02256	0	1.02256	0	1.53384	1.02256
-362.96	0	0	0	0	0	0	0	0	4.10331	4.10331	5.12914	6.66788	6.15496	5.64205	5.64205	5.64205	3.5904	3.07748	1.02583	2.56457	4.10331	3.07748	1.53874	2.56457	1.02583	1.53874	2.56457	1.02583	1.53874	4.10331	0.512914	2.56457	2.05165	2.05165	0.512914	1.02583	0.512914	1.02583	0.512914	1.02583	0.512914	0.512914	1.02583	2.56457	0.512914	0.512914	1.53874	1.02583	0
-362.86	0	0	0	0	0	0	0	0	1.54697	2.06263	7.21921	4.64092	5.15658	7.73487	4.64092	6.1879	3.60961	2.57829	3.09395	7.21921	4.12526	5.15658	2.57829	1.54697	2.06263	0	1.54697	1.03132	1.03132	1.03132	1.03132	0.515658	1.54697	1.54697	2.06263	1.54697	1.54697	0.515658	1.03132	2.06263	2.57829	0.515658	1.03132	0.515658	0	2.06263	1.03132	1.03132	1.54697
-362.76	0	0	0	0	0	0	0	0	2.57004	4.11206	6.16809	5.14008	6.16809	5.14008	3.59805	5.65409	5.14008	8.73813	3.08405	2.57004	4.11206	2.05603	1.54202	0	1.02802	2.57004	2.57004	3.59805	1.02802	2.05603	0.514008	1.54202	1.54202	2.57004	1.54202	2.05603	0.514008	1.02802	2.05603	0	1.54202	0.514008	0.514008	1.54202	1.02802	1.02802	2.57004	1.02802	0.514008
-362.66	0	0	0	0	0	0	0	0	2.06484	7.22694	2.06484	4.12968	3.09726	5.67831	4.12968	6.19452	3.09726	5.1621	3.61347	3.09726	1.03242	4.12968	4.12968	2.06484	1.54863	1.54863	2.58105	2.58105	2.06484	1.03242	0.51621	2.06484	1.54863	1.03242	1.54863	0	1.03242	1.03242	0.51621	2.58105	2.06484	2.06484	0.51621	0.51621	2.06484	2.06484	3.09726	1.03242	2.58105
-362.56	0	0	0	0	0	0	0	0	4.6236	8.21974	4.10987	2.56867	4.10987	5.65107	3.59614	4.10987	5.13734	4.6236	3.59614	3.59614	2.56867	2.56867	1.5412	5.65107	2.05494	1.02747	1.02747	1.5412	0.513734	2.05494	2.56867	2.05494	2.05494	1.02747	0	4.10987	1.02747	1.5412	2.56867	0.513734	0	1.02747	0	1.5412	0	1.5412	1.5412	1.5412	0
-362.46	0	0	0	0	0	0	0	0	4.5845	4.07512	4.07512	7.13145	4.07512	4.5845	5.09389	3.56573	5.09389	4.07512	4.07512	4.5845	3.05634	3.05634	4.5845	2.54695	1.52817	2.03756	3.56573	0.509389	2.03756	2.54695	2.03756	0	0.509389	1.01878	1.52817	1.01878	2.03756	4.07512	3.05634	1.52817	1.01878	1.01878	1.52817	1.52817	0	1.01878	1.01878	2.03756	2.03756
-362.36	0	0	0	0	0	0	0	0	4.55083	3.03389	6.57342	4.04518	4.55083	4.04518	4.55083	6.06777	3.53953	4.55083	2.52824	4.04518	2.52824	2.02259	4.55083	0.505648	2.52824	3.03389	1.0113	1.51694	3.03389	3.53953	1.0113	0	1.51694	2.52824	1.0113	3.03389	1.0113	1.51694	1.0113	1.51694	0.505648	0	1.0113	0	1.0113	0.505648	0.505648	1.0113	0.505648
-362.26	0	0	0	0	0	0	0	0	3.5229	3.5229	2.51636	3.5229	3.5229	4.52944	3.5229	4.02617	3.5229	2.51636	6.54253	4.52944	2.01309	2.51636	2.01309	3.01963	1.00654	4.02617	3.5229	1.00654	2.01309	1.50981	1.00654	1.50981	2.01309	3.01963	0.503271	2.51636	1.00654	1.50981	2.01309	0.503271	0.503271	3.01963	0.503271	0.503271	0.503271	1.50981	1.50981	1.00654	0.503271
-362.16	0	0	0	0	0	0	0	0	3.03389	1.51694	6.06777	7.58472	4.55083	6.06777	3.03389	3.03389	4.04518	3.03389	2.52824	2.52824	3.53953	2.52824	1.51694	3.03389	2.02259	1.0113	2.02259	1.51694	1.51694	1.0113	1.0113	1.51694	1.0113	1.51694	1.0113	3.03389	1.0113	2.02259	3.03389	0	1.0113	1.0113	0	0.505648	1.51694	1.0113	1.51694	1.0113	1.51694
-362.06	0	0	0	0	0	0	0	0	4.58693	5.09659	7.13522	6.62556	6.62556	6.62556	3.56761	3.05795	5.09659	5.60625	4.07727	4.07727	2.03864	4.07727	1.01932	0.509659	1.52898	1.01932	4.07727	1.01932	2.54829	1.52898	1.52898	2.03864	2.54829	0.509659	0.509659	1.52898	1.01932	1.52898	1.01932	1.52898	1.01932	0.509659	1.52898	2.03864	0	0	0	0.509659	1.01932
-361.96	0	0	0	0	0	0	0	0	5.66012	4.63101	6.17468	3.6019	4.11645	3.6019	2.05823	6.17468	4.11645	2.05823	2.57278	2.05823	2.57278	3.08734	1.54367	3.08734	3.08734	3.6019	2.05823	2.05823	1.02911	1.02911	2.05823	2.05823	2.57278	0	2.05823	2.57278	1.02911	2.57278	1.54367	0.514557	1.02911	2.57278	1.54367	0	1.02911	1.54367	0.514557	1.54367	1.02911
-361.86	0	0	0	0	0	0	0	0	2.07596	3.63293	4.15192	5.1899	3.11394	4.67091	5.1899	4.15192	4.67091	4.67091	2.59495	3.11394	1.03798	4.15192	1.55697	1.03798	2.59495	2.07596	1.55697	3.63293	0.51899	2.07596	3.11394	2.07596	0.51899	1.03798	2.59495	3.11394	0.51899	1.55697	1.03798	0.51899	0.51899	1.03798	1.55697	1.03798	1.55697	0.51899	1.55697	1.55697	0.51899
-361.76	0	0	0	0	0	0	0	0	3.61154	7.73901	5.15934	4.64341	4.64341	7.73901	3.61154	6.19121	2.06374	4.12747	4.64341	2.57967	6.19121	2.06374	2.57967	5.67527	2.57967	1.5478	3.0956	2.06374	1.03187	2.06374	1.03187	0.515934	1.03187	0.515934	1.03187	1.03187	3.0956	1.03187	0.515934	0.515934	1.03187	0.515934	0	0.515934	2.06374	2.06374	1.03187	0.515934	0
-361.66	0	0	0	0	0	0	0	0	4.11426	4.11426	4.62854	6.17139	3.59997	2.05713	4.11426	4.11426	1.02856	3.59997	2.05713	1.54285	3.08569	2.57141	3.59997	1.54285	2.05713	3.59997	3.59997	2.05713	0	3.08569	0.514282	0.514282	1.54285	1.54285	1.54285	2.05713	0.514282	2.05713	1.54285	0.514282	1.02856	1.02856	0	1.02856	0.514282	1.54285	1.02856	1.54285	0.514282
-361.56	0	0	0	0	0	0	0	0	3.08405	10.2802	5.14008	5.65409	6.16809	4.11206	5.14008	5.65409	6.6821	3.59805	3.59805	4.62607	3.59805	3.59805	1.02802	2.05603	1.54202	2.57004	1.02802	2.57004	1.54202	2.57004	0.514008	1.54202	2.57004	1.54202	2.05603	1.02802	0.514008	2.05603	2.05603	1.54202	1.02802	1.54202	1.02802	1.54202	1.02802	0.514008	0	0.514008	0.514008
-361.46	0	0	0	0	0	0	0	0	4.08159	6.63258	6.63258	5.10198	3.57139	4.59179	1.0204	8.67337	3.57139	6.12238	2.04079	2.55099	3.06119	4.08159	0.510198	1.5306	2.55099	2.55099	1.0204	4.59179	3.06119	1.0204	2.04079	1.0204	0.510198	0.510198	2.04079	0.510198	3.06119	1.0204	1.0204	0.510198	1.0204	2.04079	2.04079	1.0204	0.510198	2.04079	0.510198	2.55099	0.510198
-361.36	0	0	0	0	0	0	0	0	1.01449	5.57969	10.1449	5.57969	4.5652	4.5652	5.57969	5.57969	2.53622	3.55071	3.55071	2.53622	1.01449	2.02898	4.05796	1.01449	2.02898	2.02898	4.5652	0.507245	2.53622	1.52173	2.02898	1.52173	1.01449	2.53622	1.01449	3.04347	0.507245	0.507245	1.52173	1.52173	0.507245	0	1.01449	0.507245	1.01449	0.507245	1.52173	0.507245	0.507245
-361.26	0	0	0	0	0	0	0	0	1.51218	3.02437	4.03249	5.04061	8.06498	4.53655	6.55279	4.03249	2.52031	3.02437	1.51218	2.01624	4.53655	0.504061	1.51218	2.52031	0.504061	1.51218	2.52031	0	1.00812	2.01624	1.51218	1.00812	1.00812	2.01624	0.504061	2.52031	1.51218	1.00812	3.52843	0.504061	2.52031	1.51218	0.504061	0.504061	0	1.00812	1.00812	0.504061	0.504061
-361.16	0	0	0	0	0	0	0	0	3.53582	5.5563	4.54606	4.04094	5.5563	2.02047	3.53582	2.52559	2.02047	2.52559	5.5563	3.03071	4.54606	3.53582	3.03071	2.02047	2.52559	2.02047	2.52559	0.505118	2.52559	2.52559	2.52559	2.52559	4.04094	1.01024	0	1.51535	2.02047	3.53582	0	1.01024	0.505118	1.01024	1.51535	0	0	1.01024	2.02047	1.01024	1.51535
-361.06	0	0	0	0	0	0	0	0	3.03867	7.09023	6.07734	4.05156	3.03867	5.06445	5.06445	5.57089	3.54511	4.05156	4.05156	2.53222	2.02578	3.03867	1.01289	1.01289	1.51933	4.558	1.01289	3.54511	1.51933	2.53222	1.51933	1.01289	2.02578	2.02578	3.03867	1.01289	2.53222	0.506445	1.51933	2.02578	1.01289	0.506445	0.506445	0.506445	0.506445	0.506445	1.01289	1.51933	0.506445
-360.96	0	0	0	0	0	0	0	0	1.53792	3.07584	5.63905	4.61377	5.63905	3.58849	6.15169	7.17697	4.61377	3.58849	5.63905	6.15169	0.512641	4.10113	3.07584	0.512641	1.53792	2.05056	0	3.58849	1.53792	0.512641	1.53792	0.512641	2.05056	1.53792	2.5632	1.53792	2.05056	1.02528	0.512641	2.5632	2.05056	0.512641	0	2.05056	2.5632	0	0.512641	0.512641	0.512641
-360.86	0	0	0	0	0	0	0	0	3.10391	5.69051	5.69051	3.62123	5.69051	2.58659	3.62123	1.55196	3.62123	2.58659	3.10391	4.13855	2.06927	2.58659	3.62123	2.06927	3.10391	2.58659	2.06927	1.55196	2.06927	2.06927	2.06927	2.06927	1.03464	3.10391	2.06927	2.06927	1.03464	3.10391	0.517319	1.03464	0.517319	1.03464	1.03464	0	1.03464	1.55196	0.517319	0	1.55196
-360.76	0	0	0	0	0	0	0	0	3.60768	5.15382	6.18459	4.12306	4.63844	3.60768	6.69997	2.57691	5.15382	3.09229	2.06153	4.12306	1.03076	3.09229	2.06153	1.03076	2.57691	3.09229	2.06153	1.54615	2.57691	3.09229	3.60768	1.03076	1.03076	1.03076	1.03076	4.12306	1.54615	2.57691	1.03076	1.03076	1.03076	1.03076	1.54615	1.54615	0	0.515382	0.515382	0.515382	0
-360.66	0	0	0	0	0	0	0	0	4.143	3.62512	5.69662	4.66087	5.17875	3.62512	3.10725	3.10725	3.62512	1.55362	1.03575	3.62512	2.58937	2.58937	1.03575	3.62512	1.55362	1.03575	2.58937	2.58937	1.03575	2.58937	2.0715	3.62512	0.517875	2.0715	0	0.517875	1.55362	0	1.03575	0	0	2.0715	0.517875	1.55362	1.55362	0.517875	1.03575	0.517875	0.517875
-360.56	0	0	0	0	0	0	0	0	1.03132	3.60961	3.09395	5.15658	5.15658	3.60961	5.15658	3.60961	3.09395	1.54697	2.57829	3.09395	2.06263	2.57829	3.60961	1.03132	4.12526	1.54697	3.60961	1.54697	1.03132	3.09395	1.54697	1.03132	3.09395	1.54697	1.54697	2.06263	0.515658	1.03132	1.03132	0.515658	1.03132	0	1.03132	1.03132	1.54697	1.03132	1.54697	0.515658	1.03132
-360.46	0	0	0	0	0	0	0	0	3.56573	4.5845	4.5845	5.09389	5.09389	5.60328	5.60328	2.03756	4.07512	3.56573	1.52817	4.07512	3.56573	3.05634	4.5845	1.52817	2.03756	2.03756	3.56573	1.52817	1.52817	1.52817	1.52817	0.509389	2.54695	3.56573	1.52817	2.54695	2.03756	1.01878	0.509389	2.03756	0	1.52817	0	0.509389	2.03756	0.509389	1.52817	0.509389	0.509389
-360.36	0	0	0	0	0	0	0	0	1.52173	3.55071	5.57969	5.07245	4.05796	5.07245	1.52173	5.07245	3.55071	4.5652	3.04347	3.55071	1.01449	4.05796	2.53622	1.01449	2.53622	1.01449	2.02898	1.52173	1.52173	1.52173	2.02898	0	0.507245	1.52173	1.52173	2.53622	1.01449	1.52173	1.01449	2.02898	0.507245	1.52173	1.52173	1.52173	0.507245	0	0.507245	2.02898	0.507245
-360.26	0	0	0	0	0	0	0	0	0	3.03071	3.53582	5.5563	4.04094	5.05118	1.51535	2.52559	4.04094	3.53582	2.52559	3.03071	3.53582	3.53582	4.04094	3.03071	1.51535	2.02047	0.505118	1.01024	1.51535	0.505118	2.02047	1.51535	1.51535	2.02047	1.01024	2.52559	1.51535	2.02047	1.51535	0.505118	1.51535	0.505118	0.505118	1.51535	1.01024	1.01024	1.01024	2.02047	1.51535
-360.16	0	0	0	0	0	0	0	0	2.02259	7.07907	2.52824	3.53953	2.52824	4.55083	4.55083	3.03389	2.52824	3.03389	3.53953	3.53953	3.53953	3.03389	1.51694	2.02259	2.52824	1.0113	0	2.52824	0.505648	0.505648	1.0113	2.02259	0.505648	0.505648	2.52824	1.51694	3.03389	1.0113	0.505648	0	0	0.505648	1.0113	1.51694	0.505648	0.505648	1.0113	1.0113	0.505648
-360.06	0	0	0	0	0	0	0	0	3.5582	5.08315	5.08315	7.11641	6.60809	2.54157	2.54157	4.57483	3.04989	2.54157	7.11641	1.01663	1.52494	4.06652	1.52494	1.01663	0.508315	3.5582	1.01663	1.01663	1.52494	0.508315	2.03326	2.03326	1.01663	2.03326	2.03326	0.508315	2.03326	0	2.03326	1.52494	1.01663	2.03326	1.52494	1.52494	0	0.508315	0.508315	0.508315	0
-359.96	0	0	0	0	0	0	0	0	2.5673	3.59422	6.67498	5.64806	5.64806	3.59422	3.59422	2.5673	3.59422	3.08076	3.08076	5.1346	2.05384	2.05384	1.54038	3.59422	1.54038	3.08076	2.05384	0	0.51346	1.54038	1.54038	2.05384	1.54038	1.54038	0	0.51346	1.54038	0.51346	0	1.54038	1.02692	1.02692	0.51346	1.54038	2.5673	1.54038	0	1.02692	0
-359.86	0	0	0	0	0	0	0	0	2.06374	4.12747	4.64341	5.67527	3.0956	4.64341	5.15934	5.67527	2.57967	1.5478	4.64341	3.61154	1.5478	3.0956	1.5478	2.57967	1.03187	1.5478	1.5478	3.0956	1.03187	2.06374	1.03187	1.03187	1.5478	1.03187	2.06374	3.0956	0.515934	0.515934	0.515934	2.06374	0	1.5478	0.515934	0	1.03187	0.515934	1.03187	1.03187	1.03187
-359.76	0	0	0	0	0	0	0	0	2.04947	5.63605	3.58658	4.61131	4.61131	5.12368	4.09895	3.07421	4.09895	4.09895	4.61131	1.5371	2.04947	4.09895	1.5371	2.04947	3.58658	0	0.512368	2.04947	2.56184	3.07421	0	0.512368	0.512368	0.512368	1.5371	0.512368	0	2.04947	2.04947	0.512368	0.512368	1.02474	0.512368	2.56184	2.56184	2.04947	1.02474	0.512368	2.04947
-359.66	0	0	0	0	0	0	0	0	5.15382	6.69997	6.18459	5.6692	7.21535	4.63844	6.18459	4.12306	5.15382	3.60768	2.57691	4.63844	2.06153	3.09229	3.60768	2.06153	2.06153	2.06153	3.60768	0.515382	3.60768	1.03076	1.54615	1.03076	1.54615	0.515382	1.03076	0.515382	1.03076	1.03076	0.515382	1.03076	0	1.03076	0	0	0	0.515382	1.54615	1.54615	0.515382
-359.56	0	0	0	0	0	0	0	0	4.61622	3.5904	3.07748	3.5904	5.12914	3.07748	6.15496	6.15496	4.10331	2.05165	3.5904	3.07748	2.05165	3.07748	1.53874	4.10331	1.02583	1.02583	2.05165	1.53874	2.05165	1.02583	2.56457	3.5904	2.05165	1.53874	2.05165	1.02583	1.53874	0	1.02583	0.512914	0	1.53874	1.02583	0.512914	0.512914	1.53874	0	0	1.02583
-359.46	0	0	0	0	0	0	0	0	3.57897	6.13537	5.11281	5.11281	4.09025	3.57897	4.09025	4.60153	5.11281	4.60153	6.13537	2.55641	4.09025	3.57897	3.06769	1.53384	4.60153	3.57897	1.53384	1.02256	2.55641	1.53384	0	2.04512	1.02256	2.04512	2.04512	2.04512	0	0.511281	1.02256	0	0	0.511281	1.02256	0	2.55641	1.53384	1.02256	0	1.02256
-359.36	0	0	0	0	0	0	0	0	3.57517	7.66109	5.10739	5.61813	6.63961	3.06443	6.12887	3.06443	5.10739	3.06443	3.06443	4.59665	2.5537	4.08591	0.510739	2.5537	4.59665	3.06443	2.5537	1.53222	3.06443	0.510739	1.53222	1.53222	1.53222	2.04296	1.53222	1.53222	2.5537	1.53222	0.510739	1.02148	2.04296	0.510739	2.04296	1.02148	1.02148	1.02148	0	0.510739	1.02148
-359.26	0	0	0	0	0	0	0	0	1.51615	4.04306	7.58074	8.08612	7.58074	4.54844	3.0323	4.04306	4.04306	2.52691	3.0323	3.53768	2.02153	1.01077	2.02153	2.52691	2.52691	2.52691	1.01077	3.53768	1.51615	1.01077	1.01077	3.53768	0.505383	1.51615	1.01077	2.02153	1.01077	0.505383	0.505383	3.0323	1.01077	1.01077	0	0.505383	0	0	0.505383	1.51615	0.505383
-359.16	0	0	0	0	0	0	0	0	2.01941	6.05824	5.04853	9.08736	3.02912	2.52427	6.56309	6.05824	3.53397	1.51456	4.54368	4.54368	2.52427	2.52427	2.01941	2.01941	3.53397	2.01941	2.52427	1.00971	3.02912	1.00971	2.52427	2.01941	2.52427	0	0.504853	2.01941	2.52427	4.03883	1.00971	3.02912	0	0.504853	0.504853	1.00971	1.51456	0	1.00971	1.00971	1.00971
-359.06	0	0	0	0	0	0	0	0	3.56573	5.09389	3.05634	4.5845	5.09389	4.07512	4.07512	3.56573	4.07512	3.05634	4.07512	3.05634	3.05634	2.03756	2.54695	2.03756	1.52817	2.03756	1.52817	1.01878	0.509389	2.03756	2.03756	0.509389	1.52817	2.54695	1.52817	1.52817	1.52817	1.52817	1.52817	1.01878	0	1.52817	1.01878	0	0	1.52817	1.01878	1.01878	2.03756
-358.96	0	0	0	0	0	0	0	0	3.09064	3.60575	4.63596	4.12085	6.69639	3.60575	6.69639	5.15107	3.60575	4.12085	1.03021	7.21149	2.06043	1.54532	2.57553	2.57553	2.06043	1.03021	2.06043	1.03021	3.60575	1.03021	0.515107	2.06043	1.54532	1.54532	1.54532	0.515107	3.60575	2.57553	1.03021	0	1.54532	0.515107	0.515107	0	1.54532	0.515107	1.03021	0.515107	1.54532
-358.86	0	0	0	0	0	0	0	0	3.61735	3.10058	6.20117	6.20117	4.13411	6.71793	3.61735	3.61735	1.03353	2.06706	8.78499	4.13411	3.61735	2.06706	3.61735	3.10058	2.58382	0.516764	2.06706	1.55029	2.06706	0	1.03353	2.06706	0.516764	3.61735	3.61735	1.55029	1.03353	1.55029	0.516764	1.03353	1.03353	1.03353	0.516764	0	0	0	1.03353	1.03353	0.516764
-358.76	0	0	0	0	0	0	0	0	3.08405	3.59805	8.73813	4.11206	4.11206	3.59805	3.59805	2.57004	3.59805	3.08405	3.08405	2.57004	5.14008	2.57004	1.02802	1.02802	0	2.57004	3.59805	1.02802	1.02802	2.57004	0.514008	1.54202	2.05603	0.514008	2.05603	2.05603	0.514008	2.05603	2.57004	2.05603	0.514008	0.514008	1.02802	1.02802	0	0.514008	1.02802	0.514008	0
-358.66	0	0	0	0	0	0	0	0	3.08405	5.14008	6.16809	5.65409	5.65409	6.6821	3.59805	6.6821	3.59805	5.65409	5.14008	3.59805	0	2.57004	3.08405	3.08405	0.514008	1.54202	1.02802	1.02802	2.05603	2.05603	2.05603	1.02802	1.54202	2.05603	1.02802	3.08405	0	2.57004	2.57004	2.57004	1.54202	0	0	2.05603	1.02802	0.514008	1.02802	1.54202	1.02802
-358.56	0	0	0	0	0	0	0	0	2.04404	6.13212	4.59909	3.06606	3.57707	5.62111	2.55505	5.62111	4.08808	3.57707	2.55505	3.06606	3.06606	1.53303	2.04404	0.51101	2.04404	1.53303	2.04404	3.06606	3.06606	4.08808	1.53303	3.06606	0	1.53303	2.04404	1.53303	0	2.04404	2.04404	1.02202	0.51101	1.53303	0.51101	0	1.53303	0	1.53303	0.51101	1.02202
-358.46	0	0	0	0	0	0	0	0	3.56196	7.12392	4.57966	3.56196	5.59737	6.10622	3.56196	3.56196	5.59737	1.52655	5.08851	4.57966	3.05311	4.07081	1.52655	2.54426	3.05311	1.0177	2.03541	1.0177	1.0177	3.05311	2.03541	1.0177	2.03541	0.508851	2.54426	2.54426	0	2.03541	1.0177	0.508851	0	1.0177	1.52655	1.52655	2.54426	0.508851	0	0	0
-358.36	0	0	0	0	0	0	0	0	3.04347	3.55071	3.55071	5.07245	4.05796	3.55071	6.59418	5.07245	4.5652	1.52173	3.04347	4.5652	6.59418	3.55071	4.05796	0.507245	3.04347	1.52173	0	0	1.01449	1.52173	0	1.52173	1.52173	2.02898	2.53622	1.01449	2.53622	1.52173	2.53622	1.52173	1.52173	0.507245	0	0	2.53622	1.52173	1.52173	1.52173	0.507245
-358.26	0	0	0	0	0	0	0	0	3.03389	4.04518	6.57342	4.55083	5.05648	4.04518	3.03389	3.53953	4.55083	3.03389	3.53953	2.02259	2.02259	5.05648	2.52824	3.53953	2.02259	2.02259	1.51694	1.51694	2.52824	1.51694	1.0113	1.0113	1.51694	1.51694	3.53953	0.505648	1.0113	4.04518	1.0113	1.0113	1.0113	0	0.505648	1.51694	0.505648	1.0113	2.02259	1.0113	0.505648
-358.16	0	0	0	0	0	0	0	0	2.03433	6.61158	4.06866	4.57725	6.103	7.12016	6.103	4.57725	3.0515	5.08583	4.57725	4.06866	2.03433	4.57725	2.54291	1.52575	0.508583	2.54291	1.52575	1.52575	1.01717	1.52575	2.03433	0.508583	1.52575	2.03433	2.03433	2.03433	2.03433	1.01717	2.03433	1.01717	2.03433	1.01717	0	0.508583	0.508583	1.52575	2.03433	0	1.01717
-358.06	0	0	0	0	0	0	0	0	2.55776	4.60397	6.65018	6.13863	4.09242	3.58087	4.60397	4.60397	1.0231	3.06931	6.13863	4.60397	3.58087	2.55776	2.55776	3.58087	2.55776	2.55776	1.53466	1.0231	3.58087	2.04621	0.511552	1.0231	1.0231	2.04621	1.0231	1.53466	1.53466	1.0231	0.511552	1.0231	2.04621	0.511552	0.511552	1.53466	0.511552	0	0	0.511552	1.0231
-357.96	0	0	0	0	0	0	0	0	1.54449	6.69281	10.2966	4.63348	2.57416	7.72247	5.14832	5.14832	2.57416	3.60382	1.54449	4.11865	3.60382	4.11865	1.02966	1.54449	2.05933	1.54449	1.02966	1.54449	3.08899	1.54449	1.54449	0.514832	3.08899	2.05933	1.02966	3.08899	2.05933	1.02966	1.54449	1.02966	1.02966	1.02966	1.54449	0	0	1.02966	0	1.02966	0.514832
-357.86	0	0	0	0	0	0	0	0	5.16487	5.16487	7.23082	3.61541	7.23082	3.61541	4.1319	1.54946	5.16487	4.1319	4.1319	2.06595	1.54946	2.06595	2.58243	1.03297	2.58243	2.06595	2.06595	1.54946	0.516487	4.1319	3.09892	2.06595	0.516487	1.54946	0.516487	1.03297	0	1.54946	2.58243	1.03297	0.516487	3.09892	2.06595	1.03297	0	0.516487	0.516487	0	0.516487
-357.76	0	0	0	0	0	0	0	0	3.61347	4.64589	6.71073	4.12968	2.06484	1.54863	4.64589	3.61347	2.58105	4.12968	1.54863	5.67831	3.61347	4.12968	1.03242	3.61347	0.51621	2.06484	1.03242	3.61347	2.58105	1.54863	1.03242	2.58105	0.51621	0.51621	1.03242	3.09726	2.06484	3.09726	0.51621	0	0	0.51621	1.03242	0.51621	0	0.51621	1.03242	1.54863	0
-357.66	0	0	0	0	0	0	0	0	2.05713	7.71423	4.62854	4.62854	4.62854	3.59997	4.11426	6.68567	4.11426	1.02856	4.11426	4.11426	1.54285	2.57141	1.54285	1.02856	1.02856	2.05713	1.54285	1.02856	1.02856	1.02856	1.54285	1.02856	1.02856	2.05713	1.54285	1.54285	1.02856	1.54285	1.02856	0.514282	1.02856	1.02856	0.514282	2.05713	2.05713	0.514282	1.02856	0	2.05713
-357.56	0	0	0	0	0	0	0	0	4.09242	4.60397	4.60397	5.62708	4.09242	3.58087	6.65018	3.06931	3.58087	1.53466	4.09242	3.06931	3.06931	3.58087	1.53466	3.58087	3.06931	4.60397	2.04621	1.53466	1.53466	0.511552	2.04621	0	2.04621	1.0231	1.0231	1.0231	1.0231	0.511552	1.53466	1.0231	2.55776	0	2.55776	1.0231	1.0231	0.511552	0.511552	1.0231	0.511552
-357.46	0	0	0	0	0	0	0	0	2.54964	5.09928	6.11914	7.64893	7.64893	5.60921	4.58936	4.58936	3.5695	3.5695	3.5695	3.05957	4.58936	3.5695	2.54964	3.05957	1.01986	3.05957	2.03971	1.52979	2.54964	1.01986	2.03971	2.54964	2.54964	0.509928	1.52979	1.52979	0.509928	2.54964	0.509928	1.01986	3.05957	1.01986	0	0.509928	1.01986	0	0	1.52979	0
-357.36	0	0	0	0	0	0	0	0	3.04187	7.09769	4.5628	4.05582	6.08373	4.5628	1.01396	6.08373	3.04187	3.54884	6.08373	4.05582	2.53489	3.54884	2.53489	2.02791	1.01396	1.52093	1.01396	1.01396	1.01396	1.01396	0.506978	0.506978	0.506978	2.02791	1.01396	1.01396	1.52093	2.02791	1.52093	0	0.506978	1.01396	0.506978	1.01396	1.52093	1.01396	1.52093	0.506978	1.01396
-357.26	0	0	0	0	0	0	0	0	3.51556	4.52	5.52445	7.53334	2.00889	4.01778	5.02222	3.51556	2.51111	4.01778	3.51556	3.51556	2.00889	1.50667	1.50667	2.00889	1.50667	2.51111	3.01333	0.502222	3.51556	0	2.51111	0.502222	3.51556	2.00889	0	0.502222	1.50667	2.51111	1.50667	1.00444	0.502222	0.502222	0.502222	0.502222	1.00444	0	0.502222	1.50667	0.502222
-357.16	0	0	0	0	0	0	0	0	3.03389	5.56213	5.56213	2.52824	6.06777	5.56213	2.52824	4.04518	1.51694	3.03389	3.53953	2.52824	2.52824	5.56213	1.51694	2.02259	1.0113	1.51694	2.02259	1.0113	2.02259	2.52824	0.505648	1.51694	2.02259	0.505648	1.0113	2.02259	1.0113	1.51694	1.51694	0.505648	2.02259	0	0.505648	0.505648	1.0113	0	0	0	1.51694
-357.06	0	0	0	0	0	0	0	0	2.03756	3.56573	4.07512	5.60328	6.11267	1.52817	4.5845	4.5845	5.09389	4.07512	4.07512	2.54695	1.52817	2.03756	2.03756	3.05634	0.509389	1.52817	2.54695	1.52817	1.01878	1.52817	1.01878	0.509389	0.509389	1.01878	1.52817	2.54695	2.54695	1.01878	0.509389	1.01878	1.01878	1.01878	0.509389	0.509389	0.509389	2.03756	0.509389	0.509389	0
-356.96	0	0	0	0	0	0	0	0	5.17597	5.17597	5.17597	4.65837	5.69356	4.14077	5.17597	4.14077	4.14077	5.17597	2.58798	2.07039	1.55279	3.10558	2.58798	1.55279	1.03519	2.58798	0	1.03519	2.58798	1.03519	2.07039	1.55279	2.07039	2.07039	2.07039	0	1.03519	1.03519	1.03519	1.03519	2.07039	0	0.517596	0.517596	1.03519	1.03519	1.55279	1.03519	0
-356.86	0	0	0	0	0	0	0	0	3.64668	4.68859	6.25145	3.12572	4.68859	2.60477	1.04191	3.64668	3.64668	5.20954	2.08382	1.56286	4.68859	3.64668	2.60477	1.56286	3.12572	2.08382	1.04191	1.56286	3.12572	0.520954	3.12572	1.04191	2.60477	0	0.520954	0.520954	2.60477	0.520954	2.60477	1.56286	1.04191	0.520954	2.08382	0.520954	0.520954	0	1.04191	1.04191	0
-356.76	0	0	0	0	0	0	0	0	1.54449	6.17798	5.14832	6.17798	4.63348	5.66315	4.63348	1.54449	3.60382	3.08899	2.05933	3.08899	4.11865	1.02966	2.05933	2.57416	2.57416	1.54449	3.08899	1.54449	1.02966	2.05933	1.54449	0.514832	1.54449	1.54449	1.54449	1.54449	2.57416	1.02966	1.02966	2.05933	2.05933	0.514832	1.02966	0	1.54449	0	1.02966	0.514832	0
-356.66	0	0	0	0	0	0	0	0	1.02856	5.6571	8.22851	3.59997	4.62854	4.62854	3.59997	3.59997	4.62854	3.59997	3.59997	2.57141	2.05713	3.08569	2.57141	3.08569	1.54285	2.57141	1.02856	2.05713	1.02856	3.08569	1.02856	1.02856	1.02856	1.54285	0	1.02856	1.02856	1.54285	0.514282	0	1.54285	1.02856	0	0	0.514282	0.514282	0.514282	2.57141	0
-356.56	0	0	0	0	0	0	0	0	2.5632	5.63905	5.63905	4.61377	6.66433	5.12641	2.5632	2.5632	5.63905	2.05056	3.07584	3.58849	2.05056	1.53792	3.07584	0.512641	1.02528	1.53792	1.53792	2.05056	2.05056	2.05056	1.02528	0.512641	1.02528	1.02528	1.53792	2.05056	0	1.02528	0.512641	0	0.512641	2.05056	0	0.512641	1.53792	1.02528	0	1.02528	0
-356.46	0	0	0	0	0	0	0	0	3.06119	4.08159	4.59179	3.57139	2.55099	3.06119	2.04079	3.06119	4.59179	4.08159	2.55099	5.10198	4.08159	2.04079	1.5306	2.04079	2.04079	2.55099	1.5306	2.04079	1.5306	1.0204	2.04079	2.04079	0	2.55099	0.510198	0.510198	1.0204	0.510198	0.510198	0	1.5306	0.510198	0	1.5306	1.5306	0	1.0204	0.510198	1.5306
-356.36	0	0	0	0	0	0	0	0	3.04667	7.10891	6.09335	3.55445	3.55445	5.07779	2.5389	3.04667	3.04667	2.03112	1.01556	2.5389	2.03112	3.55445	2.5389	1.52334	1.01556	2.03112	1.52334	1.01556	1.52334	1.52334	0	1.52334	0.507779	0.507779	3.55445	0.507779	1.01556	1.52334	2.03112	0.507779	1.52334	1.52334	1.01556	1.01556	1.52334	2.03112	1.52334	1.01556	0
-356.26	0	0	0	0	0	0	0	0	4.03883	5.04853	3.53397	2.52427	6.56309	4.03883	2.52427	4.03883	4.54368	2.52427	3.02912	3.02912	3.53397	1.00971	1.00971	1.51456	2.01941	2.52427	3.53397	1.51456	1.51456	2.01941	1.00971	1.51456	2.01941	1.00971	1.51456	1.00971	1.51456	1.51456	1.00971	1.00971	0	0	0.504853	0.504853	1.51456	0	1.51456	1.51456	2.52427
-356.16	0	0	0	0	0	0	0	0	4.04306	7.07536	3.53768	9.60227	4.54844	3.53768	4.54844	4.54844	2.52691	1.51615	2.52691	0.505383	1.51615	3.0323	2.52691	2.52691	1.51615	1.01077	0	1.51615	1.51615	2.02153	1.01077	2.02153	0.505383	1.01077	2.02153	2.52691	0	0.505383	0	0.505383	2.52691	0.505383	1.51615	1.51615	1.51615	0.505383	1.51615	2.02153	0.505383
-356.06	0	0	0	0	0	0	0	0	3.55633	3.55633	6.60461	2.03219	2.54023	4.57242	3.55633	3.04828	2.54023	4.06437	2.54023	1.52414	1.01609	3.55633	2.03219	2.54023	2.54023	1.01609	1.52414	2.03219	2.03219	0.508047	2.03219	1.52414	1.52414	1.01609	1.01609	0.508047	1.01609	1.01609	1.01609	0	0.508047	1.01609	1.01609	1.01609	0.508047	1.52414	2.03219	1.01609	2.54023
-355.96	0	0	0	0	0	0	0	0	2.05713	4.62854	5.14282	6.17139	3.59997	7.71423	5.14282	4.11426	3.08569	2.57141	4.11426	4.11426	3.08569	3.08569	1.54285	3.08569	1.02856	1.02856	1.02856	1.02856	1.02856	0.514282	1.54285	2.05713	1.54285	1.54285	0.514282	1.54285	2.05713	0.514282	0.514282	3.08569	1.02856	0	1.54285	0.514282	0	0.514282	0.514282	0.514282	0
-355.86	0	0	0	0	0	0	0	0	2.58798	5.17597	5.17597	1.55279	3.62318	6.72875	4.14077	3.10558	6.21116	4.14077	4.14077	4.65837	4.14077	2.58798	3.10558	0.517596	1.55279	2.07039	1.03519	2.58798	1.55279	0.517596	0.517596	1.55279	1.03519	1.55279	2.07039	1.03519	1.03519	2.07039	1.55279	1.55279	1.03519	0.517596	0	1.55279	0.517596	0.517596	0.517596	0.517596	0.517596
-355.76	0	0	0	0	0	0	0	0	1.54532	6.18128	5.15107	3.60575	5.15107	5.15107	5.15107	4.12085	3.60575	3.60575	1.03021	2.57553	2.57553	2.06043	2.06043	0.515107	2.57553	2.06043	3.09064	1.03021	2.57553	1.03021	2.57553	2.06043	2.57553	4.12085	1.03021	1.03021	4.12085	0.515107	0.515107	0.515107	0.515107	2.06043	0.515107	0	1.03021	0	1.54532	0.515107	0
-355.66	0	0	0	0	0	0	0	0	3.10892	2.59077	6.21784	5.18153	4.66338	5.18153	3.10892	4.14522	2.07261	3.10892	3.10892	4.14522	3.62707	2.59077	3.62707	2.07261	2.07261	0.518153	4.14522	0	1.55446	1.55446	1.03631	0.518153	2.07261	2.59077	0.518153	1.03631	0	1.55446	1.03631	0	0	1.03631	0	0.518153	1.55446	0	1.03631	0.518153	0.518153
-355.56	0	0	0	0	0	0	0	0	3.08405	4.11206	6.16809	3.59805	5.14008	4.62607	1.54202	7.71012	1.54202	3.08405	2.57004	4.11206	2.05603	2.57004	1.02802	1.02802	1.54202	1.02802	2.57004	2.57004	1.54202	1.02802	1.02802	1.54202	1.02802	2.05603	2.05603	0.514008	1.54202	2.05603	2.05603	1.54202	0.514008	0	0	0.514008	1.54202	0.514008	0.514008	0.514008	0.514008
-355.46	0	0	0	0	0	0	0	0	4.07081	7.12392	5.08851	4.07081	5.59737	5.59737	2.54426	5.08851	3.05311	4.07081	3.05311	3.05311	1.52655	3.56196	3.56196	2.54426	3.56196	0.508851	0.508851	1.0177	4.07081	2.03541	1.0177	1.0177	0.508851	0.508851	2.03541	2.03541	1.52655	2.54426	0.508851	2.03541	1.0177	1.0177	1.0177	2.03541	1.0177	1.52655	1.52655	0	0
-355.36	0	0	0	0	0	0	0	0	4.57242	4.06437	6.60461	2.03219	8.12875	6.09656	5.08047	5.58851	2.54023	4.06437	5.08047	4.57242	5.08047	2.03219	3.04828	3.04828	3.04828	3.04828	0.508047	2.03219	1.01609	2.03219	2.03219	1.01609	1.01609	2.03219	2.03219	2.03219	1.52414	1.52414	1.01609	1.52414	1.01609	2.54023	1.52414	2.03219	1.52414	0.508047	1.01609	0.508047	1.01609
-355.26	0	0	0	0	0	0	0	0	2.02578	6.58378	6.07734	5.06445	5.06445	6.58378	3.03867	4.05156	2.53222	5.06445	4.05156	1.51933	4.05156	2.53222	2.02578	3.54511	2.53222	1.51933	2.02578	1.01289	2.02578	2.53222	0	2.02578	4.05156	0.506445	3.03867	0.506445	1.51933	1.01289	1.51933	2.02578	2.02578	0	0.506445	1.01289	1.01289	1.01289	0	0	0.506445
-355.16	0	0	0	0	0	0	0	0	3.0323	5.05383	3.0323	6.06459	8.08612	2.52691	3.53768	5.55921	3.0323	4.04306	2.52691	5.55921	2.02153	1.51615	3.0323	2.52691	2.02153	5.05383	3.0323	1.01077	1.01077	1.51615	2.02153	2.02153	1.51615	1.51615	1.51615	0	1.01077	1.01077	0.505383	1.51615	1.51615	1.01077	2.52691	0.505383	1.51615	0	0.505383	3.53768	0
-355.06	0	0	0	0	0	0	0	0	3.05795	5.60625	3.56761	5.09659	1.52898	2.03864	5.09659	4.58693	4.07727	5.60625	4.58693	1.52898	3.05795	3.05795	2.54829	1.01932	2.03864	0.509659	1.52898	2.03864	1.52898	3.05795	0.509659	3.05795	1.52898	1.52898	1.52898	2.03864	2.03864	3.05795	1.52898	1.01932	1.01932	0	1.01932	1.01932	1.01932	0.509659	1.01932	0.509659	0
-354.96	0	0	0	0	0	0	0	0	3.61541	5.16487	5.68136	6.71433	2.06595	4.1319	2.58243	3.61541	2.58243	3.61541	2.58243	3.61541	3.61541	3.61541	1.54946	3.09892	1.03297	2.58243	2.06595	1.54946	2.58243	3.09892	1.03297	2.58243	1.54946	2.06595	0.516487	1.54946	0.516487	2.58243	2.06595	1.03297	0.516487	1.54946	1.03297	0.516487	0	1.54946	1.54946	0.516487	1.03297
-354.86	0	0	0	0	0	0	0	0	3.10058	5.16764	3.61735	6.71793	3.10058	3.10058	4.13411	3.10058	1.55029	2.58382	5.16764	4.65088	2.58382	4.13411	3.61735	1.03353	1.03353	0	2.06706	1.03353	0.516764	3.10058	1.03353	0.516764	0.516764	1.55029	1.55029	1.55029	2.06706	1.55029	0.516764	2.06706	3.10058	0.516764	1.03353	0	1.55029	0.516764	1.03353	0.516764	0
-354.76	0	0	0	0	0	0	0	0	2.05165	3.5904	8.71953	6.15496	6.66788	5.64205	5.12914	4.10331	3.5904	2.05165	4.61622	2.56457	2.56457	1.53874	2.56457	1.53874	1.53874	2.05165	1.53874	1.02583	0.512914	2.05165	1.02583	0.512914	2.56457	1.02583	0.512914	3.07748	2.05165	2.05165	1.02583	0.512914	1.02583	2.05165	1.53874	0.512914	1.02583	1.02583	0.512914	0	2.56457
-354.66	0	0	0	0	0	0	0	0	2.56457	6.66788	2.56457	5.64205	4.10331	4.10331	4.61622	4.10331	2.56457	1.53874	5.12914	3.07748	1.02583	3.07748	2.56457	1.02583	2.56457	1.53874	3.5904	0.512914	0.512914	0	2.05165	1.02583	1.02583	1.02583	1.53874	4.61622	2.56457	0.512914	0.512914	2.56457	1.53874	2.05165	2.56457	0.512914	1.53874	0	0.512914	0	1.02583
-354.56	0	0	0	0	0	0	0	0	0	7.16173	2.04621	4.60397	4.60397	5.62708	3.06931	4.60397	2.55776	1.0231	3.06931	1.53466	4.60397	1.53466	2.55776	3.06931	2.04621	1.0231	1.0231	1.53466	0	0.511552	1.0231	1.0231	2.04621	0	1.0231	2.55776	3.06931	2.04621	2.55776	0.511552	1.0231	0	0	1.0231	0	1.0231	1.0231	0.511552	0.511552
-354.46	0	0	0	0	0	0	0	0	2.5632	5.12641	8.71489	2.05056	1.53792	2.05056	4.10113	2.05056	2.05056	3.07584	4.10113	2.5632	3.58849	3.58849	2.05056	3.58849	1.02528	2.05056	0.512641	0.512641	1.53792	1.02528	2.05056	1.53792	0	1.02528	1.02528	1.02528	1.02528	1.02528	1.53792	1.02528	2.5632	0	1.02528	0.512641	1.02528	1.53792	1.02528	1.02528	0.512641
-354.36	0	0	0	0	0	0	0	0	1.0231	5.11552	4.60397	4.60397	2.04621	6.65018	2.55776	1.53466	3.58087	5.62708	2.55776	2.04621	3.06931	2.04621	1.53466	2.55776	1.0231	1.53466	2.04621	1.0231	3.06931	0	2.55776	1.0231	1.0231	0	0.511552	2.55776	0.511552	1.0231	1.0231	0	0.511552	1.0231	0.511552	0.511552	1.0231	0	0.511552	0	0.511552
-354.26	0	0	0	0	0	0	0	0	2.52691	2.02153	3.0323	3.53768	4.54844	5.05383	2.02153	1.51615	2.52691	3.53768	4.04306	1.51615	2.52691	2.52691	3.53768	2.02153	1.01077	2.02153	1.01077	2.02153	2.52691	0.505383	1.01077	1.51615	2.52691	0	1.01077	1.01077	2.52691	1.51615	1.01077	1.01077	0	0	0	0	1.01077	0.505383	0.505383	1.01077	2.52691
-354.16	0	0	0	0	0	0	0	0	2.02472	3.54325	3.54325	3.03707	2.02472	5.56797	3.03707	4.04943	3.03707	3.03707	1.51854	2.02472	2.53089	0.506179	0	1.01236	0.506179	1.51854	0.506179	2.02472	2.02472	0	0.506179	0	1.51854	1.01236	1.51854	0.506179	1.51854	0	1.51854	0	0	0.506179	1.01236	0.506179	1.01236	0	1.01236	0.506179	1.01236
-354.06	0	0	0	0	0	0	0	0	0.511281	3.57897	3.57897	3.06769	4.60153	2.04512	3.57897	3.06769	2.04512	2.04512	1.53384	3.06769	1.53384	2.04512	2.04512	1.53384	1.53384	0.511281	3.06769	1.53384	1.53384	2.04512	0.511281	0.511281	0	0	1.53384	1.02256	0.511281	2.04512	0.511281	4.09025	0.511281	0.511281	0.511281	1.02256	0	0.511281	0	1.02256	0
-353.96	0	0	0	0	0	0	0	0	2.06595	4.64838	3.09892	2.58243	4.64838	4.1319	2.58243	4.1319	2.58243	3.09892	5.16487	3.61541	2.06595	3.61541	5.16487	3.09892	2.06595	0.516487	0.516487	1.03297	1.03297	1.03297	3.09892	1.54946	2.06595	0.516487	0.516487	1.03297	0	0.516487	0.516487	0.516487	2.06595	0	1.03297	0.516487	1.03297	1.03297	1.03297	0	0.516487
-353.86	0	0	0	0	0	0	0	0	0.516487	2.06595	6.71433	3.61541	4.64838	3.61541	2.58243	4.1319	4.1319	2.06595	2.06595	2.58243	2.06595	1.03297	2.06595	0.516487	0.516487	2.06595	1.54946	2.06595	1.54946	0.516487	0.516487	1.03297	1.54946	2.58243	3.61541	0	0	2.58243	1.03297	1.03297	0.516487	0.516487	1.03297	1.03297	0	1.54946	1.54946	0.516487	0
-353.76	0	0	0	0	0	0	0	0	1.03076	4.12306	1.54615	1.54615	4.12306	2.06153	3.60768	2.57691	3.60768	3.09229	2.06153	2.06153	1.03076	1.03076	0.515382	1.03076	2.06153	2.06153	1.54615	1.54615	0.515382	2.57691	0.515382	2.06153	1.03076	1.03076	0.515382	0.515382	0.515382	1.03076	2.57691	0	2.06153	0	0	0	0	1.54615	1.03076	1.03076	0.515382
-353.66	0	0	0	0	0	0	0	0	4.61868	3.59231	2.56593	4.61868	4.10549	5.64505	4.10549	3.07912	2.56593	3.59231	3.07912	1.02637	0.513187	2.05275	2.05275	0.513187	1.53956	1.53956	0.513187	1.53956	2.05275	0.513187	0.513187	1.53956	1.02637	1.53956	0.513187	2.56593	0.513187	1.53956	0	0.513187	2.05275	1.53956	1.53956	0	0	1.02637	0.513187	0.513187	1.02637
-353.56	0	0	0	0	0	0	0	0	2.54829	3.56761	3.56761	5.60625	6.11591	1.01932	2.54829	3.05795	3.05795	0.509659	2.03864	2.03864	2.03864	1.52898	0.509659	1.01932	2.03864	2.54829	0.509659	1.52898	1.01932	1.01932	0.509659	1.52898	2.03864	1.01932	1.01932	1.52898	2.03864	1.01932	2.03864	0	1.01932	1.52898	0.509659	0.509659	0.509659	0	0.509659	0	0
-353.46	0	0	0	0	0	0	0	0	2.03541	4.07081	4.07081	3.56196	3.56196	3.05311	3.05311	3.05311	1.0177	3.05311	1.0177	1.52655	1.0177	1.52655	2.54426	1.0177	1.0177	0.508851	1.52655	1.52655	1.52655	1.52655	0.508851	1.52655	2.03541	1.0177	1.0177	0.508851	1.52655	2.03541	1.0177	1.52655	0	1.0177	0.508851	0.508851	0.508851	1.0177	2.03541	1.0177	0
-353.36	0	0	0	0	0	0	0	0	2.03005	4.56761	3.55258	5.58263	3.55258	4.06009	1.01502	2.53756	2.53756	1.52254	2.03005	2.03005	3.04507	2.53756	2.53756	1.52254	2.53756	1.52254	2.53756	2.03005	1.01502	1.01502	1.01502	0.507512	2.53756	2.53756	1.52254	1.01502	0.507512	0	1.01502	1.01502	1.52254	0.507512	0.507512	0	1.01502	1.01502	0	0.507512	0
-353.26	0	0	0	0	0	0	0	0	4.54368	3.53397	4.03883	2.01941	2.52427	4.03883	4.54368	2.52427	3.02912	3.53397	3.53397	3.53397	3.53397	2.01941	0	2.52427	0	2.01941	2.52427	2.52427	1.00971	0	1.00971	2.01941	1.51456	0.504853	1.00971	2.52427	3.02912	1.00971	1.00971	0.504853	0.504853	0	0	0.504853	1.00971	1.00971	0.504853	0.504853	1.51456
-353.16	0	0	0	0	0	0	0	0	3.06606	5.62111	2.55505	3.06606	2.04404	4.08808	2.04404	2.04404	4.59909	2.04404	3.57707	3.06606	2.55505	1.02202	3.57707	1.53303	3.57707	2.04404	0.51101	1.02202	1.02202	2.04404	1.53303	1.53303	1.02202	1.02202	1.02202	1.02202	0.51101	1.53303	1.02202	0.51101	0.51101	1.02202	0.51101	2.04404	0	1.02202	0	0	0
-353.06	0	0	0	0	0	0	0	0	1.02474	3.07421	3.58658	4.09895	3.07421	1.5371	2.56184	2.56184	3.07421	2.04947	2.56184	2.04947	3.07421	1.5371	1.5371	2.04947	1.5371	2.04947	1.5371	2.04947	0.512368	1.02474	1.02474	0	0.512368	0	0.512368	0	0.512368	0	0.512368	0.512368	1.5371	0.512368	1.02474	0.512368	0	0	1.02474	0	0.512368
-352.96	0	0	0	0	0	0	0	0	2.57967	1.5478	2.57967	4.64341	3.0956	2.06374	7.22308	4.64341	2.06374	2.57967	3.0956	1.5478	2.06374	1.5478	1.03187	2.57967	0.515934	1.03187	0.515934	1.03187	0.515934	1.03187	0	2.57967	2.06374	2.57967	0	0.515934	1.5478	0.515934	0	0.515934	1.03187	1.03187	0.515934	1.03187	1.03187	1.5478	0	0.515934	0.515934
-352.86	0	0	0	0	0	0	0	0	1.03686	3.62902	3.62902	3.62902	1.5553	4.14745	2.59216	4.66589	2.59216	1.5553	1.5553	2.59216	4.66589	2.07373	1.03686	0.518432	1.5553	1.03686	1.5553	1.5553	3.11059	0.518432	0	0.518432	1.03686	0	1.03686	1.5553	0.518432	0	0.518432	1.03686	1.03686	1.5553	0	0	0.518432	0.518432	0.518432	0	1.03686
-352.76	0	0	0	0	0	0	0	0	2.57967	3.61154	4.12747	4.64341	3.0956	5.67527	1.5478	4.12747	3.0956	1.5478	2.57967	1.5478	1.5478	1.5478	1.5478	1.03187	2.57967	2.06374	1.03187	1.5478	1.03187	0.515934	1.03187	2.57967	0.515934	1.5478	0.515934	0	0	2.57967	2.06374	1.5478	2.06374	0	1.03187	1.03187	1.03187	0.515934	0	0	0.515934
-352.66	0	0	0	0	0	0	0	0	4.10331	5.64205	6.15496	4.61622	4.61622	4.10331	2.05165	1.53874	4.10331	3.07748	3.07748	2.56457	2.05165	1.53874	3.07748	0.512914	1.53874	1.02583	2.05165	1.02583	0	1.53874	2.05165	1.02583	2.56457	0	0.512914	2.56457	1.02583	1.02583	2.05165	1.53874	0	0	0	1.53874	0.512914	1.53874	0	0.512914	0.512914
-352.56	0	0	0	0	0	0	0	0	2.55099	2.55099	4.59179	7.14278	6.63258	4.08159	2.04079	2.04079	1.0204	1.5306	2.55099	3.06119	1.0204	3.06119	0.510198	2.55099	3.06119	3.57139	2.55099	0.510198	1.5306	2.04079	1.5306	3.06119	1.0204	0.510198	0.510198	1.0204	0.510198	0.510198	0.510198	0	1.0204	1.0204	1.0204	0.510198	0.510198	0	1.0204	1.0204	1.0204
-352.46	0	0	0	0	0	0	0	0	1.52979	5.60921	7.139	2.54964	3.05957	4.58936	2.03971	3.5695	2.03971	5.60921	3.5695	4.58936	1.01986	1.52979	2.03971	2.03971	1.01986	1.01986	1.01986	1.01986	0.509928	3.05957	2.03971	1.52979	2.03971	3.05957	0.509928	1.01986	1.01986	0.509928	1.01986	2.03971	1.01986	1.01986	2.03971	1.52979	1.52979	1.01986	1.52979	0.509928	1.01986
-352.36	0	0	0	0	0	0	0	0	2.5389	5.07779	5.07779	4.06223	4.06223	3.04667	2.5389	5.07779	2.5389	1.01556	2.5389	3.04667	2.03112	2.5389	1.01556	1.01556	1.52334	1.01556	0.507779	5.58557	2.03112	1.01556	1.01556	1.01556	1.01556	0.507779	2.03112	0.507779	1.01556	0.507779	2.03112	0.507779	0.507779	1.01556	1.01556	0	0	0.507779	1.01556	0	0
-352.26	0	0	0	0	0	0	0	0	3.52106	3.52106	4.02407	4.02407	4.52708	2.01203	2.51504	3.01805	2.01203	2.01203	0.503009	3.01805	2.51504	2.51504	2.51504	2.01203	1.00602	1.00602	3.01805	1.00602	0	1.00602	1.00602	1.50903	1.00602	1.50903	1.00602	1.00602	0	3.01805	1.00602	1.00602	0.503009	2.01203	0	0	0.503009	0.503009	0	1.00602	0
-352.16	0	0	0	0	0	0	0	0	4.54606	4.54606	2.02047	2.02047	5.05118	4.54606	5.05118	2.52559	2.52559	3.03071	0.505118	1.51535	1.01024	5.5563	2.52559	2.02047	2.52559	0.505118	0.505118	2.02047	1.01024	1.01024	1.01024	1.01024	1.01024	0.505118	1.51535	1.01024	0.505118	1.01024	1.51535	0.505118	1.51535	0	0.505118	0.505118	0.505118	0.505118	0.505118	1.51535	1.01024
-352.06	0	0	0	0	0	0	0	0	1.53222	5.10739	2.5537	2.04296	4.59665	4.59665	1.53222	3.57517	2.04296	3.06443	2.04296	2.5537	2.5537	1.53222	2.04296	1.53222	0	1.53222	2.04296	0.510739	0.510739	1.02148	2.5537	1.53222	0.510739	0.510739	1.02148	1.53222	0.510739	1.02148	0.510739	0	1.53222	0.510739	0.510739	0	1.53222	1.02148	0.510739	0	0.510739
-351.96	0	0	0	0	0	0	0	0	2.59915	3.11898	2.59915	6.23796	3.11898	2.59915	5.71813	3.63881	4.67847	5.71813	1.55949	2.59915	2.07932	2.07932	1.55949	1.03966	1.03966	1.55949	2.07932	1.55949	1.03966	1.03966	0.51983	2.07932	1.55949	1.55949	0.51983	2.59915	0.51983	0.51983	0	0.51983	1.03966	1.55949	1.03966	1.03966	2.07932	0.51983	0.51983	1.03966	1.55949
-351.86	0	0	0	0	0	0	0	0	2.08494	3.12741	3.12741	4.16989	2.08494	4.69112	3.64865	4.69112	2.08494	2.08494	2.60618	1.56371	2.08494	1.04247	2.60618	2.08494	1.04247	1.04247	1.04247	1.56371	1.04247	0	1.56371	0.521236	0	0.521236	1.04247	0	0	1.04247	1.56371	0.521236	1.04247	1.56371	1.56371	0.521236	0	0.521236	0	0	0.521236
-351.76	0	0	0	0	0	0	0	0	3.09229	7.21535	4.63844	3.09229	3.09229	3.09229	1.54615	1.54615	3.09229	3.60768	1.03076	3.09229	2.57691	2.06153	3.60768	2.57691	0.515382	0.515382	1.03076	1.54615	2.06153	1.54615	1.54615	1.03076	0.515382	1.54615	1.03076	3.09229	1.03076	0.515382	0.515382	0	1.03076	1.03076	1.03076	1.03076	0.515382	1.03076	2.57691	0	1.03076
-351.66	0	0	0	0	0	0	0	0	2.5632	2.05056	6.66433	4.10113	5.12641	4.10113	1.53792	2.5632	2.5632	2.05056	2.5632	2.5632	2.5632	1.53792	1.53792	2.5632	2.5632	2.5632	1.02528	1.53792	1.02528	0.512641	0.512641	1.02528	0.512641	0	1.02528	1.02528	0.512641	1.53792	0	0.512641	0	1.02528	0.512641	1.02528	0.512641	0.512641	1.02528	1.53792	0.512641
-351.56	0	0	0	0	0	0	0	0	1.0231	5.11552	4.60397	2.55776	2.04621	2.55776	2.55776	3.58087	3.06931	1.0231	2.55776	2.04621	3.06931	1.0231	1.53466	1.0231	2.55776	1.0231	0	2.55776	1.0231	0.511552	1.0231	1.0231	0.511552	1.0231	1.53466	0.511552	0	3.58087	0.511552	1.0231	0.511552	1.0231	1.0231	0.511552	1.53466	1.0231	0	1.53466	0.511552
-351.46	0	0	0	0	0	0	0	0	2.04079	5.10198	4.08159	3.57139	3.06119	4.59179	2.55099	2.04079	2.55099	1.0204	3.57139	1.5306	3.06119	2.55099	1.5306	2.04079	1.0204	2.04079	3.57139	0.510198	1.0204	2.04079	0	0	0.510198	0.510198	1.0204	0.510198	0.510198	1.5306	0	0	1.0204	1.0204	1.5306	0.510198	1.5306	0	0	1.0204	0.510198
-351.36	0	0	0	0	0	0	0	0	2.53756	5.07512	2.53756	6.09014	1.01502	5.07512	3.04507	2.53756	2.53756	2.53756	1.52254	2.03005	2.53756	2.53756	1.52254	1.01502	1.01502	1.52254	0.507512	0.507512	1.52254	0.507512	1.01502	2.03005	1.52254	1.01502	1.01502	0.507512	0.507512	0.507512	0.507512	1.01502	1.52254	0.507512	0	1.52254	0	1.01502	1.01502	0	0
-351.26	0	0	0	0	0	0	0	0	1.51615	3.53768	4.54844	3.53768	7.58074	1.51615	4.54844	5.05383	1.51615	4.04306	3.53768	2.02153	2.52691	0.505383	2.02153	1.01077	1.51615	1.51615	0.505383	1.51615	0.505383	1.51615	0.505383	1.01077	1.51615	2.52691	0	2.02153	1.51615	1.51615	1.01077	1.01077	0	0.505383	2.02153	1.01077	0	1.01077	0	1.01077	0
-351.16	0	0	0	0	0	0	0	0	2.02047	4.04094	2.02047	5.5563	4.04094	3.53582	5.5563	5.5563	3.03071	4.04094	2.52559	1.51535	3.53582	1.01024	1.51535	2.02047	2.02047	1.01024	0.505118	0.505118	1.51535	1.01024	0.505118	0	1.01024	1.51535	1.01024	1.01024	1.51535	1.51535	1.01024	2.02047	0.505118	0	0	1.01024	1.01024	0.505118	0.505118	1.01024	0.505118
-351.06	0	0	0	0	0	0	0	0	1.02094	5.10469	2.55234	0.510469	3.57328	4.08375	1.53141	1.53141	1.02094	2.04187	1.53141	3.57328	2.04187	2.55234	2.04187	0.510469	1.02094	0.510469	1.53141	1.53141	1.02094	1.02094	3.06281	1.02094	0.510469	2.04187	1.02094	2.55234	0.510469	0.510469	1.02094	0.510469	0.510469	0.510469	0.510469	0.510469	1.02094	1.53141	1.02094	1.53141	0
-350.96	0	0	0	0	0	0	0	0	3.09395	7.21921	4.12526	3.09395	3.09395	2.57829	5.67224	5.15658	3.60961	4.64092	2.57829	3.09395	3.09395	1.03132	2.06263	2.06263	1.54697	1.54697	1.54697	2.06263	0	0.515658	1.54697	0.515658	0.515658	1.54697	2.06263	2.06263	1.03132	1.54697	2.06263	0	0.515658	0.515658	0	1.03132	0	1.54697	0	0.515658	0
-350.86	0	0	0	0	0	0	0	0	3.61541	6.19784	3.61541	4.64838	2.06595	3.09892	5.16487	3.61541	4.1319	1.03297	3.61541	2.58243	1.54946	1.03297	1.54946	0.516487	3.61541	0	2.06595	1.03297	1.03297	1.54946	1.03297	1.03297	1.03297	0	0.516487	1.03297	0	2.06595	0.516487	1.54946	1.54946	1.54946	1.03297	0	0	1.03297	0	0	1.54946
-350.76	0	0	0	0	0	0	0	0	3.09064	3.60575	4.63596	2.06043	5.66617	2.57553	3.09064	2.06043	4.63596	1.03021	1.54532	3.09064	2.06043	2.06043	2.06043	2.06043	2.06043	2.57553	1.54532	3.60575	1.03021	0.515107	2.57553	1.03021	1.03021	1.03021	1.03021	1.03021	0.515107	1.54532	0.515107	0.515107	1.03021	0	1.03021	1.03021	0	0	0	1.03021	1.54532
-350.66	0	0	0	0	0	0	0	0	1.55112	4.65337	3.61929	5.17041	3.10225	3.10225	4.13633	1.55112	2.58521	2.58521	3.10225	4.13633	0.517041	3.61929	1.03408	0.517041	2.06816	3.61929	1.55112	1.03408	2.58521	0.517041	0.517041	1.03408	1.03408	2.06816	0.517041	1.03408	1.03408	1.03408	1.03408	1.03408	0	0.517041	0	1.03408	0	1.03408	0	1.55112	0.517041
-350.56	0	0	0	0	0	0	0	0	2.05275	3.59231	3.07912	2.56593	3.07912	3.59231	3.07912	4.10549	1.53956	1.53956	2.56593	3.07912	1.02637	0.513187	4.10549	1.53956	1.02637	3.07912	1.53956	0.513187	1.02637	0.513187	0.513187	0.513187	2.05275	0.513187	0.513187	2.56593	1.53956	0.513187	1.02637	1.53956	1.02637	0	0	1.53956	1.02637	0.513187	0.513187	0.513187	0
-350.46	0	0	0	0	0	0	0	0	1.52898	4.58693	5.60625	2.03864	4.07727	3.56761	3.56761	3.05795	2.54829	3.56761	1.01932	2.03864	3.56761	2.03864	2.03864	2.03864	3.05795	2.03864	0.509659	1.01932	1.01932	0	1.01932	0.509659	0	2.03864	1.52898	1.01932	2.03864	1.52898	1.01932	1.52898	1.01932	1.52898	0.509659	0.509659	0.509659	0	1.52898	0.509659	0.509659
-350.36	0	0	0	0	0	0	0	0	3.04828	3.04828	2.54023	4.06437	4.06437	3.04828	4.06437	3.04828	2.54023	1.52414	2.03219	1.52414	0	1.52414	3.04828	1.01609	2.03219	1.01609	1.52414	1.01609	0.508047	0.508047	1.01609	1.01609	1.01609	0.508047	1.01609	0.508047	1.01609	3.04828	0.508047	0.508047	1.01609	0.508047	0.508047	0.508047	1.52414	0	1.01609	0.508047	0.508047
-350.26	0	0	0	0	0	0	0	0	2.02684	5.06711	3.04027	1.01342	6.08053	3.54698	4.05369	3.54698	2.53356	2.02684	3.54698	2.53356	0.506711	3.04027	1.52013	1.52013	1.01342	1.01342	2.53356	0.506711	1.01342	1.52013	1.01342	0.506711	1.01342	0.506711	1.52013	0	0	0.506711	0.506711	1.01342	0.506711	1.01342	1.01342	0.506711	0	0	1.01342	0.506711	0.506711
-350.16	0	0	0	0	0	0	0	0	2.01941	1.00971	2.52427	3.53397	4.03883	2.52427	2.52427	4.54368	1.51456	1.51456	3.53397	3.53397	0.504853	5.04853	1.51456	1.51456	1.00971	1.00971	3.53397	0.504853	1.51456	1.00971	2.01941	0.504853	0	0	0	2.01941	1.00971	0.504853	0.504853	1.00971	1.51456	1.51456	0.504853	0	0.504853	0.504853	0	0.504853	0
-350.06	0	0	0	0	0	0	0	0	3.07094	3.58277	7.16554	2.55912	3.58277	4.09459	5.11824	2.0473	2.0473	3.07094	2.0473	2.0473	1.53547	2.0473	3.58277	1.02365	1.53547	1.02365	1.53547	1.02365	1.02365	0.511824	1.02365	1.53547	1.53547	0.511824	0.511824	1.53547	1.02365	0	0.511824	0	1.02365	0	0	1.53547	0	0.511824	1.53547	0	0
-349.96	0	0	0	0	0	0	0	0	1.5553	4.66589	3.62902	3.62902	2.59216	4.66589	8.29491	2.07373	2.07373	2.59216	3.62902	2.59216	4.14745	2.59216	1.03686	1.03686	3.62902	0.518432	1.03686	3.62902	2.07373	1.03686	1.03686	2.07373	0.518432	1.5553	0.518432	1.5553	0.518432	1.5553	1.5553	0.518432	1.5553	0.518432	0.518432	0	0	1.5553	0	0.518432	0
-349.86	0	0	0	0	0	0	0	0	1.54863	4.12968	1.03242	3.61347	2.58105	6.19452	6.71073	3.61347	2.06484	4.12968	2.06484	0.51621	1.03242	2.58105	1.54863	2.58105	1.54863	1.03242	2.06484	0.51621	2.58105	1.03242	1.03242	0	2.58105	2.06484	0	0.51621	0.51621	1.03242	0.51621	1.03242	0.51621	0.51621	0.51621	1.03242	1.03242	0.51621	1.03242	1.03242	0
-349.76	0	0	0	0	0	0	0	0	1.5412	2.56867	4.10987	6.16481	5.13734	3.59614	4.6236	3.0824	0.513734	1.02747	2.56867	1.02747	2.56867	2.05494	1.02747	2.56867	1.5412	0.513734	2.56867	2.05494	0.513734	2.05494	3.59614	2.05494	2.05494	0.513734	1.5412	1.5412	0.513734	0	1.5412	0.513734	1.5412	1.02747	1.02747	1.5412	0	0	0	0.513734	0.513734
-349.66	0	0	0	0	0	0	0	0	1.0204	5.10198	4.08159	4.08159	3.06119	4.08159	2.04079	1.5306	4.08159	2.55099	3.06119	1.0204	2.55099	2.04079	2.55099	2.55099	1.5306	1.0204	0.510198	2.04079	1.5306	0.510198	2.04079	1.5306	2.04079	2.04079	1.0204	1.0204	2.04079	0	2.04079	0	0	0	1.0204	1.5306	0	1.0204	0.510198	1.0204	0
-349.56	0	0	0	0	0	0	0	0	1.52736	3.56384	3.56384	4.58208	3.05472	3.05472	1.52736	1.52736	3.05472	3.05472	2.03648	3.05472	2.5456	4.58208	1.01824	2.03648	1.01824	0	2.5456	2.03648	1.01824	2.03648	1.01824	0.50912	1.01824	0.50912	2.5456	2.5456	2.03648	2.03648	2.03648	1.01824	0.50912	0.50912	0	0.50912	0.50912	1.52736	2.03648	0.50912	2.03648
-349.46	0	0	0	0	0	0	0	0	2.57141	4.11426	8.22851	2.57141	4.11426	6.68567	2.05713	3.08569	3.08569	4.11426	2.05713	1.54285	2.05713	0.514282	3.08569	1.54285	3.59997	3.08569	1.54285	2.57141	1.02856	1.02856	1.02856	0.514282	1.02856	1.02856	1.02856	1.02856	1.02856	0.514282	0.514282	0.514282	1.02856	0	0	0	1.54285	1.02856	0	0.514282	0.514282
-349.36	0	0	0	0	0	0	0	0	2.56048	5.63306	2.56048	4.60886	6.65725	4.60886	3.58467	4.60886	2.56048	3.07258	4.09677	2.56048	2.04838	1.02419	2.04838	2.04838	2.56048	1.53629	2.04838	1.53629	1.53629	0	2.04838	2.04838	1.02419	1.53629	2.56048	1.53629	0.512096	0.512096	2.04838	0	1.02419	0	1.53629	0.512096	0.512096	1.53629	0.512096	0.512096	1.02419
-349.26	0	0	0	0	0	0	0	0	4.54844	2.52691	6.56997	2.02153	4.04306	2.52691	2.02153	3.53768	3.53768	4.04306	3.53768	4.04306	2.52691	4.04306	3.53768	1.01077	0.505383	1.51615	1.01077	1.51615	1.01077	1.51615	1.51615	0	1.51615	0.505383	1.51615	0.505383	2.02153	1.01077	0	1.01077	1.01077	1.51615	1.01077	0	1.01077	0.505383	0.505383	0.505383	1.51615
-349.16	0	0	0	0	0	0	0	0	3.03867	4.558	5.57089	4.558	2.53222	6.07734	4.558	3.54511	6.58378	5.06445	3.03867	2.53222	3.03867	2.53222	0.506445	2.53222	2.02578	1.01289	1.51933	1.51933	1.01289	0	2.53222	0.506445	1.51933	0.506445	1.51933	1.01289	2.53222	1.01289	1.01289	0.506445	1.01289	0.506445	1.01289	0.506445	2.02578	0.506445	0.506445	0.506445	0
-349.06	0	0	0	0	0	0	0	0	2.04947	3.07421	4.61131	3.58658	4.09895	5.63605	3.58658	2.56184	3.07421	4.61131	2.56184	0.512368	1.02474	2.04947	1.5371	3.58658	2.04947	2.04947	2.56184	0.512368	2.04947	3.58658	1.02474	0.512368	1.5371	0.512368	1.5371	2.04947	0.512368	1.5371	0.512368	1.02474	1.02474	0.512368	0.512368	0.512368	1.5371	0.512368	0.512368	0	1.02474
-348.96	0	0	0	0	0	0	0	0	3.11226	2.59355	5.70582	3.11226	7.26195	3.63098	4.14969	2.59355	2.59355	4.14969	4.14969	5.18711	2.59355	2.59355	3.11226	0.518711	1.55613	2.07484	1.55613	1.03742	1.55613	0.518711	1.03742	2.59355	0.518711	0.518711	2.07484	2.07484	2.07484	1.03742	1.55613	2.07484	0.518711	0	1.03742	1.03742	1.03742	1.03742	0	0.518711	0.518711
-348.86	0	0	0	0	0	0	0	0	2.58521	3.10225	1.55112	2.58521	4.13633	4.65337	3.61929	2.06816	2.58521	3.61929	2.58521	3.61929	1.55112	2.58521	1.55112	2.06816	3.10225	1.03408	1.03408	1.55112	0.517041	2.06816	1.55112	2.06816	2.06816	0.517041	2.06816	0	0	2.06816	0	0	0.517041	0.517041	1.03408	0.517041	0	0.517041	0.517041	1.55112	1.55112
-348.76	0	0	0	0	0	0	0	0	2.06043	4.12085	5.66617	1.54532	2.57553	3.60575	3.60575	4.12085	1.54532	4.12085	0.515107	4.63596	3.60575	2.57553	1.54532	2.06043	2.57553	2.57553	0.515107	2.06043	1.54532	2.06043	2.06043	3.09064	1.03021	1.54532	1.54532	4.63596	0.515107	2.57553	1.54532	1.03021	0.515107	1.03021	0.515107	0.515107	1.03021	2.06043	0	0	0
-348.66	0	0	0	0	0	0	0	0	2.04838	4.09677	7.16934	3.58467	3.58467	4.09677	2.04838	3.07258	1.53629	3.58467	1.53629	4.09677	2.04838	3.07258	2.04838	1.53629	1.53629	0.512096	2.56048	1.53629	1.02419	0	2.04838	1.02419	3.07258	2.04838	0	2.56048	1.02419	1.02419	1.53629	1.53629	0	0.512096	0.512096	0.512096	1.02419	1.02419	0	1.02419	0
-348.56	0	0	0	0	0	0	0	0	4.06866	4.57725	3.0515	6.103	4.57725	4.06866	5.08583	2.54291	3.56008	2.54291	3.56008	1.52575	3.0515	4.57725	1.01717	3.0515	1.52575	1.52575	0.508583	1.52575	2.03433	0.508583	1.52575	2.03433	0.508583	2.54291	1.52575	2.03433	1.52575	3.0515	1.01717	1.01717	0.508583	0.508583	0.508583	0.508583	2.03433	0.508583	0	1.01717	2.03433
-348.46	0	0	0	0	0	0	0	0	4.57725	11.1888	5.08583	4.57725	2.03433	4.06866	6.61158	6.61158	4.06866	2.03433	3.56008	4.57725	2.54291	1.52575	3.56008	1.52575	1.52575	2.03433	3.56008	1.01717	0.508583	1.01717	2.03433	2.03433	0.508583	2.54291	2.54291	1.52575	1.52575	2.03433	1.52575	1.01717	1.01717	1.01717	2.03433	0.508583	1.52575	0	1.01717	0	0
-348.36	0	0	0	0	0	0	0	0	3.55258	9.13521	5.07512	5.58263	3.04507	6.59765	3.55258	3.04507	2.03005	1.52254	4.56761	3.55258	4.56761	4.56761	2.03005	1.52254	4.06009	2.03005	1.52254	2.53756	1.52254	3.04507	0.507512	1.52254	1.52254	2.53756	4.06009	2.03005	2.03005	1.52254	1.52254	0	2.03005	1.01502	1.01502	1.01502	1.52254	1.01502	0	0.507512	0.507512
-348.26	0	0	0	0	0	0	0	0	3.03071	7.57677	6.06141	5.5563	6.56653	6.56653	8.08188	4.04094	6.56653	2.52559	2.02047	4.04094	3.53582	2.02047	4.54606	1.51535	3.03071	2.02047	3.03071	1.01024	1.51535	1.51535	3.53582	1.51535	4.04094	2.02047	2.02047	2.02047	0.505118	2.52559	0.505118	2.52559	1.01024	0	1.01024	0.505118	2.02047	2.02047	0.505118	1.51535	3.53582
-348.16	0	0	0	0	0	0	0	0	2.5632	8.71489	8.20225	7.17697	7.17697	8.20225	4.10113	7.17697	3.07584	5.12641	6.15169	4.10113	2.5632	3.58849	4.10113	3.58849	1.53792	3.58849	4.10113	0.512641	1.53792	1.02528	2.05056	1.53792	2.05056	2.5632	0.512641	1.02528	1.02528	1.53792	2.05056	1.02528	1.53792	3.58849	1.02528	1.02528	0	2.05056	3.07584	2.05056	1.02528
-348.06	0	0	0	0	0	0	0	0	4.63348	5.14832	6.17798	4.63348	5.14832	4.63348	3.60382	5.66315	3.08899	7.72247	4.11865	5.66315	1.54449	4.11865	5.66315	2.57416	2.05933	1.54449	3.60382	1.54449	1.54449	2.05933	1.02966	1.54449	1.54449	2.57416	1.02966	2.05933	3.08899	3.08899	1.54449	1.02966	2.05933	1.54449	0.514832	1.02966	1.02966	1.02966	1.54449	0.514832	0.514832
-347.96	0	0	0	0	0	0	0	0	5.17875	8.28599	4.143	8.80387	5.17875	6.2145	7.25025	3.10725	6.2145	2.0715	3.62512	4.66087	3.10725	3.62512	5.69662	1.55362	2.58937	3.62512	1.55362	3.10725	2.0715	1.03575	1.55362	1.55362	2.58937	2.58937	2.0715	1.03575	2.0715	2.0715	1.03575	1.55362	1.55362	0.517875	0.517875	3.10725	0.517875	2.58937	1.03575	0	1.55362
-347.86	0	0	0	0	0	0	0	0	1.03742	5.70582	4.6684	3.63098	10.3742	6.74324	8.81808	5.70582	7.26195	3.11226	4.6684	2.07484	3.11226	5.70582	2.59355	1.55613	1.03742	1.55613	2.59355	3.11226	2.07484	4.14969	1.55613	1.03742	2.59355	0.518711	0.518711	1.55613	1.55613	2.07484	2.07484	2.07484	2.59355	0.518711	2.59355	1.55613	1.55613	1.03742	2.59355	1.03742	3.11226
-347.76	0	0	0	0	0	0	0	0	3.60382	7.72247	6.17798	5.66315	4.63348	7.20764	3.08899	5.14832	2.05933	3.60382	3.08899	5.14832	3.60382	2.05933	2.57416	1.54449	1.02966	0	2.05933	3.60382	1.02966	0	1.02966	2.05933	2.05933	1.54449	1.02966	2.57416	2.57416	0.514832	2.57416	1.02966	1.02966	0	0.514832	0.514832	1.54449	1.02966	1.54449	0.514832	0.514832
-347.66	0	0	0	0	0	0	0	0	4.08591	7.66109	6.63961	5.61813	6.63961	7.15035	6.63961	3.57517	5.61813	5.10739	2.04296	4.08591	3.06443	4.08591	4.59665	4.59665	3.06443	2.5537	2.5537	1.53222	3.06443	2.04296	1.53222	1.53222	4.59665	1.02148	0	2.04296	2.04296	1.53222	3.06443	0.510739	1.53222	2.04296	0	0.510739	1.53222	1.02148	1.02148	1.02148	1.53222
-347.56	0	0	0	0	0	0	0	0	5.10739	5.61813	5.10739	6.63961	5.10739	5.10739	3.57517	3.06443	3.57517	2.5537	4.59665	3.57517	7.15035	3.06443	3.57517	5.10739	4.08591	4.08591	3.57517	3.57517	2.5537	1.53222	2.04296	0	1.02148	2.5537	1.53222	2.5537	1.02148	1.02148	2.04296	0.510739	1.53222	1.02148	0.510739	0.510739	1.53222	1.02148	1.02148	1.53222	1.53222
-347.46	0	0	0	0	0	0	0	0	3.06443	8.68256	5.61813	7.15035	6.12887	4.59665	5.61813	4.59665	5.10739	4.59665	5.61813	4.59665	3.06443	3.57517	2.04296	1.53222	3.57517	5.10739	3.57517	2.5537	1.53222	1.02148	3.06443	2.5537	2.5537	2.04296	0.510739	2.04296	1.53222	1.53222	2.5537	1.02148	2.04296	0.510739	1.02148	0.510739	1.02148	2.5537	0.510739	1.53222	2.5537
-347.36	0	0	0	0	0	0	0	0	2.5456	8.14592	5.0912	5.0912	6.61856	5.0912	3.56384	2.5456	7.6368	2.5456	6.61856	4.07296	3.05472	1.52736	1.52736	4.58208	2.5456	4.07296	1.52736	1.52736	1.52736	1.01824	3.05472	1.01824	0.50912	3.05472	3.05472	1.52736	0.50912	2.03648	1.52736	1.01824	1.52736	0	1.01824	1.52736	0	1.52736	1.52736	0.50912	1.01824
-347.26	0	0	0	0	0	0	0	0	2.51899	6.04557	7.05317	7.05317	8.06076	7.05317	2.51899	4.03038	4.03038	4.53418	5.03798	4.53418	2.01519	3.52658	3.52658	2.51899	3.02279	1.51139	1.0076	3.02279	3.52658	2.01519	2.01519	3.02279	2.51899	2.01519	0.503798	1.51139	1.0076	2.51899	1.0076	1.51139	2.51899	1.0076	0.503798	1.0076	1.0076	0	0.503798	1.0076	2.01519
-347.16	0	0	0	0	0	0	0	0	5.04853	5.04853	5.55339	7.5728	7.5728	9.59221	6.56309	3.53397	3.53397	4.03883	4.03883	6.05824	2.01941	5.55339	4.03883	4.54368	3.02912	3.02912	2.01941	4.54368	3.02912	3.53397	1.51456	1.00971	0.504853	2.01941	2.01941	5.55339	1.51456	0.504853	1.00971	1.51456	2.01941	0.504853	2.01941	0	1.00971	1.00971	0	1.00971	0
-347.06	0	0	0	0	0	0	0	0	3.57897	5.62409	6.64665	5.11281	6.64665	7.15793	2.04512	5.11281	2.55641	4.60153	5.62409	3.06769	4.60153	1.53384	5.11281	3.06769	2.55641	2.55641	0.511281	1.02256	3.06769	2.55641	3.06769	2.55641	1.53384	2.55641	2.04512	3.06769	1.53384	0.511281	2.04512	2.04512	0	0.511281	2.55641	0.511281	0.511281	0	0.511281	1.53384	2.04512
-346.96	0	0	0	0	0	0	0	0	5.22083	4.17666	3.65458	3.1325	2.61041	9.91957	5.22083	4.17666	5.22083	3.1325	4.69874	5.22083	5.74291	2.61041	1.56625	2.61041	4.69874	3.1325	2.08833	1.04417	1.04417	1.56625	1.56625	2.08833	2.08833	2.61041	1.04417	1.56625	2.08833	0.522083	1.04417	2.08833	1.04417	0	2.61041	1.04417	2.08833	0.522083	0.522083	1.04417	0.522083
-346.86	0	0	0	0	0	0	0	0	3.13589	4.18119	5.22649	4.18119	5.74914	5.74914	4.18119	4.70384	5.74914	4.18119	2.0906	3.13589	2.0906	4.18119	4.70384	2.0906	1.0453	0	2.61324	0.522649	1.0453	1.0453	1.56795	1.0453	3.65854	0	1.0453	3.13589	3.65854	1.0453	1.0453	0.522649	1.56795	1.56795	0.522649	1.0453	0	1.56795	1.0453	1.56795	0.522649
-346.76	0	0	0	0	0	0	0	0	3.08569	6.17139	6.17139	7.19995	6.17139	5.14282	5.6571	5.6571	3.59997	4.11426	2.57141	4.11426	5.14282	4.11426	2.57141	1.54285	1.02856	2.57141	2.05713	1.54285	2.05713	1.54285	2.05713	2.05713	2.05713	3.08569	0.514282	0.514282	2.57141	0.514282	1.54285	1.54285	2.05713	1.02856	1.02856	0.514282	1.02856	0.514282	2.05713	1.54285	1.54285
-346.66	0	0	0	0	0	0	0	0	2.55912	6.14189	6.14189	5.11824	7.16554	6.65371	8.18919	4.60642	1.53547	3.07094	3.58277	4.60642	4.60642	6.14189	1.53547	2.0473	1.02365	3.07094	3.07094	1.53547	1.02365	3.58277	0.511824	1.02365	1.53547	3.07094	1.02365	2.0473	1.53547	1.53547	0.511824	0.511824	1.53547	1.02365	0	1.02365	1.53547	0.511824	0	0.511824	0
-346.56	0	0	0	0	0	0	0	0	3.58658	11.2721	5.12368	3.58658	6.66079	5.12368	6.14842	3.58658	3.58658	5.12368	2.56184	3.58658	2.04947	3.58658	3.07421	2.04947	4.09895	4.61131	1.5371	1.5371	3.07421	1.02474	0	1.02474	1.02474	0.512368	2.56184	0	1.02474	0.512368	0.512368	2.04947	1.02474	0.512368	0.512368	0	0.512368	0.512368	0.512368	2.04947	2.04947
-346.46	0	0	0	0	0	0	0	0	2.54829	5.60625	3.56761	5.09659	5.09659	6.62556	5.60625	5.60625	4.58693	4.58693	4.07727	4.07727	2.03864	1.01932	3.56761	3.05795	2.54829	4.07727	1.52898	3.05795	2.03864	0	1.01932	0.509659	1.01932	3.56761	1.01932	3.05795	2.03864	2.03864	1.52898	1.01932	2.54829	1.52898	1.52898	0	0	2.54829	0.509659	1.52898	0.509659
-346.36	0	0	0	0	0	0	0	0	4.58208	7.6368	6.61856	5.0912	4.07296	4.58208	6.61856	6.61856	4.07296	5.0912	7.6368	3.56384	2.5456	6.10944	2.5456	2.03648	0.50912	1.01824	1.52736	2.03648	2.03648	1.01824	2.03648	1.52736	2.03648	2.03648	2.5456	2.03648	2.5456	2.5456	3.05472	1.01824	1.01824	0	1.01824	1.52736	0.50912	2.03648	1.01824	0.50912	1.52736
-346.26	0	0	0	0	0	0	0	0	5.57382	6.08053	2.53356	7.60067	4.5604	5.57382	6.08053	5.57382	4.5604	4.05369	3.04027	4.5604	4.05369	5.06711	3.54698	2.02684	3.54698	2.53356	2.02684	2.53356	1.52013	2.53356	2.02684	2.02684	2.02684	1.52013	1.01342	2.02684	0	2.02684	1.01342	2.53356	1.52013	0.506711	0	2.53356	2.53356	1.01342	0	1.01342	0.506711
-346.16	0	0	0	0	0	0	0	0	3.04187	3.04187	6.59071	7.09769	9.63258	6.08373	5.57676	5.57676	5.06978	3.54884	3.54884	4.05582	1.52093	3.54884	5.57676	2.53489	4.05582	3.54884	3.54884	0	1.52093	2.02791	2.53489	1.52093	2.02791	2.02791	0.506978	1.01396	0.506978	0.506978	0	0.506978	0.506978	1.01396	1.52093	0.506978	3.04187	0.506978	0	2.53489	0.506978
-346.06	0	0	0	0	0	0	0	0	3.58467	6.65725	6.65725	6.14515	8.19354	7.16934	8.19354	5.63306	5.63306	4.60886	1.53629	3.58467	4.09677	1.53629	3.07258	3.07258	3.07258	3.07258	0.512096	3.07258	2.56048	1.53629	1.02419	3.58467	1.53629	2.04838	2.04838	1.02419	0.512096	3.07258	1.02419	0.512096	0.512096	0	1.53629	1.53629	2.56048	0.512096	1.53629	1.02419	0.512096
-345.96	0	0	0	0	0	0	0	0	6.72153	6.20449	8.27266	3.61929	6.20449	5.68745	5.68745	3.10225	2.06816	2.58521	6.72153	3.61929	1.55112	2.58521	4.13633	2.06816	3.10225	3.61929	3.10225	3.61929	3.10225	1.55112	2.06816	1.55112	2.06816	0.517041	2.06816	0.517041	1.55112	1.55112	2.06816	1.03408	1.03408	2.06816	2.06816	0	1.03408	0	1.03408	0	0.517041
-345.86	0	0	0	0	0	0	0	0	5.67527	7.73901	7.22308	7.73901	4.64341	6.19121	7.22308	3.0956	2.57967	6.19121	1.03187	2.57967	2.06374	1.5478	3.0956	1.03187	2.57967	2.06374	1.5478	1.5478	1.5478	2.57967	2.57967	1.03187	3.0956	2.06374	1.03187	1.5478	1.03187	1.03187	1.03187	1.03187	0.515934	1.03187	1.03187	1.03187	0.515934	0.515934	0.515934	0	1.5478
-345.76	0	0	0	0	0	0	0	0	3.09064	9.78703	7.21149	5.66617	6.18128	3.60575	2.06043	4.63596	3.09064	3.60575	3.60575	2.57553	2.06043	2.57553	4.12085	4.12085	1.03021	0.515107	2.06043	3.60575	2.06043	1.54532	4.12085	3.09064	4.12085	2.06043	2.06043	1.03021	0	0	1.03021	0	2.06043	1.54532	1.03021	2.57553	1.54532	1.54532	2.06043	0.515107	2.06043
-345.66	0	0	0	0	0	0	0	0	2.06374	5.67527	6.19121	4.12747	3.0956	7.22308	8.25494	3.61154	3.61154	3.61154	3.61154	3.0956	2.57967	4.64341	2.06374	5.15934	2.57967	3.0956	2.57967	2.06374	1.5478	2.06374	2.06374	1.5478	1.5478	2.57967	1.5478	2.06374	1.5478	1.03187	1.03187	1.5478	0.515934	1.03187	1.03187	1.03187	1.5478	0	0	2.06374	0.515934
-345.56	0	0	0	0	0	0	0	0	2.05165	5.64205	4.10331	4.61622	7.18079	6.66788	1.53874	5.64205	4.61622	3.5904	3.07748	4.10331	3.5904	3.07748	2.56457	1.53874	0.512914	2.56457	2.05165	0.512914	2.56457	2.05165	2.05165	1.53874	2.05165	1.02583	0.512914	0.512914	0.512914	1.02583	0.512914	1.02583	0.512914	1.02583	2.56457	1.02583	1.53874	0	0.512914	0	1.02583
-345.46	0	0	0	0	0	0	0	0	2.04404	6.13212	8.68717	5.1101	4.59909	7.66515	6.64313	6.64313	4.08808	6.13212	2.04404	2.04404	2.04404	4.08808	1.53303	1.02202	1.02202	2.04404	1.02202	2.04404	1.53303	2.04404	1.53303	1.02202	1.53303	2.55505	1.02202	2.55505	1.53303	1.02202	2.04404	0.51101	2.04404	1.02202	0.51101	1.02202	1.53303	0.51101	1.02202	1.02202	1.53303
-345.36	0	0	0	0	0	0	0	0	1.5306	6.12238	3.06119	4.08159	5.61218	5.10198	4.59179	3.06119	1.0204	4.08159	4.08159	3.57139	4.08159	3.06119	4.08159	3.06119	3.06119	3.06119	1.0204	1.0204	2.55099	0	2.04079	3.57139	2.04079	1.0204	2.04079	0.510198	1.5306	1.5306	1.5306	1.5306	1.0204	2.55099	1.0204	0.510198	1.0204	1.5306	0	1.0204	0
-345.26	0	0	0	0	0	0	0	0	0.506445	7.59667	3.54511	5.57089	7.59667	9.11601	3.03867	3.54511	2.53222	4.558	2.02578	1.01289	2.53222	3.03867	3.54511	2.02578	1.01289	2.53222	3.54511	3.03867	3.54511	2.02578	1.01289	2.53222	0.506445	3.03867	1.01289	2.02578	2.53222	1.01289	0.506445	1.51933	2.53222	2.53222	0.506445	1.01289	0.506445	0	0	0.506445	0.506445
-345.16	0	0	0	0	0	0	0	0	2.02684	4.5604	8.10738	3.04027	4.05369	5.06711	2.53356	4.5604	2.53356	2.53356	3.04027	2.53356	3.04027	1.52013	5.06711	3.04027	1.01342	1.01342	0.506711	2.02684	2.02684	1.01342	4.05369	2.02684	1.01342	2.53356	0.506711	2.02684	0	1.01342	1.01342	2.02684	3.04027	1.01342	0	0.506711	0	0	1.01342	1.01342	1.52013
-345.06	0	0	0	0	0	0	0	0	3.09064	4.12085	6.69639	1.54532	4.12085	5.66617	4.12085	2.57553	3.60575	3.60575	3.60575	1.54532	3.09064	3.60575	2.06043	1.54532	1.03021	3.09064	2.57553	2.57553	1.03021	2.06043	1.03021	0.515107	0.515107	0.515107	1.03021	1.03021	1.54532	2.06043	0.515107	0	1.03021	2.06043	0	1.03021	0	1.54532	0.515107	2.06043	0.515107
-344.96	0	0	0	0	0	0	0	0	1.55279	5.17597	5.69356	3.10558	5.17597	6.72875	1.55279	2.58798	4.14077	2.58798	1.55279	5.17597	3.62318	2.07039	0.517596	2.07039	1.55279	2.07039	1.03519	1.55279	0.517596	0	0.517596	2.07039	1.55279	1.03519	3.10558	0	1.55279	0.517596	0.517596	0.517596	1.03519	1.03519	1.55279	0.517596	0.517596	0.517596	1.03519	1.03519	1.03519
-344.86	0	0	0	0	0	0	0	0	2.0715	5.17875	5.17875	3.10725	5.17875	5.69662	4.143	3.10725	3.10725	5.17875	2.0715	2.58937	1.03575	0.517875	1.03575	0.517875	1.55362	1.03575	1.55362	0.517875	1.55362	1.55362	2.0715	0.517875	1.55362	1.03575	1.03575	2.0715	0	1.03575	1.03575	1.03575	1.03575	1.55362	1.55362	0.517875	2.0715	1.03575	0.517875	1.55362	0
-344.76	0	0	0	0	0	0	0	0	4.10331	5.12914	2.56457	3.5904	5.12914	6.15496	2.56457	2.05165	2.56457	1.53874	3.5904	2.05165	1.53874	2.56457	2.05165	4.10331	0.512914	0.512914	0.512914	2.05165	1.02583	2.56457	0.512914	1.02583	1.53874	2.56457	1.53874	0.512914	1.02583	1.02583	1.02583	0.512914	0.512914	1.53874	0.512914	2.05165	1.53874	0.512914	1.02583	0.512914	0
-344.66	0	0	0	0	0	0	0	0	2.03971	4.07943	4.07943	3.5695	2.03971	5.09928	6.11914	2.54964	1.52979	1.52979	2.54964	2.54964	2.03971	2.03971	1.52979	1.52979	1.52979	1.52979	1.01986	0.509928	1.01986	3.05957	3.05957	1.01986	0.509928	1.52979	1.01986	2.03971	1.01986	1.52979	0	2.03971	0	1.01986	2.03971	0.509928	0.509928	1.01986	0.509928	1.01986	1.01986
-344.56	0	0	0	0	0	0	0	0	3.56008	4.06866	3.56008	4.06866	7.62874	3.56008	4.06866	1.52575	2.54291	2.03433	2.03433	4.57725	2.54291	2.54291	2.03433	3.0515	2.54291	1.01717	1.01717	2.54291	1.01717	0.508583	1.52575	0.508583	2.03433	1.52575	3.56008	2.54291	1.01717	1.01717	1.52575	1.52575	1.01717	0.508583	1.52575	0	0.508583	0.508583	1.01717	0	0.508583
-344.46	0	0	0	0	0	0	0	0	2.57141	6.17139	6.17139	4.11426	5.6571	4.11426	0.514282	3.08569	4.62854	3.59997	3.59997	4.62854	2.57141	3.08569	1.54285	0.514282	1.02856	1.02856	2.05713	1.02856	2.05713	2.05713	0.514282	1.54285	3.08569	3.08569	1.02856	1.02856	0.514282	1.02856	1.54285	1.02856	1.02856	3.08569	1.02856	0.514282	1.54285	0.514282	0	1.54285	0.514282
-344.36	0	0	0	0	0	0	0	0	1.53466	4.60397	7.16173	5.11552	6.13863	4.09242	1.0231	7.16173	2.04621	3.06931	2.04621	1.53466	3.06931	2.04621	1.53466	3.06931	1.0231	3.58087	0	1.0231	1.0231	1.0231	1.53466	2.04621	0.511552	0.511552	1.53466	0.511552	0.511552	0	1.53466	1.53466	0.511552	0.511552	1.53466	0	0.511552	0.511552	0	0.511552	1.53466
-344.26	0	0	0	0	0	0	0	0	3.0323	4.04306	6.56997	4.54844	3.0323	3.53768	3.53768	3.0323	3.0323	2.52691	1.01077	5.05383	2.02153	2.02153	5.05383	2.02153	1.51615	2.52691	1.51615	1.01077	4.04306	1.01077	2.52691	0.505383	1.51615	1.51615	1.51615	0	1.01077	0.505383	0	1.51615	2.02153	1.51615	0.505383	1.01077	0	0.505383	0.505383	1.01077	2.52691
-344.16	0	0	0	0	0	0	0	0	3.56196	6.10622	5.08851	5.08851	5.59737	4.57966	3.56196	3.56196	1.52655	2.54426	1.52655	3.56196	1.52655	2.54426	1.52655	2.03541	2.03541	1.0177	0.508851	3.05311	2.54426	1.0177	0.508851	1.52655	1.0177	1.0177	1.52655	2.03541	0.508851	0.508851	2.03541	1.52655	1.0177	0.508851	1.52655	0.508851	0	0	1.0177	1.52655	0
-344.06	0	0	0	0	0	0	0	0	4.1319	5.16487	1.54946	4.64838	4.64838	5.16487	4.64838	3.61541	4.1319	3.09892	4.1319	1.54946	1.54946	1.54946	1.54946	2.58243	1.54946	2.06595	0.516487	4.1319	0	0.516487	0	1.03297	1.54946	1.03297	0.516487	0	1.03297	0.516487	1.03297	0	0.516487	1.03297	0.516487	1.03297	0.516487	1.54946	1.03297	0	1.54946
-343.96	0	0	0	0	0	0	0	0	3.63098	7.26195	3.63098	3.11226	3.11226	5.18711	5.70582	5.70582	1.55613	4.14969	4.14969	1.55613	2.07484	1.03742	0	1.55613	2.07484	1.55613	0	2.07484	1.55613	0.518711	1.55613	0.518711	1.03742	1.55613	0.518711	1.03742	1.55613	2.07484	1.55613	1.03742	1.03742	0.518711	1.03742	0.518711	0	0	1.55613	0.518711	0.518711
-343.86	0	0	0	0	0	0	0	0	3.09395	1.54697	5.15658	6.1879	2.06263	2.06263	3.09395	2.57829	2.06263	1.54697	0.515658	3.60961	3.09395	6.1879	0.515658	2.06263	2.06263	1.54697	2.57829	1.03132	2.57829	1.54697	0	2.06263	4.12526	1.03132	1.54697	1.54697	0.515658	0.515658	0.515658	0	1.03132	0.515658	0.515658	1.54697	0	0.515658	1.03132	0	0
-343.76	0	0	0	0	0	0	0	0	3.60382	3.60382	4.63348	2.05933	5.14832	3.60382	1.54449	4.11865	4.63348	4.63348	1.54449	1.02966	1.54449	2.05933	4.11865	2.57416	2.05933	0.514832	0.514832	3.60382	1.54449	0.514832	1.02966	1.54449	1.54449	2.05933	1.02966	3.08899	0.514832	0.514832	2.05933	0.514832	0.514832	1.54449	1.02966	0.514832	1.02966	1.02966	0.514832	0.514832	0.514832
-343.66	0	0	0	0	0	0	0	0	2.55641	6.13537	2.55641	4.09025	4.09025	3.57897	2.04512	4.09025	2.55641	1.53384	1.53384	1.02256	0.511281	2.55641	2.55641	1.53384	3.57897	2.04512	1.53384	0	0.511281	1.53384	1.02256	2.55641	1.53384	2.04512	2.04512	1.02256	2.55641	0.511281	0	0.511281	1.02256	0.511281	0.511281	0	1.02256	1.02256	2.04512	1.02256	1.02256
-343.56	0	0	0	0	0	0	0	0	2.03864	4.58693	4.07727	4.07727	4.07727	3.05795	5.09659	1.52898	6.62556	2.54829	2.03864	3.05795	3.56761	2.54829	3.56761	0	2.03864	1.52898	1.52898	1.01932	0	0.509659	0	2.03864	2.03864	1.01932	0.509659	0	1.01932	2.03864	0	0	0	1.52898	1.01932	0	1.01932	0.509659	0	1.52898	1.52898
-343.46	0	0	0	0	0	0	0	0	4.06866	4.06866	4.06866	4.57725	6.103	4.06866	3.56008	3.0515	3.56008	5.59441	3.0515	2.03433	3.56008	1.01717	2.03433	2.54291	0.508583	1.52575	0.508583	1.01717	2.03433	0	1.01717	0.508583	1.01717	1.01717	1.01717	0.508583	0.508583	1.01717	2.03433	1.01717	0.508583	2.03433	0.508583	1.01717	1.52575	0	1.52575	1.52575	1.52575
-343.36	0	0	0	0	0	0	0	0	1.52494	6.09978	1.52494	1.52494	1.01663	4.06652	4.06652	3.04989	4.06652	4.57483	2.03326	3.04989	3.5582	3.04989	2.54157	1.01663	2.54157	2.54157	1.52494	1.01663	2.54157	0	0.508315	2.03326	2.54157	0.508315	0.508315	1.52494	0.508315	2.54157	0	0.508315	0.508315	2.03326	0	2.54157	0.508315	1.01663	1.01663	1.52494	2.03326
-343.26	0	0	0	0	0	0	0.506179	0	4.04943	5.56797	6.07415	2.02472	6.58033	5.06179	3.54325	3.54325	5.06179	1.51854	2.02472	2.53089	1.01236	1.01236	1.01236	1.51854	1.01236	1.01236	0.506179	2.53089	2.02472	1.01236	1.51854	2.02472	0.506179	1.51854	0.506179	2.02472	1.51854	2.53089	1.51854	1.51854	0.506179	1.51854	0.506179	0.506179	0.506179	0	1.01236	0	0
-343.16	0	0	0	0	0	0	0	0	2.04404	1.53303	2.55505	9.70919	3.06606	3.57707	1.02202	3.57707	4.08808	2.04404	1.53303	3.57707	2.55505	2.04404	2.04404	2.55505	2.55505	1.02202	0.51101	2.04404	3.06606	2.04404	1.53303	0	2.55505	1.02202	1.53303	2.04404	2.04404	1.02202	1.02202	1.02202	1.53303	1.02202	0	0.51101	0	1.53303	0.51101	0	1.53303
-343.06	0	0	0	0	0	0	0	0	2.57691	3.09229	2.06153	2.06153	1.03076	2.57691	4.63844	4.63844	2.06153	4.12306	4.12306	3.09229	3.09229	1.03076	2.57691	2.06153	2.06153	1.54615	1.54615	2.06153	1.03076	1.03076	3.60768	1.54615	2.57691	0.515382	0	1.03076	1.54615	2.06153	1.03076	2.57691	0.515382	0	0	1.03076	0.515382	0.515382	0	1.54615	0.515382
-342.96	0	0	0	0	0	0	0	0	3.63293	4.67091	6.22788	7.26586	5.70889	3.63293	5.1899	2.59495	4.15192	2.07596	1.03798	3.11394	2.59495	3.11394	3.11394	2.59495	2.59495	0	2.07596	1.55697	2.59495	1.55697	1.03798	0.51899	0.51899	1.03798	2.07596	0.51899	0.51899	1.03798	0	0	0.51899	0	1.03798	0.51899	1.03798	0.51899	1.03798	0.51899	0.51899
-342.86	0	0	0	0	0	0	0	0	2.59915	5.1983	4.67847	3.11898	5.1983	4.15864	5.71813	3.63881	2.59915	4.67847	2.59915	3.11898	2.07932	3.11898	1.55949	3.11898	1.55949	2.07932	1.55949	1.03966	1.55949	2.07932	0.51983	1.03966	2.07932	1.55949	0.51983	2.07932	2.07932	0.51983	1.55949	1.03966	0.51983	0.51983	0	0	1.03966	1.03966	1.55949	1.03966	1.55949
-342.76	0	0	0	0	0	0	0	0	4.63101	6.68924	2.57278	4.63101	3.08734	3.08734	1.54367	3.08734	4.63101	2.57278	0.514557	2.57278	3.08734	1.54367	3.6019	2.57278	3.08734	3.08734	2.05823	0.514557	1.54367	0.514557	1.02911	1.54367	0.514557	1.54367	2.05823	1.54367	1.02911	2.57278	2.05823	0	0.514557	0.514557	1.02911	0.514557	1.54367	0	0.514557	0.514557	0
-342.66	0	0	0	0	0	0	0	0	2.54695	6.11267	2.54695	4.07512	8.15023	4.07512	1.52817	5.60328	3.56573	5.09389	4.5845	6.62206	4.07512	2.03756	4.07512	2.03756	0.509389	1.52817	2.54695	1.01878	3.56573	2.03756	1.01878	3.05634	0.509389	2.54695	1.52817	0.509389	0.509389	2.03756	1.52817	1.01878	1.01878	0.509389	0.509389	0	0	0.509389	0	0.509389	0.509389
-342.56	0	0	0	0	0	0	0	0	3.06443	1.53222	5.10739	5.10739	2.5537	3.06443	5.10739	3.06443	4.08591	3.57517	2.5537	2.04296	2.04296	3.06443	1.53222	0.510739	1.02148	4.08591	1.02148	3.57517	2.04296	1.53222	2.04296	0	2.04296	3.06443	1.53222	0.510739	1.02148	2.5537	1.53222	0.510739	0	1.02148	0.510739	0	0.510739	0	1.02148	0.510739	0.510739
-342.46	0	0	0	0	0	0	0	0	2.04079	9.18357	5.10198	6.12238	5.61218	3.06119	2.04079	4.08159	3.06119	4.08159	3.06119	3.06119	3.57139	3.06119	1.5306	1.5306	1.5306	1.5306	1.5306	1.0204	1.5306	1.5306	0.510198	1.0204	3.06119	1.0204	1.5306	1.0204	1.0204	0.510198	0	1.5306	0	2.55099	1.5306	0.510198	1.5306	0	0.510198	1.5306	1.0204
-342.36	0	0	0	0	0	0	0	0	2.03433	8.13733	5.08583	4.57725	6.103	4.57725	3.0515	4.06866	3.56008	3.56008	2.54291	2.03433	5.08583	1.52575	0.508583	3.56008	0.508583	2.54291	2.03433	1.52575	2.03433	3.0515	2.03433	0	2.54291	1.01717	1.52575	0.508583	0	1.01717	1.01717	2.03433	1.01717	0.508583	0.508583	1.01717	0.508583	0.508583	0.508583	1.01717	0
-342.26	0	0	0	0	0	0	0	0	5.55921	9.09689	2.52691	3.53768	8.08612	5.55921	7.07536	3.53768	4.54844	3.0323	3.0323	2.52691	5.05383	3.0323	3.0323	2.52691	1.51615	1.51615	0.505383	0	1.01077	0.505383	0	1.51615	0.505383	1.51615	0.505383	1.01077	1.51615	1.01077	1.01077	1.01077	1.01077	0	0.505383	2.52691	0	0	0	0.505383	0.505383
-342.16	0	0	0	0	0	0	0	0	1.51377	8.07342	5.04589	3.02753	5.04589	5.04589	7.06424	2.52294	3.53212	3.53212	2.52294	3.02753	2.52294	4.03671	3.53212	2.01836	2.01836	1.51377	3.53212	3.02753	1.00918	0.504589	0.504589	2.01836	0	2.01836	1.00918	1.51377	0.504589	1.51377	0.504589	1.00918	0.504589	1.00918	0.504589	0	2.01836	0.504589	1.00918	0.504589	0.504589
-342.06	0	0	0	0	0	0	0	0	1.54449	4.63348	2.05933	6.17798	2.05933	5.66315	4.63348	4.63348	6.69281	3.60382	4.11865	2.05933	4.11865	4.11865	1.54449	1.54449	2.57416	2.05933	1.54449	3.08899	1.54449	0	1.54449	1.54449	0.514832	0.514832	1.54449	2.57416	1.54449	2.57416	1.02966	1.54449	0.514832	0.514832	1.54449	0.514832	0.514832	0.514832	1.02966	0	1.54449
-341.96	0	0	0	0	0	0	0	0	2.0872	5.7398	4.1744	4.6962	2.609	7.3052	1.5654	5.7398	3.1308	6.2616	3.1308	5.218	2.609	3.1308	3.1308	2.0872	2.0872	3.1308	0.5218	1.5654	2.609	1.5654	1.0436	1.0436	3.1308	1.0436	1.0436	1.5654	1.0436	1.5654	1.0436	2.609	1.0436	1.5654	0	0	1.5654	1.5654	0.5218	0.5218	1.5654
-341.86	0	0	0	0	0	0	0	0	4.15864	8.83711	4.15864	3.11898	5.71813	4.67847	6.23796	2.59915	3.63881	2.59915	3.63881	1.55949	2.07932	2.59915	2.07932	1.55949	1.55949	2.07932	2.07932	0	3.11898	2.07932	2.07932	2.59915	0.51983	1.03966	2.07932	1.55949	2.59915	1.03966	2.07932	1.03966	2.07932	0.51983	1.03966	1.03966	0	0.51983	1.03966	2.07932	1.03966
-341.76	0	0	0	0	0	0	0	0	6.16481	6.67854	8.73348	4.6236	6.16481	6.16481	5.65107	3.0824	2.56867	3.0824	1.5412	5.65107	2.56867	3.0824	1.5412	3.0824	2.56867	1.5412	2.05494	1.02747	0.513734	1.02747	3.0824	2.05494	2.56867	0.513734	2.56867	1.02747	1.02747	1.02747	0.513734	0.513734	0.513734	1.02747	0.513734	1.02747	1.5412	0.513734	0.513734	1.02747	1.5412
-341.66	0	0	0	0	0	0	0	0	3.58277	7.16554	5.11824	5.63006	5.63006	6.14189	4.60642	5.63006	4.09459	3.07094	3.58277	2.55912	6.14189	1.53547	4.09459	2.55912	2.0473	1.53547	1.53547	1.53547	1.53547	1.53547	2.0473	2.55912	0.511824	1.02365	1.02365	2.0473	3.07094	1.02365	1.02365	1.53547	1.02365	1.02365	0.511824	1.53547	0	0	1.53547	0	0.511824
-341.56	0	0	0	0	0	0	0	0	3.07912	5.64505	7.18461	5.64505	5.13187	6.15824	4.61868	4.10549	3.07912	4.10549	2.56593	3.07912	3.07912	5.64505	2.56593	1.02637	2.05275	3.59231	1.53956	2.05275	5.13187	0.513187	1.02637	1.02637	1.02637	2.05275	1.53956	0.513187	0.513187	1.02637	2.56593	1.53956	1.53956	1.53956	1.02637	0	0.513187	1.02637	1.02637	1.53956	0
-341.46	0	0	0	0	0	0	0	0	3.05957	7.139	6.62907	5.60921	6.11914	5.09928	2.54964	5.09928	2.03971	3.05957	6.11914	3.5695	2.54964	5.60921	3.05957	1.52979	2.54964	2.54964	1.52979	2.03971	1.01986	2.54964	0.509928	1.52979	0	1.01986	0.509928	2.54964	2.03971	1.52979	1.01986	0.509928	0.509928	1.01986	1.01986	0	2.03971	0.509928	0.509928	2.03971	1.01986
-341.36	0	0	0	0	0	0	0	0	5.57969	9.1304	5.07245	6.08694	3.55071	4.05796	6.59418	5.07245	2.02898	5.07245	3.04347	1.52173	2.02898	2.53622	2.53622	2.02898	1.01449	2.53622	1.01449	2.02898	2.53622	1.01449	1.01449	1.52173	2.02898	0.507245	2.02898	1.52173	1.52173	2.02898	2.53622	0.507245	1.01449	1.01449	0.507245	0	0.507245	0	1.52173	1.01449	0.507245
-341.26	0	0	0	0	0	0	0	0	4.04094	6.06141	6.06141	5.5563	6.06141	3.03071	4.54606	3.03071	4.04094	4.04094	3.53582	1.51535	2.52559	5.5563	2.52559	4.04094	1.51535	2.52559	1.01024	2.02047	1.01024	1.51535	1.01024	1.01024	1.01024	0.505118	1.01024	1.51535	1.51535	0	2.02047	1.51535	2.52559	0	0.505118	1.01024	1.01024	0.505118	1.01024	3.03071	0.505118
-341.16	0	0	0	0	0	0	0	0	3.55071	5.57969	4.05796	4.05796	4.5652	6.08694	3.04347	2.53622	6.08694	5.07245	1.52173	3.04347	1.01449	1.52173	2.53622	3.04347	1.01449	1.52173	3.55071	1.52173	0.507245	2.02898	1.52173	1.01449	3.04347	3.04347	2.53622	2.02898	1.52173	1.01449	1.52173	3.04347	0	1.52173	3.04347	1.01449	1.01449	1.01449	1.01449	0.507245	1.01449
-341.06	0	0	0	0	0	0	0	0	1.5478	7.73901	4.64341	5.67527	3.61154	3.0956	2.06374	2.06374	2.06374	0.515934	2.57967	2.57967	1.5478	3.0956	2.06374	1.03187	2.57967	3.0956	3.0956	1.03187	2.57967	1.03187	2.57967	1.5478	1.5478	2.06374	1.03187	2.06374	0.515934	1.03187	0.515934	0.515934	2.06374	1.03187	0	0.515934	1.03187	0.515934	2.06374	1.5478	0.515934
-340.96	0	0	0	0	0	0	0	0	2.06816	4.65337	8.7897	3.61929	5.17041	4.13633	5.68745	2.06816	4.65337	3.10225	2.58521	2.58521	4.65337	2.58521	2.58521	2.58521	1.03408	4.65337	1.03408	1.55112	2.58521	2.06816	2.58521	1.03408	1.55112	1.03408	1.55112	0	0.517041	1.03408	0.517041	1.03408	2.58521	2.58521	1.55112	1.55112	0	0	3.10225	1.55112	0
-340.86	0	0	0	0	0	0	0	0	2.58105	4.12968	5.67831	2.06484	6.19452	1.54863	4.12968	2.58105	3.61347	1.54863	3.09726	2.58105	4.64589	1.54863	1.54863	3.61347	2.06484	1.03242	1.03242	2.06484	2.58105	3.09726	0.51621	3.61347	1.03242	0	1.54863	2.06484	0.51621	1.03242	1.54863	1.03242	1.54863	1.03242	0	0	0	2.06484	1.54863	0.51621	1.03242
-340.76	0	0	0	0	0	0	0	0	5.14282	6.68567	2.05713	6.68567	4.11426	6.17139	4.62854	4.11426	5.6571	1.02856	2.57141	3.08569	1.02856	3.08569	0	3.59997	2.05713	1.54285	0	2.05713	1.02856	2.05713	1.02856	2.57141	2.05713	0.514282	1.02856	2.05713	1.02856	3.08569	1.54285	1.02856	1.02856	0.514282	1.54285	0.514282	2.57141	0.514282	0.514282	0.514282	0
-340.66	0	0	0	0	0	0	0	0	5.64505	4.61868	6.15824	3.59231	4.61868	7.18461	3.59231	3.59231	5.13187	2.56593	4.10549	2.05275	2.05275	3.07912	2.05275	2.56593	1.53956	1.02637	0.513187	2.05275	1.53956	3.59231	1.53956	2.05275	0.513187	2.56593	2.05275	4.10549	2.05275	2.05275	1.02637	0.513187	3.07912	0.513187	1.02637	0.513187	0.513187	0	1.02637	1.02637	1.02637
-340.56	0	0	0	0	0	0	0	0	6.64313	6.64313	5.62111	3.06606	3.06606	7.66515	6.64313	1.53303	6.13212	2.55505	0.51101	4.08808	2.55505	4.08808	2.55505	1.02202	2.04404	1.02202	3.57707	2.55505	1.02202	1.53303	2.04404	1.53303	1.53303	2.55505	2.04404	1.02202	1.02202	1.02202	0	1.02202	1.02202	1.02202	1.53303	0	0	1.02202	1.02202	0.51101	0.51101
-340.46	0	0	0	0	0	0	0	0	3.07258	3.07258	8.19354	6.65725	6.14515	4.09677	3.58467	4.09677	5.63306	4.09677	2.56048	3.58467	2.56048	3.58467	2.56048	2.04838	2.04838	1.53629	1.02419	4.09677	3.07258	2.56048	1.53629	1.02419	0	3.07258	3.07258	0.512096	1.53629	2.04838	1.02419	2.04838	1.53629	0.512096	1.02419	0	2.56048	0.512096	0.512096	1.02419	2.56048
-340.36	0	0	0	0	0	0	0	0	1.5306	5.61218	6.63258	5.61218	9.18357	4.59179	2.04079	3.57139	3.06119	4.08159	1.5306	5.61218	3.06119	2.04079	2.55099	4.08159	3.06119	1.5306	0.510198	2.04079	1.0204	1.5306	2.04079	1.0204	1.5306	0.510198	2.04079	0.510198	2.04079	1.0204	2.04079	0	0	0	0.510198	0.510198	0.510198	1.5306	0.510198	0.510198	1.5306
-340.26	0	0	0	0	0	0	0	0	2.52957	8.09461	5.05913	4.55322	5.05913	7.08279	5.56505	4.04731	3.03548	3.03548	6.07096	4.04731	1.51774	3.03548	1.51774	3.54139	3.03548	2.52957	2.02365	1.51774	1.01183	2.52957	1.51774	1.51774	1.01183	1.01183	2.52957	1.51774	1.51774	2.02365	1.01183	0.505913	0.505913	1.01183	1.01183	2.02365	0.505913	1.01183	1.01183	0	1.51774
-340.16	0	0	0	0	0	0	0	0	4.04943	3.54325	7.59268	4.04943	5.06179	3.03707	4.04943	1.51854	4.04943	2.53089	3.54325	2.53089	2.53089	3.03707	2.53089	2.53089	3.03707	3.03707	0.506179	1.51854	4.04943	2.02472	1.01236	0.506179	2.02472	1.51854	1.01236	0.506179	1.01236	2.02472	0	2.02472	0.506179	0.506179	1.51854	1.01236	1.01236	2.02472	0	1.51854	0
-340.06	0	0	0	0	0	0	0	0	2.06374	5.67527	6.70714	7.22308	5.67527	6.70714	6.70714	6.19121	3.0956	4.12747	2.57967	4.64341	3.61154	2.06374	1.5478	2.57967	2.06374	1.03187	2.06374	2.06374	2.06374	0	2.06374	0.515934	2.57967	2.57967	1.5478	2.06374	0.515934	1.03187	1.03187	1.03187	2.06374	0.515934	0.515934	0	1.03187	0.515934	1.03187	0.515934	2.06374
-339.96	0	0	0	0	0	0	0	0	5.20391	6.2447	3.12235	4.16313	4.68352	5.7243	2.08157	3.12235	5.20391	2.60196	4.68352	2.08157	1.04078	2.08157	1.04078	1.56117	1.04078	2.60196	1.04078	1.04078	3.12235	3.12235	2.08157	1.04078	2.08157	0.520391	1.04078	1.04078	1.04078	1.56117	1.56117	0.520391	1.04078	1.04078	1.04078	1.04078	0.520391	1.04078	2.08157	1.56117	0.520391
-339.86	0	0	0	0	0	0	0	0	2.58243	4.1319	4.1319	3.61541	4.64838	4.64838	5.16487	6.71433	4.64838	4.1319	3.09892	3.09892	2.58243	1.54946	2.06595	3.09892	3.61541	2.06595	2.06595	3.09892	1.03297	2.06595	0.516487	1.54946	1.03297	2.06595	3.09892	1.03297	1.03297	2.06595	1.54946	1.54946	1.03297	2.06595	0.516487	0.516487	1.03297	0.516487	0	0.516487	1.03297
-339.76	0	0	0	0	0	0	0	0	2.04838	8.19354	7.68144	4.09677	5.12096	4.60886	6.14515	5.12096	2.56048	2.04838	3.58467	2.04838	3.58467	1.53629	1.53629	1.02419	3.07258	2.04838	2.04838	1.02419	1.02419	1.53629	1.53629	1.53629	0.512096	2.56048	1.53629	0.512096	1.53629	2.04838	1.02419	1.02419	0	0.512096	0.512096	1.02419	1.02419	0	1.53629	0	0
-339.66	0	0	0	0	0	0	0	0	3.54325	2.02472	5.06179	4.04943	7.59268	6.07415	2.53089	3.54325	2.53089	3.03707	4.55561	2.53089	3.03707	0.506179	4.04943	3.54325	1.51854	1.51854	1.51854	1.51854	1.51854	1.51854	2.02472	1.01236	2.02472	0.506179	0	0.506179	2.53089	1.51854	1.51854	1.51854	0	0.506179	1.01236	1.01236	1.01236	1.01236	1.01236	0.506179	0.506179
-339.56	0	0	0	0	0	0	0	0	1.52898	5.09659	3.56761	3.05795	4.58693	3.56761	5.09659	1.52898	3.56761	4.07727	2.03864	3.56761	2.54829	2.54829	1.01932	1.52898	2.03864	2.54829	1.52898	2.03864	2.03864	1.01932	1.52898	1.52898	1.01932	1.01932	2.54829	0.509659	0.509659	2.54829	1.01932	1.01932	2.03864	1.01932	1.01932	0.509659	1.52898	1.01932	1.01932	1.01932	0.509659
-339.46	0	0	0	0	0	0	0	0	4.62607	3.59805	4.11206	3.08405	4.11206	3.08405	4.11206	4.11206	2.05603	1.54202	2.57004	2.05603	2.05603	3.08405	2.05603	2.57004	0.514008	2.05603	3.08405	1.02802	2.05603	1.02802	1.02802	0.514008	0	1.02802	0	0.514008	1.02802	1.54202	0.514008	0.514008	1.02802	1.02802	1.54202	0.514008	1.02802	1.02802	1.54202	1.02802	0
-339.36	0	0	0	0	0	0	0	0	2.55234	3.57328	4.59422	6.12562	2.55234	4.59422	2.55234	2.55234	3.57328	3.06281	1.53141	3.57328	2.55234	1.53141	1.02094	3.06281	3.57328	1.02094	3.06281	1.02094	0.510469	1.53141	1.53141	2.04187	3.57328	1.53141	1.02094	2.55234	1.02094	2.04187	1.02094	2.04187	0	0.510469	1.02094	1.02094	1.53141	1.02094	0.510469	0.510469	2.04187
-339.26	0	0	0	0	0	0	0	0	2.97153	4.95254	3.46678	3.46678	5.94305	2.47627	5.4478	3.46678	4.45729	5.4478	4.45729	2.47627	1.98102	3.46678	1.98102	1.98102	1.98102	1.48576	1.48576	0.990508	0.990508	0.990508	0.990508	2.47627	0.495254	1.98102	0	0.495254	0.495254	0.990508	0.990508	1.98102	1.48576	1.98102	0.990508	0	0.495254	1.48576	0.990508	0.990508	0.495254
-339.16	0	0	0	0	0	0	0	0	2.97918	3.97224	3.97224	4.46877	3.47571	5.46183	5.95836	3.97224	4.9653	3.47571	3.47571	6.95142	0.99306	1.48959	1.48959	1.98612	2.97918	0.99306	1.48959	1.48959	2.97918	0.99306	1.98612	1.48959	1.48959	1.98612	1.48959	0.99306	0.49653	1.98612	0.99306	0.99306	0.99306	0	0.49653	1.48959	0	0.99306	0.99306	0.49653	0
-339.06	0	0	0	0	0	0	0	0	4.03883	6.05824	5.55339	6.56309	4.54368	4.03883	4.03883	4.03883	4.03883	1.51456	6.05824	2.52427	0	1.51456	1.51456	1.51456	2.52427	1.00971	1.51456	1.51456	2.52427	1.00971	1.51456	0.504853	1.00971	1.51456	1.00971	0.504853	1.00971	1.00971	1.00971	0	1.51456	0	2.01941	1.51456	1.00971	0.504853	0.504853	2.01941	0
-338.96	0	0	0	0	0	0	0	0	3.55258	3.55258	5.58263	3.55258	4.06009	3.04507	2.53756	6.59765	7.10516	1.52254	2.53756	2.03005	3.55258	2.53756	3.55258	2.03005	1.52254	1.52254	1.52254	0.507512	2.03005	2.03005	1.52254	1.01502	3.55258	1.01502	0.507512	1.52254	0	0	1.52254	2.03005	1.52254	0	1.52254	0	0	0	1.01502	0.507512	1.01502
-338.86	0	0	0	0	0	0	0	0	1.51535	1.01024	5.5563	3.03071	6.06141	3.03071	2.02047	4.04094	3.03071	2.52559	3.53582	2.52559	3.53582	3.03071	3.03071	1.51535	2.52559	1.51535	2.02047	0.505118	1.51535	2.52559	0.505118	2.02047	4.04094	0.505118	1.51535	0.505118	1.51535	0.505118	0	0.505118	0.505118	1.01024	0.505118	0.505118	0.505118	0.505118	1.51535	2.02047	1.01024
-338.76	0	0	0	0	0	0	0	0	4.50591	6.00788	4.00526	4.50591	2.00263	3.5046	3.5046	6.00788	2.00263	4.00526	4.00526	2.50329	2.00263	4.00526	2.00263	1.00131	0.500657	1.00131	1.50197	1.50197	1.00131	1.00131	1.50197	1.50197	2.00263	2.00263	1.50197	2.00263	1.50197	2.00263	3.5046	1.00131	1.00131	0	1.50197	2.00263	1.00131	1.50197	1.50197	0.500657	0
-338.66	0	0	0	0	0	0	0	0	2.48778	3.48289	3.48289	5.47311	4.478	2.98533	2.48778	1.99022	3.48289	3.48289	4.478	2.48778	2.48778	1.99022	1.99022	2.48778	0.497555	2.48778	2.48778	1.49267	1.49267	1.49267	0.995111	1.49267	0.995111	1.99022	1.99022	0.995111	1.49267	2.98533	1.99022	1.49267	0.497555	0.995111	0.497555	1.49267	0.995111	0	0.497555	1.49267	0.995111
-338.56	0	0	0	0	0	0	0	0	2.98996	4.98327	3.48829	8.96989	3.98662	2.49164	3.48829	3.48829	1.49498	2.98996	4.98327	1.99331	0	2.49164	1.99331	3.48829	0.996654	0.996654	0.498327	0.996654	0.996654	2.49164	0	1.99331	0.996654	1.99331	2.49164	0.996654	0.996654	0.498327	1.49498	1.49498	0.996654	0.996654	0.498327	2.49164	0	0.498327	0.996654	0	0.996654
-338.46	0	0	0	0	0	0	0	0	2.97765	6.94784	3.47392	5.95529	6.45157	5.45902	4.46647	5.45902	3.97019	3.47392	2.48137	3.47392	2.97765	1.9851	0	2.48137	3.47392	2.48137	3.47392	2.48137	0.496274	1.9851	2.97765	0.992549	2.48137	1.48882	2.48137	0.992549	0.992549	1.48882	1.9851	1.48882	0.992549	0.496274	0.496274	0.992549	0.992549	0.496274	1.48882	0.992549	0.496274
-338.36	0	0	0	0	0	0	0	0	1.97392	4.44131	4.44131	7.89567	7.89567	5.42827	2.4674	4.44131	3.45435	3.45435	1.48044	1.97392	1.48044	2.96087	1.97392	3.45435	0.986958	3.45435	2.4674	1.48044	0.493479	0.986958	0.493479	0.986958	0.986958	0.986958	0.493479	0.986958	2.96087	0.986958	1.48044	0.986958	1.48044	0	0	0.493479	1.48044	1.48044	0.493479	0	0
-338.26	0	0	0	0	0	0	0	0	3.46678	8.41932	7.42881	5.4478	4.95254	4.95254	2.47627	2.97153	5.4478	2.47627	3.96203	2.97153	2.97153	2.47627	2.47627	0.495254	0.990508	1.98102	1.98102	0.990508	0.495254	1.98102	1.98102	0.990508	0.495254	0.495254	0.990508	1.48576	1.48576	1.98102	1.98102	0.495254	0.495254	1.98102	0	0.495254	2.47627	2.47627	0.495254	0	0.495254
-338.16	0	0	0	0	0	0	0	0	4.49657	7.49428	4.99619	4.99619	5.49581	3.49733	1.49886	4.49657	1.49886	2.49809	5.49581	2.99771	3.99695	2.99771	0.499619	1.49886	2.99771	0.999238	1.49886	2.49809	0.499619	1.49886	1.49886	1.99848	1.99848	1.49886	0.999238	1.99848	0	1.49886	0.999238	1.49886	0.999238	1.49886	0	0.499619	0.499619	0.999238	0.499619	0.499619	0.499619
-338.06	0	0	0	0	0	0	0	0	1.51377	5.55048	2.01836	2.52294	6.05507	5.04589	5.04589	3.53212	2.52294	2.52294	4.03671	4.5413	4.03671	1.51377	2.52294	2.01836	1.00918	1.51377	1.51377	3.02753	2.01836	2.01836	1.51377	1.00918	1.00918	0.504589	0	0.504589	2.01836	1.51377	0	2.01836	0.504589	1.51377	0.504589	0	1.51377	0	0.504589	0	0.504589
-337.96	0	0	0	0	0	0	0	0	5.06179	1.51854	1.01236	6.07415	5.56797	4.04943	5.06179	4.55561	3.54325	3.03707	2.02472	2.02472	1.51854	2.02472	1.01236	2.02472	0.506179	3.54325	2.53089	2.02472	0.506179	1.01236	2.53089	1.01236	1.01236	1.51854	1.01236	1.01236	1.01236	0.506179	1.51854	0	1.01236	1.51854	1.01236	2.02472	2.02472	1.01236	2.02472	0.506179	0
-337.86	0	0	0	0	0	0	0	0	3.56761	6.11591	6.11591	7.13522	4.07727	6.62556	5.09659	5.09659	5.09659	4.58693	5.09659	4.07727	1.52898	2.54829	1.52898	2.03864	2.03864	1.52898	3.56761	2.54829	1.52898	0.509659	1.52898	3.05795	1.01932	0.509659	2.54829	2.03864	0.509659	2.03864	1.01932	1.01932	1.01932	0.509659	2.03864	0.509659	0.509659	2.03864	0.509659	0.509659	1.01932
-337.76	0	0	0	0	0	0	0	0	2.50069	6.00165	3.00082	6.50179	3.50096	4.50124	7.00192	3.50096	4.50124	3.50096	3.00082	4.50124	2.00055	4.0011	2.00055	2.00055	1.50041	1.50041	2.00055	2.00055	1.50041	1.50041	2.00055	1.00027	2.00055	2.50069	1.50041	1.50041	1.00027	1.50041	0	2.00055	1.50041	0	0	1.00027	1.00027	2.50069	1.50041	0	0
-337.66	0	0	0	0	0	0	0	0	2.48137	6.45157	6.45157	4.46647	5.45902	6.94784	6.94784	2.97765	2.97765	4.46647	4.96274	3.97019	1.9851	3.47392	1.9851	2.48137	2.48137	1.9851	2.48137	0.992549	0.496274	1.48882	1.9851	1.48882	2.48137	1.9851	0	0.992549	0.496274	1.48882	2.48137	1.9851	1.48882	0.992549	0.496274	0.992549	0	0.496274	1.9851	0.992549	0.496274
-337.56	0	0	0	0	0	0	0	0	5.97993	5.4816	8.47156	4.98327	3.98662	4.98327	4.48494	4.48494	2.49164	1.49498	7.47491	1.99331	3.48829	1.99331	3.48829	1.49498	0.498327	1.99331	1.49498	1.99331	1.49498	0.996654	2.49164	2.49164	1.99331	1.49498	1.99331	2.49164	1.99331	1.99331	0.996654	1.49498	1.49498	0.996654	0.996654	1.49498	1.49498	1.49498	1.49498	1.49498	0
-337.46	0	0	0	0	0	0	0	0	2.99461	4.99101	5.98922	4.99101	6.98742	3.99281	6.98742	5.49011	4.99101	4.99101	3.49371	1.99641	4.49191	3.49371	3.99281	2.99461	1.99641	2.99461	1.4973	4.99101	2.99461	1.99641	5.98922	2.99461	1.4973	1.99641	1.4973	0.998203	2.99461	0.499101	0.499101	0.499101	1.4973	1.4973	0.499101	0.499101	0.998203	0.499101	0	0.499101	0.499101
-337.36	0	0	0	0	0	0	0	0	5.96758	5.47028	7.95678	5.47028	1.98919	4.47569	7.45948	7.95678	6.46488	6.46488	4.97299	4.47569	5.47028	2.48649	0.994597	3.48109	3.97839	1.4919	1.98919	3.48109	3.48109	2.98379	2.98379	1.4919	2.48649	1.4919	3.97839	1.98919	1.4919	1.4919	0.497299	1.98919	2.98379	0	0	1.98919	0.994597	0.497299	0	1.4919	2.48649
-337.26	0	0	0	0	0	0	0	0	2.45984	6.88755	6.88755	7.37952	6.88755	4.91968	4.42771	5.90361	2.95181	1.96787	2.45984	2.95181	4.42771	2.45984	3.44377	2.95181	1.96787	3.44377	0.983935	2.45984	3.93574	1.4759	1.4759	3.44377	1.4759	3.93574	2.45984	2.95181	3.44377	0.983935	1.96787	0	0.983935	0.491968	1.4759	1.4759	2.45984	0.983935	0.491968	1.4759	0.491968
-337.16	0	0	0	0	0	0	0	0	0.493227	4.43904	8.38485	4.43904	3.94581	5.42549	2.46613	3.94581	6.41195	2.95936	4.93227	2.95936	1.47968	3.45259	4.43904	4.43904	2.46613	2.46613	1.97291	2.46613	2.46613	0.493227	0.493227	2.46613	2.95936	1.47968	3.45259	1.47968	3.94581	0.986453	1.47968	0.493227	1.97291	0.493227	2.46613	0.986453	0.493227	2.46613	0.986453	0	0.493227
-337.06	0	0	0	0	0	0	0	0	3.01177	5.52157	9.53726	4.01569	5.52157	5.01961	4.01569	4.51765	6.52549	7.02745	3.51373	4.01569	4.51765	2.00784	4.01569	4.01569	3.01177	2.5098	1.00392	1.50588	3.01177	2.00784	0	2.00784	2.00784	3.01177	0.501961	2.00784	0.501961	2.5098	1.00392	2.5098	1.00392	1.00392	1.00392	0	2.00784	1.00392	2.00784	1.50588	0
-336.96	0	0	0	0	0	0	0	0	3.06281	5.61515	7.14656	3.06281	6.63609	6.12562	6.12562	4.08375	4.08375	4.08375	3.57328	4.08375	4.08375	2.55234	3.06281	3.57328	2.55234	3.06281	2.04187	0.510469	0.510469	2.04187	0.510469	1.53141	1.02094	3.06281	1.02094	2.04187	0.510469	1.53141	1.53141	1.02094	2.55234	1.02094	0.510469	0.510469	2.04187	0.510469	2.04187	2.55234	2.04187
-336.86	0	0	0	0	0	0	0	0	1.01717	5.08583	3.56008	6.103	5.59441	6.61158	2.54291	4.06866	4.06866	3.0515	3.0515	3.56008	6.61158	3.56008	3.56008	2.54291	1.52575	1.01717	1.01717	1.52575	0.508583	3.56008	1.52575	0	2.03433	1.52575	0.508583	2.03433	0.508583	1.52575	1.52575	4.57725	0	1.52575	1.01717	1.01717	1.01717	1.52575	0	0.508583	1.01717
-336.76	0	0	0	0	0	0	0	0	3.00394	5.50723	4.00526	5.50723	4.00526	8.01051	3.5046	4.00526	3.00394	2.50329	3.00394	1.50197	5.00657	2.00263	2.50329	2.50329	3.5046	2.00263	3.5046	4.00526	1.50197	2.00263	0	2.50329	2.00263	1.00131	0.500657	0.500657	0.500657	2.50329	1.50197	1.50197	1.00131	1.00131	0.500657	0	1.00131	1.00131	0.500657	0.500657	0
-336.66	0	0	0	0	0	0	0	0	3.48469	7.46719	6.47156	6.47156	3.9825	4.97812	5.47594	3.9825	3.9825	3.9825	4.48031	3.9825	4.48031	1.49344	3.48469	0.497812	1.99125	1.49344	1.49344	1.49344	0	0.995625	2.48906	2.48906	0.995625	2.48906	1.99125	2.48906	0.497812	1.99125	1.49344	0	1.49344	1.49344	0.995625	2.98687	1.49344	0	0.995625	0.497812	0.497812
-336.56	0	0	0	0	0	0	0	0	1.00131	6.00788	7.0092	6.50854	5.00657	4.50591	5.50723	2.50329	4.00526	3.5046	3.5046	2.00263	4.50591	1.00131	1.50197	4.00526	2.50329	2.50329	2.50329	2.50329	2.00263	2.50329	0.500657	0.500657	4.00526	2.00263	0	0.500657	1.00131	1.00131	1.00131	3.00394	0.500657	0.500657	1.00131	0.500657	0.500657	0.500657	1.00131	2.00263	0.500657
-336.46	0	0	0	0	0	0	0	0	1.49498	7.47491	5.4816	5.97993	5.97993	4.98327	5.4816	5.4816	1.49498	0.996654	5.4816	3.48829	2.98996	5.97993	1.99331	3.48829	3.48829	2.49164	1.49498	1.99331	2.49164	0.996654	0.498327	1.99331	2.49164	3.48829	2.98996	2.49164	2.49164	2.98996	1.99331	0.996654	0.996654	1.49498	0	0.498327	0.498327	1.99331	1.99331	0.498327	0.996654
-336.36	0	0	0	0	0	0	0	0	0.990508	8.41932	3.96203	5.94305	6.4383	2.47627	3.46678	2.47627	3.96203	3.96203	2.97153	5.4478	1.98102	0	2.97153	1.98102	1.48576	0.990508	1.48576	2.97153	2.97153	0.495254	1.48576	0	3.46678	2.97153	1.98102	0.495254	1.98102	0	1.48576	1.98102	3.46678	0.495254	0.990508	0.495254	0.495254	0.495254	1.48576	1.48576	0.990508
-336.26	0	0	0	0	0	0	0	0	5.43384	3.45789	4.93985	4.44586	5.92782	1.97594	4.44586	2.96391	1.97594	2.46992	3.45789	4.93985	0.98797	1.97594	2.46992	1.48195	1.97594	2.46992	1.97594	1.48195	1.97594	2.46992	2.46992	1.97594	2.46992	0.98797	2.46992	1.48195	2.46992	0.98797	2.96391	1.97594	0.98797	0.493985	1.48195	0.493985	0.493985	1.97594	0	0.98797	0.493985
-336.16	0	0	0	0	0	0	0	0	2.47882	2.97458	2.97458	3.47035	3.47035	3.96611	3.47035	1.98305	3.47035	2.97458	3.96611	2.47882	0.991527	0.495764	1.98305	1.48729	1.48729	1.98305	2.97458	2.97458	2.47882	1.48729	0	1.98305	1.48729	0.991527	1.98305	1.48729	0.495764	2.47882	2.97458	1.48729	0.495764	1.48729	0	0.991527	0.991527	1.98305	0.495764	0.991527	0.495764
-336.06	0	0	0	0	0	0	0	0	4.04518	5.05648	7.07907	4.04518	5.56213	5.56213	5.05648	2.02259	4.04518	3.03389	2.02259	4.55083	0.505648	2.52824	3.03389	1.51694	0.505648	1.0113	3.53953	3.03389	0.505648	0.505648	4.55083	0.505648	0.505648	1.51694	2.02259	1.51694	1.0113	1.51694	2.02259	0.505648	1.0113	0.505648	1.0113	1.51694	0.505648	0.505648	0.505648	2.52824	0.505648
-335.96	0	0	0	0	0	0	0	0	3.54325	5.56797	4.04943	5.56797	2.02472	4.55561	4.55561	3.54325	2.53089	3.54325	2.53089	4.04943	1.51854	1.01236	0.506179	1.51854	1.51854	2.53089	1.51854	1.51854	2.02472	4.04943	1.01236	0	0.506179	3.03707	0.506179	0.506179	1.01236	0	0.506179	0.506179	0	0.506179	1.01236	1.51854	1.01236	1.51854	1.51854	1.01236	0.506179
-335.86	0	0	0	0	0	0	0	0	2.00784	1.50588	4.51765	5.52157	2.5098	4.51765	2.5098	1.50588	3.51373	3.51373	3.51373	1.50588	3.51373	3.51373	1.50588	2.00784	1.50588	1.50588	1.50588	3.51373	0	3.51373	3.01177	2.5098	4.01569	0.501961	0.501961	0	1.50588	0.501961	2.00784	1.00392	1.50588	1.50588	0.501961	0.501961	1.00392	0.501961	0	0.501961	1.00392
-335.76	0	0	0	0	0	0	0	0	3.99488	5.49296	4.9936	6.49168	5.49296	3.49552	3.49552	2.99616	2.4968	1.99744	2.4968	2.99616	1.99744	2.4968	3.99488	0.99872	2.4968	1.99744	0.49936	1.99744	1.49808	1.49808	2.4968	1.49808	0	0.99872	0.49936	0	0.49936	1.49808	1.49808	1.49808	0	2.4968	0.49936	0	0.49936	0.99872	0.99872	1.49808	0
-335.66	0	0	0	0	0	0	0	0	4.4989	3.99902	5.49866	2.99927	4.99878	3.49915	3.49915	4.99878	2.49939	1.99951	0.999756	2.49939	2.49939	0.999756	1.99951	1.49963	2.49939	1.49963	1.49963	3.99902	1.49963	0.499878	1.49963	0.999756	1.49963	0.999756	1.49963	0.999756	0.499878	1.99951	1.49963	1.99951	0	0.999756	0.999756	0.999756	1.49963	0.999756	0.999756	0.499878	0.499878
-335.56	0	0	0	0	0	0	0	0	3.49552	1.49808	0.49936	4.9936	2.99616	2.99616	3.49552	2.99616	5.49296	2.99616	2.4968	2.4968	3.49552	1.99744	2.4968	1.99744	2.99616	0.49936	2.99616	1.49808	0	1.99744	3.49552	1.99744	1.49808	0.49936	1.49808	0.99872	2.4968	0.99872	0.49936	0.99872	1.49808	0	0	0	0.49936	1.99744	0	0	0.49936
-335.46	0	0	0	0	0	0	0	0	3.00082	5.00137	8.0022	4.50124	3.50096	6.00165	3.50096	2.50069	4.50124	4.0011	1.00027	2.00055	3.00082	1.00027	3.00082	2.50069	2.00055	2.50069	2.00055	2.50069	1.50041	2.00055	1.00027	0.500137	2.50069	2.50069	2.00055	1.00027	2.00055	2.00055	1.00027	0.500137	0.500137	0	1.50041	0.500137	0	0	1.50041	0.500137	0.500137
-335.36	0	0	0	0	0	0	0	0	4.47569	4.97299	2.48649	4.47569	4.47569	2.98379	7.95678	4.97299	4.47569	1.98919	3.48109	2.48649	3.97839	3.48109	2.98379	1.4919	1.98919	0.994597	1.98919	1.98919	0.994597	0.994597	1.4919	0	1.98919	0.497299	0.994597	0	3.48109	0	1.98919	1.4919	1.4919	1.98919	0.994597	0.497299	0.497299	0.497299	0.497299	0.497299	0.497299
-335.26	0	0	0	0	0	0	0	0	1.97594	3.45789	4.44586	5.43384	5.92782	4.44586	4.93985	3.95188	0.98797	3.45789	1.48195	3.95188	2.46992	2.46992	1.97594	1.97594	1.48195	2.96391	1.48195	1.48195	0	1.48195	1.97594	0.493985	1.48195	1.48195	2.46992	0.98797	0.493985	0.98797	1.97594	0.98797	0.98797	1.97594	0.98797	0.493985	0	0.493985	0.98797	0.98797	1.48195
-335.16	0	0	0	0	0	0	0	0	1.9851	3.97019	4.46647	4.96274	4.96274	3.47392	3.47392	3.47392	1.9851	6.94784	0.992549	2.48137	3.97019	0.992549	2.48137	0.992549	1.48882	2.48137	0	2.97765	0.992549	2.97765	0.992549	1.48882	0.992549	0.992549	0	2.48137	1.48882	1.48882	0.496274	1.48882	0.992549	0	0.496274	0.992549	0.496274	0.496274	0	0	0
-335.06	0	0	0	0	0	0	0	0	2.01836	7.56883	4.03671	5.04589	5.55048	3.02753	4.03671	4.03671	4.03671	4.5413	2.01836	4.5413	1.00918	3.53212	2.52294	0.504589	1.51377	4.5413	1.51377	3.02753	3.02753	1.00918	2.01836	2.52294	3.02753	0	1.00918	0.504589	0.504589	1.00918	0.504589	0	2.01836	1.00918	0.504589	1.00918	1.00918	2.01836	0.504589	1.00918	0
-334.96	0	0	0	0	0	0	0	0	1.01556	3.04667	3.04667	4.06223	4.06223	4.57001	3.55445	4.06223	4.57001	3.04667	3.55445	3.04667	4.06223	2.5389	2.03112	1.52334	1.52334	1.52334	1.01556	2.5389	1.01556	0	2.5389	2.03112	2.5389	1.52334	2.03112	2.03112	1.01556	1.01556	1.52334	1.52334	2.03112	1.01556	0.507779	1.52334	1.52334	1.52334	1.52334	1.01556	0.507779
-334.86	0	0	0	0	0	0	0	0	3.0323	2.52691	3.53768	4.04306	1.01077	4.04306	5.05383	2.02153	4.04306	2.02153	5.05383	3.53768	3.0323	2.52691	2.02153	1.51615	3.53768	1.51615	1.51615	0.505383	2.02153	1.51615	0.505383	0.505383	1.01077	1.01077	1.01077	2.02153	1.01077	1.51615	1.01077	1.01077	0.505383	1.01077	0.505383	1.51615	0	1.01077	1.01077	1.51615	0.505383
-334.76	0	0	0	0	0	0	0	0	2.49551	4.49191	7.48652	5.49011	4.99101	2.99461	2.49551	3.99281	2.99461	2.49551	0.998203	1.4973	1.99641	0.998203	2.99461	0.998203	0.998203	1.4973	2.99461	2.99461	1.4973	1.99641	1.4973	0.998203	0.998203	0.998203	0	1.4973	0.998203	0.998203	2.49551	0.998203	0.499101	0.998203	0.998203	0.499101	0.998203	0	0.998203	0.998203	1.4973
-334.66	0	0	0	0	0	0	0	0	2.46361	4.92722	6.89811	5.41994	2.95633	2.95633	5.41994	5.91267	2.46361	3.44906	3.44906	2.46361	4.4345	1.97089	2.46361	0.492722	0.492722	0.492722	2.46361	1.97089	1.47817	1.47817	1.97089	0.492722	3.44906	3.94178	1.47817	0.985444	0.492722	2.46361	0.985444	0.985444	0.985444	0	0.985444	0.492722	0	0.492722	1.97089	0.985444	1.97089
-334.56	0	0	0	0	0	0	0	0	2.97458	6.44493	3.96611	3.47035	6.44493	5.94916	2.97458	4.46187	3.47035	0.991527	2.97458	3.96611	2.47882	2.97458	3.47035	2.97458	1.48729	0.991527	2.97458	1.98305	3.96611	3.47035	1.98305	0.991527	1.98305	2.47882	0.991527	1.48729	0	2.47882	1.48729	1.48729	0.495764	1.48729	2.47882	1.48729	1.48729	0.495764	1.48729	1.98305	1.48729
-334.46	0	0	0	0	0	0	0	0	4.5153	4.5153	6.02039	5.51869	6.02039	3.5119	6.52209	3.5119	9.03059	2.5085	4.5153	5.51869	3.5119	2.0068	2.0068	2.5085	3.0102	1.0034	1.0034	2.0068	3.5119	2.5085	2.5085	2.5085	1.5051	1.5051	3.5119	0.5017	2.0068	2.0068	3.0102	2.5085	3.0102	0.5017	0.5017	1.0034	0.5017	2.0068	0.5017	1.0034	0.5017
-334.36	0	0	0	0	0	0	0	0	2.48778	2.48778	6.96578	5.47311	7.46333	6.96578	3.48289	5.97066	4.97555	6.46822	3.48289	2.48778	5.47311	3.48289	2.98533	2.98533	3.48289	0.995111	1.49267	0.995111	0.995111	2.48778	1.99022	0.995111	2.98533	1.99022	2.48778	3.98044	0.995111	0.497555	1.49267	1.49267	1.99022	1.49267	0.995111	1.49267	0.497555	0.995111	2.48778	0.497555	0.995111
-334.26	0	0	0	0	0	0	0	0	4.95509	8.91916	5.4506	7.92814	7.92814	4.45958	6.44162	5.4506	8.42365	5.94611	2.47754	5.4506	5.94611	3.46856	2.97305	2.97305	2.97305	2.47754	3.96407	1.48653	2.47754	3.46856	2.47754	2.97305	2.47754	0.991018	2.47754	4.45958	2.47754	1.48653	2.47754	0.991018	0.495509	0.991018	0.991018	0.991018	0.495509	1.48653	1.48653	0.495509	0.495509
-334.16	0	0	0	0	0	0	0	0	2.49164	8.47156	6.97658	5.97993	6.47825	8.47156	2.98996	4.48494	4.48494	2.98996	5.4816	3.98662	4.48494	3.98662	2.49164	4.98327	2.98996	3.48829	2.98996	2.49164	1.99331	2.49164	0.498327	0.996654	2.98996	2.98996	1.99331	2.98996	2.49164	1.49498	4.48494	1.99331	1.99331	2.49164	0.498327	0.996654	0.498327	0.498327	2.98996	0.996654	0.996654
-334.06	0	0	0	0	0	0	0	0	6.04873	6.55279	8.06498	6.55279	5.54467	6.55279	7.56092	7.05686	4.53655	6.55279	5.04061	3.02437	6.04873	2.52031	2.01624	4.03249	2.52031	1.51218	2.52031	1.00812	4.53655	3.52843	4.53655	2.01624	1.00812	3.52843	1.00812	3.02437	2.01624	0.504061	3.02437	1.51218	0.504061	2.01624	0.504061	1.00812	1.51218	1.00812	1.00812	1.00812	1.00812
-333.96	0	0	0	0	0	0	0	0	3.54698	10.6409	7.09396	7.09396	8.10738	6.58725	7.09396	4.5604	4.5604	4.5604	7.09396	6.08053	6.58725	3.54698	2.02684	1.52013	5.06711	1.01342	2.02684	2.53356	2.02684	1.52013	1.52013	1.52013	1.01342	3.04027	2.53356	1.52013	3.54698	1.52013	0.506711	1.52013	1.01342	0.506711	1.52013	2.53356	1.01342	0.506711	0	1.52013	1.01342
-333.86	0	0	0	0	0	0	0	0	3.54698	8.61409	8.61409	6.58725	7.09396	7.60067	5.06711	8.61409	5.06711	1.52013	3.04027	6.58725	4.5604	5.06711	3.04027	2.53356	1.52013	2.02684	1.01342	1.52013	3.04027	2.02684	3.54698	2.02684	1.01342	0	1.52013	2.02684	2.02684	2.53356	0.506711	3.04027	1.52013	1.52013	1.52013	1.52013	0.506711	1.01342	1.52013	1.01342	0.506711
-333.76	0	0	0	0	0	0	0	0	3.4919	5.98612	13.4688	4.48959	13.4688	5.98612	8.48033	5.98612	4.48959	5.48727	6.48496	3.4919	5.48727	2.99306	3.4919	1.99537	2.99306	2.99306	2.99306	0.997686	4.98843	0.498843	2.49422	1.99537	2.49422	1.49653	0.997686	0.498843	0.498843	1.99537	1.49653	0.997686	2.99306	1.49653	0.498843	0.498843	0.997686	0	0.498843	0	0.997686
-333.66	0	0	0	0	0	0	0	0	5.94611	8.42365	8.91916	7.43263	5.4506	6.44162	7.92814	5.94611	2.97305	7.92814	5.4506	4.95509	1.48653	7.92814	3.96407	2.97305	1.98204	1.48653	1.48653	3.46856	3.46856	2.97305	1.98204	1.48653	2.97305	0.991018	1.98204	2.47754	1.48653	3.46856	1.48653	0.991018	2.47754	1.48653	1.48653	0.991018	1.98204	0	1.48653	0.991018	1.48653
-333.56	0	0	0	0	0	0	0	0	5.97684	9.96139	8.46718	7.96911	8.46718	8.96525	8.46718	6.97297	6.47491	4.48263	5.47877	3.48649	4.48263	3.98456	2.49035	2.49035	2.98842	3.98456	1.49421	3.48649	1.49421	1.99228	2.49035	1.99228	1.49421	2.49035	2.49035	1.99228	2.98842	2.98842	2.49035	3.48649	0.996139	0.996139	1.99228	2.49035	2.49035	2.49035	0.996139	1.99228	2.49035
-333.46	0	0	0	0	0	0	0	0	3.97839	9.94597	6.46488	7.95678	6.96218	7.95678	6.46488	4.97299	5.96758	7.95678	5.47028	7.95678	3.48109	4.47569	3.48109	2.98379	3.97839	4.97299	3.48109	0.994597	2.98379	1.98919	1.4919	3.97839	1.4919	1.4919	3.97839	4.47569	4.47569	1.4919	2.48649	0.497299	0	0.994597	0.497299	1.98919	1.4919	0.994597	1.98919	0	2.48649
-333.36	0	0	0	0	0	0	0	0.493227	2.95936	6.41195	8.87808	4.93227	7.89162	7.89162	5.91872	8.38485	9.3713	6.41195	5.42549	5.42549	4.43904	2.46613	5.91872	3.94581	4.43904	3.94581	4.93227	4.43904	1.47968	3.45259	1.97291	3.45259	1.97291	2.95936	0.986453	1.97291	3.45259	1.47968	2.46613	0.986453	1.97291	1.97291	0.493227	1.47968	2.46613	0.493227	2.95936	0.493227	1.97291
-333.26	0	0	0	0	0	0	0	0	2.96391	9.38571	10.3737	5.92782	9.38571	4.93985	6.91579	5.43384	6.4218	5.92782	2.46992	6.91579	6.4218	2.46992	5.43384	1.48195	2.96391	2.96391	2.46992	3.45789	2.96391	2.46992	0.98797	5.43384	0.98797	3.45789	2.46992	2.96391	1.97594	2.96391	1.97594	0.98797	2.46992	1.48195	0.493985	1.97594	1.97594	2.96391	4.44586	1.48195	2.46992
-333.16	0	0	0	0	0	0	0	0	3.99695	7.9939	8.49352	5.49581	6.99466	8.49352	8.99314	4.99619	7.49428	5.49581	6.99466	6.49504	4.99619	3.99695	2.99771	1.99848	3.49733	2.99771	2.99771	2.49809	3.49733	0.499619	3.49733	1.99848	1.99848	3.99695	2.49809	2.49809	4.99619	3.49733	2.99771	2.49809	0.499619	1.99848	0.999238	0.499619	2.99771	1.49886	0.499619	1.49886	1.99848
-333.06	0	0	0	0	0	0	0	0	5.06978	8.61862	6.59071	11.1535	7.09769	7.09769	6.59071	6.59071	5.06978	7.09769	4.5628	8.61862	0.506978	2.02791	3.54884	2.53489	2.53489	2.53489	3.04187	4.5628	2.02791	1.01396	3.54884	1.01396	2.53489	0	2.53489	3.54884	3.54884	2.53489	1.52093	0.506978	1.52093	1.52093	2.02791	1.52093	1.01396	1.52093	1.52093	2.53489	0.506978
-332.96	0	0	0	0	0	0	0	0	5.59146	7.62472	5.59146	7.62472	5.59146	10.6746	5.59146	6.60809	5.08315	5.08315	4.57483	4.57483	4.57483	2.54157	4.57483	1.52494	3.04989	4.06652	3.04989	2.03326	3.5582	1.01663	4.06652	2.03326	1.01663	2.54157	3.5582	2.54157	3.04989	2.54157	1.52494	3.04989	3.04989	2.03326	0	2.03326	1.01663	4.06652	1.01663	1.01663	2.54157
-332.86	0	0	0	0	0	0	0	0	6.09335	5.58557	8.63224	11.1711	11.1711	8.63224	6.60113	9.6478	8.12446	5.58557	4.57001	3.55445	3.04667	5.58557	3.04667	3.55445	2.5389	4.57001	2.03112	2.03112	2.5389	2.5389	3.04667	3.04667	1.01556	2.03112	3.04667	1.52334	4.06223	3.55445	1.52334	1.52334	0.507779	0.507779	1.52334	1.01556	1.01556	0.507779	0	2.03112	0.507779
-332.76	0	0	0	0	0	0	0	0	3.48109	13.9244	8.45408	4.97299	9.44867	7.45948	9.44867	7.45948	3.97839	5.47028	5.96758	5.96758	1.98919	5.96758	4.47569	3.48109	1.4919	2.98379	1.4919	1.98919	1.98919	3.97839	2.48649	4.47569	1.4919	1.98919	2.98379	1.4919	2.48649	2.48649	0.497299	1.4919	1.4919	0.497299	1.4919	0.994597	1.4919	0.497299	1.4919	0	1.4919
-332.66	0	0	0	0	0	0	0	0	0.99306	6.95142	7.94448	6.45489	8.93754	9.43407	8.93754	2.97918	10.4271	6.95142	5.46183	2.48265	2.48265	5.46183	3.97224	2.97918	2.97918	1.98612	4.46877	2.97918	2.97918	1.98612	0.99306	1.48959	0.99306	1.48959	1.48959	0	5.46183	2.48265	0.49653	3.97224	0	3.47571	0.99306	1.98612	2.48265	0.99306	0.99306	1.48959	0.49653
-332.56	0	0	0	0	0	0	0	0	6.97658	6.47825	4.48494	9.46822	6.47825	8.96989	4.48494	5.4816	5.4816	5.4816	5.4816	3.98662	3.48829	1.49498	2.49164	5.97993	3.48829	1.99331	2.98996	1.99331	1.99331	2.98996	2.49164	3.48829	3.98662	2.49164	2.98996	2.98996	2.49164	0.996654	0	1.49498	0.996654	1.49498	1.99331	0	0.498327	1.49498	1.49498	0.498327	0.498327
-332.46	0	0	0	0	0	0	0	0	2.99771	7.9939	10.492	10.492	7.9939	4.49657	6.99466	2.49809	2.99771	8.49352	7.49428	1.99848	2.49809	1.49886	1.99848	3.49733	2.49809	3.49733	2.99771	4.49657	2.49809	2.49809	2.49809	1.49886	2.49809	1.49886	1.49886	0.999238	0.999238	0.499619	0	2.99771	1.99848	0	1.49886	0.499619	1.99848	0.499619	1.99848	0.999238	1.49886
-332.36	0	0	0	0	0	0	0	0	4.95764	5.94916	5.94916	9.41951	7.93222	5.4534	12.8899	3.47035	6.44493	6.94069	3.96611	5.4534	3.96611	3.47035	2.97458	4.46187	2.47882	3.47035	0.991527	2.97458	3.96611	2.47882	2.47882	4.95764	3.47035	1.98305	5.4534	2.97458	0	0.495764	1.98305	0.991527	2.97458	2.47882	1.48729	0.991527	1.48729	2.47882	0.495764	1.98305	0.495764
-332.26	0	0	0	0	0	0	0	0	4.93732	8.39344	7.40598	8.39344	10.3684	4.93732	8.88717	6.91225	3.94986	6.41851	4.44359	2.46866	7.89971	4.44359	4.93732	4.44359	3.94986	2.46866	3.45612	1.97493	1.97493	2.46866	2.46866	1.97493	1.97493	3.45612	3.45612	1.97493	4.44359	2.46866	2.46866	1.97493	2.96239	0.987464	0.987464	1.97493	1.4812	0.987464	0.987464	0.493732	1.97493
-332.16	0	0	0	0	0	0	0	0	1.48271	7.90781	4.44814	5.43662	9.88477	4.94238	7.90781	5.93086	5.93086	4.94238	6.91934	5.43662	1.48271	5.93086	4.94238	1.48271	3.45967	2.96543	3.45967	1.48271	1.97695	1.97695	4.44814	3.45967	1.97695	1.97695	2.47119	3.45967	2.47119	3.95391	2.96543	1.48271	2.47119	0.988477	3.45967	1.48271	0	0.988477	0.494238	0.988477	0.494238
-332.06	0	0	0	0	0	0	0	0	4.53892	11.0951	5.54757	8.0692	7.56487	8.0692	7.06055	7.06055	7.06055	6.55622	4.53892	5.54757	3.53027	5.04325	5.04325	4.53892	3.02595	3.02595	1.00865	4.0346	2.0173	4.0346	2.0173	2.0173	3.53027	3.02595	3.53027	3.02595	3.02595	2.52162	1.51297	3.02595	2.0173	2.0173	0.504325	0.504325	0.504325	3.02595	1.51297	1.00865	3.53027
-331.96	0	0	0	0	0	0	0	0	5.59737	11.1947	8.14162	8.14162	4.57966	12.7213	8.14162	10.177	6.10622	2.54426	5.08851	2.54426	5.59737	7.12392	3.05311	2.54426	2.03541	2.54426	4.07081	3.05311	2.03541	3.05311	1.52655	1.0177	0	1.52655	2.03541	3.05311	3.05311	3.56196	2.03541	1.52655	1.52655	2.54426	1.52655	1.52655	0.508851	2.03541	1.52655	1.52655	4.07081
-331.86	0	0	0	0	0	0	0	0	5.06978	6.08373	9.63258	7.60467	3.54884	8.11164	4.05582	7.09769	7.60467	7.60467	5.57676	4.05582	6.08373	2.53489	4.05582	4.05582	5.06978	3.54884	2.53489	4.05582	3.04187	2.02791	1.52093	2.53489	2.53489	2.02791	1.52093	2.02791	0.506978	3.04187	3.04187	2.02791	2.02791	1.01396	0.506978	2.02791	0.506978	1.52093	1.52093	1.52093	1.01396
-331.76	0	0	0	0	0	0	0	0	5.50151	7.00192	9.50261	7.00192	10.5029	4.50124	10.5029	5.50151	5.50151	6.00165	5.50151	6.00165	3.50096	4.50124	5.00137	2.00055	4.0011	2.50069	1.50041	4.50124	1.50041	1.00027	1.00027	0.500137	3.50096	4.50124	3.50096	4.50124	4.0011	3.50096	1.50041	2.50069	1.00027	1.00027	0.500137	1.00027	2.00055	1.50041	1.00027	1.00027	3.00082
-331.66	0	0	0	0	0	0	0	0	5.97375	8.96062	7.965	10.4541	8.46281	5.97375	8.96062	4.48031	7.965	5.47594	7.46719	5.47594	4.48031	3.9825	4.48031	1.99125	4.97812	3.48469	3.48469	3.48469	1.99125	2.98687	1.49344	1.49344	1.49344	2.48906	2.98687	2.48906	2.98687	3.9825	1.49344	1.49344	0.995625	0.497812	0.995625	1.99125	0.995625	0.497812	0	0.995625	2.98687
-331.56	0	0	0	0	0	0	0	0	5.98612	5.48727	7.48265	8.48033	9.97686	6.48496	7.98149	5.98612	6.9838	5.98612	2.99306	5.98612	7.48265	4.98843	3.99074	3.4919	3.4919	1.49653	2.49422	2.99306	7.48265	0.997686	1.99537	3.4919	2.49422	1.49653	2.99306	0.997686	4.48959	2.49422	1.49653	2.99306	0.498843	0	1.99537	1.49653	1.49653	1.49653	0.498843	0.498843	0.997686
-331.46	0	0	0	0	0	0	0	0	6.47491	6.97297	8.96525	8.96525	8.96525	5.47877	6.97297	7.96911	8.96525	7.47104	7.96911	7.47104	3.48649	4.48263	3.48649	4.9807	1.99228	6.47491	2.98842	2.98842	3.48649	1.99228	2.49035	4.9807	2.98842	2.98842	4.48263	5.47877	1.99228	1.99228	1.99228	0.49807	0.996139	1.49421	1.99228	2.98842	0.996139	0.996139	1.49421	0.49807	1.49421
-331.36	0	0	0	0	0	0	0	0	3.4793	7.45563	8.44972	5.96451	8.44972	6.46155	8.94676	5.96451	5.96451	8.44972	2.98225	5.46746	3.97634	1.49113	3.4793	0.994084	2.98225	1.98817	3.4793	3.4793	0.994084	1.98817	5.46746	2.98225	1.49113	2.98225	1.49113	1.98817	0.497042	1.98817	0.994084	2.48521	1.49113	0	1.49113	2.48521	1.98817	1.98817	0.994084	1.98817	1.98817
-331.26	0	0	0	0	0	0	0	0	5.43384	6.4218	9.8797	7.90376	8.39775	10.8677	11.3617	3.95188	2.96391	7.90376	4.44586	3.95188	3.95188	4.93985	4.93985	5.43384	2.46992	2.46992	2.46992	3.95188	3.45789	1.97594	2.46992	2.46992	1.97594	2.46992	2.46992	2.46992	2.46992	3.45789	0.98797	0.98797	1.48195	0	0	1.48195	3.45789	2.46992	1.48195	1.48195	0.98797
-331.16	0	0	0	0	0	0	0	0	5.97993	8.47156	7.47491	9.96654	5.97993	6.97658	7.47491	6.47825	4.98327	8.47156	3.48829	6.47825	6.97658	4.98327	5.4816	5.4816	3.48829	2.98996	4.48494	5.4816	4.48494	1.99331	2.98996	2.98996	0.996654	2.98996	2.98996	2.49164	2.49164	0.498327	3.98662	1.99331	2.49164	1.99331	0	2.49164	0.498327	1.49498	0.996654	1.99331	1.99331
-331.06	0	0	0	0	0	0	0	0	4.55322	9.61235	10.1183	7.08279	10.1183	8.09461	6.07096	9.10644	6.57687	3.54139	5.56505	3.54139	5.05913	3.03548	2.02365	3.03548	4.55322	2.52957	4.55322	1.01183	3.03548	6.07096	1.51774	2.52957	4.04731	2.52957	2.02365	3.03548	3.03548	1.01183	2.52957	3.03548	1.01183	1.51774	0	0.505913	1.51774	0	0.505913	1.51774	0
-330.96	0	0	0	0	0	0	0	0	7.07165	7.07165	8.08188	7.07165	10.1024	4.04094	9.09212	6.06141	3.53582	6.56653	4.04094	5.5563	4.54606	2.52559	2.52559	2.52559	1.51535	3.53582	3.53582	4.54606	3.03071	2.52559	1.01024	1.51535	1.01024	3.53582	3.53582	2.52559	1.01024	4.04094	2.02047	1.51535	1.51535	2.52559	1.01024	1.01024	4.04094	1.51535	0.505118	0	2.52559
-330.86	0	0	0	0	0	0	0	0	4.01987	6.5323	6.5323	5.02484	9.5472	7.03478	8.03975	5.52733	5.52733	5.52733	6.5323	5.52733	5.52733	3.51739	4.01987	2.51242	3.01491	4.01987	4.01987	5.52733	2.51242	3.51739	3.01491	3.01491	3.01491	1.00497	2.00994	4.52236	1.50745	2.51242	1.00497	1.00497	1.00497	1.00497	1.00497	2.00994	0.502484	1.00497	0.502484	1.00497	2.51242
-330.76	0	0	0	0	0	0	0	0	3.99902	6.49841	7.49817	8.9978	6.49841	5.49866	9.49768	10.9973	8.9978	5.49866	6.99829	2.49939	6.49841	5.49866	1.49963	2.49939	2.99927	2.99927	2.49939	5.99854	0.999756	3.49915	0.999756	3.49915	2.49939	2.49939	2.49939	2.99927	1.49963	2.99927	3.49915	1.49963	0.999756	0.499878	0.499878	1.49963	0.999756	1.99951	0.499878	0.499878	0.499878
-330.66	0	0	0	0	0	0	0	0	8.92834	6.94426	7.9363	6.44825	6.94426	11.9045	9.42436	10.9124	7.9363	5.45621	4.96019	7.44028	1.98408	4.96019	3.47213	5.45621	3.47213	2.97611	2.97611	1.48806	1.48806	1.48806	2.97611	1.48806	2.48009	4.46417	1.48806	2.97611	0.992038	1.48806	2.48009	2.48009	1.48806	0.992038	0	1.98408	0.992038	1.48806	1.98408	0.992038	0
-330.56	0	0	0	0	0	0	0	0	6.50179	11.003	8.50234	6.50179	7.50206	7.00192	3.50096	5.50151	8.0022	3.50096	7.00192	4.0011	2.50069	5.00137	3.50096	4.50124	1.50041	3.00082	2.00055	2.50069	1.50041	2.00055	4.0011	3.50096	1.00027	2.00055	4.0011	1.50041	1.50041	2.00055	3.00082	1.00027	1.50041	2.00055	1.00027	1.50041	2.00055	1.50041	0.500137	0	1.00027
-330.46	0	0	0	0	0	0	0	0	5.52157	9.03529	13.051	7.52941	8.03137	13.5529	10.5412	8.03137	5.52157	5.52157	4.51765	5.52157	4.01569	5.52157	2.5098	4.01569	2.5098	3.01177	1.50588	2.5098	5.01961	1.00392	2.00784	5.01961	1.00392	1.50588	3.51373	2.00784	3.01177	2.5098	3.01177	1.00392	2.00784	2.00784	1.00392	2.00784	1.50588	1.00392	0.501961	0	1.00392
-330.36	0	0	0	0	0	0	0	0	7.96911	9.46332	9.46332	10.4595	12.9498	8.46718	8.96525	4.48263	5.97684	2.98842	6.47491	4.48263	4.48263	2.98842	4.9807	4.48263	1.99228	3.48649	3.98456	1.99228	4.48263	1.99228	5.47877	3.48649	2.98842	3.48649	2.49035	0.996139	1.49421	0.996139	0.49807	2.98842	0.996139	1.99228	1.49421	1.49421	0.996139	0.49807	0.49807	1.49421	0
-330.26	0	0	0	0	0	0	0	0	6.42839	8.40636	5.43941	9.39535	8.40636	8.40636	4.45043	8.40636	7.41738	5.9339	4.94492	5.9339	3.95594	2.47246	2.47246	3.46144	2.96695	4.94492	3.46144	1.48348	1.48348	2.96695	4.94492	2.96695	1.48348	1.97797	2.96695	0.988984	2.96695	2.96695	3.95594	1.48348	2.47246	2.96695	2.96695	1.97797	2.96695	1.48348	4.45043	0.494492	1.48348
-330.16	0	0	0	0	0	0	0	0	5.48443	5.48443	7.47877	8.47594	12.4646	9.9717	6.98019	7.47877	9.47311	3.98868	7.47877	5.48443	3.98868	4.98585	3.98868	7.97736	2.99151	1.49575	3.49009	2.99151	3.49009	2.99151	1.99434	3.98868	2.99151	0.99717	3.49009	1.99434	0.99717	0.99717	2.99151	1.49575	2.49292	0	1.49575	0.99717	1.49575	0.99717	1.99434	1.99434	0.99717
-330.06	0	0	0	0	0	0	0	0	3.03071	10.6075	10.1024	7.57677	8.587	4.54606	6.06141	5.5563	7.07165	4.04094	6.56653	4.54606	9.59724	6.56653	5.05118	6.06141	3.53582	3.53582	2.02047	3.03071	3.53582	4.04094	3.53582	3.53582	1.51535	1.01024	1.01024	2.52559	2.02047	0.505118	2.02047	3.03071	1.01024	2.02047	2.52559	2.02047	1.51535	1.01024	1.01024	1.01024	0.505118
-329.96	0	0	0	0	0	0	0	0	3.54884	11.6605	7.60467	8.61862	6.08373	11.1535	6.59071	5.57676	6.59071	3.54884	3.04187	4.05582	4.05582	4.05582	5.06978	4.5628	4.05582	2.53489	4.5628	1.52093	1.52093	2.53489	2.53489	3.54884	3.54884	1.52093	1.52093	2.53489	2.02791	2.02791	1.52093	2.02791	2.02791	0	1.01396	1.52093	0.506978	2.02791	1.52093	0.506978	1.01396
-329.86	0	0	0	0	0	0	0	0	3.0323	10.613	9.09689	6.06459	8.08612	9.09689	6.06459	4.54844	6.56997	6.06459	6.06459	7.58074	4.54844	5.55921	3.53768	3.53768	1.51615	4.04306	4.04306	0.505383	2.52691	4.54844	2.02153	2.02153	2.52691	3.53768	2.02153	2.52691	4.54844	2.02153	1.51615	1.51615	1.01077	5.05383	3.0323	1.01077	2.02153	0.505383	1.01077	2.52691	1.01077
-329.76	0	0	0	0	0	0	0	0	4.97555	6.96578	5.97066	5.47311	6.96578	7.96089	7.46333	5.97066	7.46333	7.46333	3.98044	3.48289	2.98533	5.47311	5.47311	5.97066	3.48289	4.478	1.99022	4.478	2.48778	0.995111	1.99022	2.48778	3.48289	3.48289	3.48289	2.48778	4.478	0.995111	3.48289	2.98533	2.48778	0.995111	0.995111	3.98044	0.995111	2.48778	1.99022	0.497555	1.49267
-329.66	0	0	0	0	0	0	0	0	5.90361	8.36345	8.85542	5.90361	12.7912	7.87148	8.85542	3.44377	8.36345	5.90361	6.88755	5.90361	3.44377	2.95181	3.93574	6.88755	1.4759	2.95181	1.4759	1.96787	4.42771	1.4759	4.42771	2.95181	2.45984	0.983935	4.42771	2.95181	2.45984	0.983935	1.96787	1.96787	0.983935	1.96787	1.4759	0.983935	3.93574	0.983935	0.983935	0	0.983935
-329.56	0	0	0	0	0	0	0	0	3.48469	6.96937	5.47594	12.9431	10.4541	8.46281	10.9519	5.97375	4.97812	4.97812	4.48031	3.9825	6.47156	3.48469	2.98687	3.48469	2.98687	3.48469	2.98687	1.49344	3.9825	5.47594	1.49344	2.98687	0	3.9825	0.995625	1.49344	1.49344	1.99125	0.995625	1.49344	1.49344	1.49344	0.497812	0	1.99125	0.497812	0.995625	0.995625	2.98687
-329.46	0	0	0	0	0	0	0	0	6.01101	10.5193	11.0202	9.51743	6.51192	5.00917	5.51009	3.50642	6.01101	6.01101	5.00917	4.00734	7.01284	3.0055	9.01651	5.00917	2.50459	1.00183	1.50275	2.50459	4.00734	4.00734	2.00367	1.50275	2.00367	2.50459	3.50642	2.50459	2.00367	1.00183	0.500917	1.50275	0.500917	2.50459	1.50275	2.00367	1.00183	2.00367	2.50459	1.50275	0
-329.36	0	0	0	0	0	0	0	0	4.47338	7.45563	7.45563	3.97634	7.45563	6.95859	8.94676	5.96451	4.47338	3.4793	4.97042	4.47338	6.95859	3.97634	1.49113	2.98225	6.46155	3.97634	2.98225	1.98817	3.4793	0.994084	2.48521	0.994084	0.994084	3.97634	1.49113	1.98817	2.48521	3.4793	2.98225	3.4793	1.49113	0.497042	2.48521	1.98817	0.994084	0.994084	0.994084	1.49113	0.497042
-329.26	0	0	0	0	0	0	0	0	4.96786	7.94858	6.955	8.44536	6.955	6.45822	7.94858	4.47107	4.96786	5.46465	3.97429	6.955	6.955	3.97429	3.97429	6.955	1.98714	4.96786	3.97429	4.96786	3.4775	2.98072	1.49036	1.98714	2.48393	4.47107	1.49036	2.48393	3.4775	1.49036	0.496786	1.98714	1.98714	0.993572	0.496786	1.49036	1.49036	1.98714	0.993572	0.993572	0.496786
-329.16	0	0	0	0	0	0	0	0	2.50719	8.52445	10.0288	7.02014	8.02302	7.52158	6.01726	3.51007	6.5187	5.01438	7.02014	4.51295	5.01438	4.01151	3.51007	5.01438	5.01438	3.51007	3.51007	3.51007	3.51007	3.00863	2.50719	3.51007	4.01151	1.00288	4.01151	1.00288	3.00863	2.00575	3.00863	2.50719	1.00288	3.00863	1.50432	2.00575	1.50432	2.00575	4.01151	2.00575	1.00288
-329.06	0	0	0	0	0	0	0	0	7.59667	6.58378	6.58378	4.558	7.09023	6.58378	4.05156	6.07734	7.09023	7.59667	9.11601	6.07734	8.60956	5.06445	3.54511	5.57089	3.54511	3.54511	3.03867	2.02578	1.01289	1.01289	3.03867	4.05156	3.03867	3.03867	3.54511	2.02578	3.03867	1.01289	1.51933	1.51933	1.51933	3.54511	2.53222	0	3.03867	0.506445	0.506445	0.506445	1.51933
-328.96	0	0	0	0	0	0	0	0	5.07779	7.61669	12.1867	9.14002	5.07779	4.57001	5.07779	5.58557	6.09335	6.09335	7.10891	4.57001	5.58557	2.03112	2.03112	3.55445	3.04667	4.57001	2.03112	3.04667	1.52334	3.55445	1.01556	1.01556	3.04667	1.52334	3.55445	2.03112	2.5389	1.52334	3.55445	2.5389	2.5389	1.52334	1.52334	2.03112	2.5389	0.507779	1.52334	3.04667	1.01556
-328.86	0	0	0	0	0	0	0	0	5.54177	4.53418	9.06836	6.54937	10.076	8.56456	8.56456	9.57215	4.03038	3.52658	6.04557	5.54177	3.02279	4.53418	5.03798	3.02279	4.03038	1.51139	3.02279	2.51899	3.02279	2.51899	2.01519	1.51139	2.01519	1.51139	2.51899	2.51899	3.52658	3.02279	1.0076	4.03038	1.51139	1.0076	1.51139	1.0076	0.503798	0.503798	2.51899	1.0076	1.51139
-328.76	0	0	0	0	0	0	0	0	3.99074	7.98149	7.48265	5.48727	8.48033	9.47802	5.98612	6.9838	8.97917	4.98843	5.98612	3.99074	4.48959	3.99074	4.98843	3.99074	3.4919	2.99306	3.99074	3.4919	2.49422	1.99537	3.99074	2.99306	1.99537	1.49653	1.99537	1.49653	1.49653	2.99306	1.99537	1.49653	0.498843	1.49653	0.997686	0.498843	0.997686	0.997686	2.99306	1.49653	0.498843
-328.66	0	0	0	0	0	0	0	0	3.96815	9.92038	6.94426	7.44028	5.95223	6.44825	9.92038	9.42436	6.94426	5.95223	2.97611	2.97611	5.45621	2.97611	4.96019	6.44825	6.44825	4.96019	1.98408	3.47213	2.97611	1.48806	2.97611	1.48806	1.48806	2.97611	1.48806	3.47213	2.48009	1.98408	1.98408	1.48806	0.992038	0.992038	1.98408	0.992038	0.496019	0.496019	0.992038	0.992038	1.48806
-328.56	0	0	0	0	0	0	0	0	4.98327	10.9632	6.47825	5.97993	4.98327	6.47825	8.96989	7.47491	7.97323	5.97993	3.48829	3.98662	3.98662	3.48829	3.98662	1.49498	2.49164	3.98662	3.98662	5.97993	2.98996	1.99331	4.98327	2.98996	1.99331	1.99331	1.99331	0	2.98996	2.98996	2.98996	0.996654	1.49498	1.49498	1.49498	0	1.99331	0	0.498327	1.99331	0.498327
-328.46	0	0	0	0	0	0	0	0	4.97299	4.97299	8.45408	5.96758	7.95678	8.95138	4.97299	7.45948	5.47028	5.96758	6.46488	3.48109	5.47028	4.47569	2.48649	6.46488	3.97839	4.47569	2.98379	1.4919	0.994597	3.48109	1.4919	1.98919	1.4919	2.48649	1.98919	2.48649	1.98919	1.98919	2.48649	0.994597	1.98919	0.994597	0.497299	0.994597	1.4919	0.994597	0.497299	1.4919	1.4919
-328.36	0	0	0	0	0	0	0	0	3.95594	8.90085	5.43941	10.3843	7.91187	7.91187	8.40636	4.94492	5.43941	6.92289	6.42839	3.95594	7.41738	2.47246	2.96695	5.43941	2.47246	2.47246	2.47246	3.95594	2.47246	1.48348	2.47246	1.97797	0.494492	1.48348	2.47246	3.46144	1.97797	2.47246	2.96695	0.988984	3.46144	0	1.48348	1.97797	0.988984	1.97797	0.988984	1.97797	0.494492
-328.26	0	0	0	0	0	0	0	0	1.48653	8.42365	6.93712	9.41467	5.94611	5.94611	9.91018	5.94611	9.41467	7.43263	2.47754	4.45958	7.43263	5.4506	2.97305	2.97305	3.96407	2.97305	4.45958	1.98204	2.97305	3.96407	1.98204	1.48653	0.991018	1.48653	1.98204	0.991018	0.495509	2.97305	1.48653	1.98204	1.48653	1.98204	1.48653	1.48653	0.495509	1.48653	0	0.991018	0
-328.16	0	0	0	0	0	0	0	0	5.49866	4.4989	10.9973	5.99854	10.9973	7.99805	7.49817	3.99902	5.99854	6.49841	6.99829	4.4989	4.99878	3.49915	4.4989	2.49939	2.49939	1.99951	2.49939	1.49963	1.49963	3.49915	1.49963	3.49915	2.99927	3.49915	0.999756	2.49939	2.49939	1.99951	1.49963	2.99927	0.499878	1.99951	0.499878	1.49963	1.99951	0.999756	0.499878	1.99951	1.49963
-328.06	0	0	0	0	0	0	0	0	7.09396	7.09396	11.6544	9.1208	9.1208	6.58725	8.61409	2.53356	4.05369	5.06711	2.53356	2.02684	5.06711	3.54698	4.5604	4.5604	1.01342	3.04027	3.04027	2.02684	1.01342	4.5604	2.02684	2.02684	3.54698	1.01342	2.53356	2.53356	1.52013	3.04027	0.506711	1.01342	2.02684	2.02684	1.01342	1.01342	3.04027	1.01342	2.02684	0.506711	1.01342
-327.96	0	0	0	0	0	0	0	0	5.11281	9.20306	8.1805	8.1805	10.7369	7.66922	6.13537	4.60153	6.64665	5.62409	7.15793	8.1805	5.11281	3.57897	3.57897	4.09025	1.02256	3.57897	4.09025	5.11281	1.53384	3.57897	1.53384	0.511281	3.06769	1.53384	1.53384	2.04512	0.511281	1.02256	1.53384	2.04512	0.511281	1.53384	1.53384	0	0.511281	2.04512	0.511281	1.02256	1.53384
-327.86	0	0	0	0	0	0	0	0	5.54757	9.58217	8.0692	8.0692	10.5908	10.0865	8.57352	7.06055	4.53892	7.06055	5.54757	9.07785	4.53892	3.02595	4.0346	5.04325	1.51297	4.0346	3.53027	2.0173	2.0173	0.504325	3.53027	2.0173	4.0346	2.0173	2.52162	3.53027	1.00865	1.51297	4.0346	3.02595	0.504325	3.53027	1.51297	0	2.52162	1.51297	3.02595	1.51297	2.52162
-327.76	0	0	0	0	0	0	0	0	4.478	6.46822	8.45844	6.96578	8.956	3.98044	7.96089	3.98044	6.46822	5.47311	5.97066	5.97066	4.97555	4.478	4.478	2.48778	2.48778	2.98533	3.48289	3.98044	4.478	1.99022	3.48289	2.98533	1.49267	1.49267	0.995111	2.98533	2.48778	2.98533	2.48778	1.99022	0.995111	0.995111	0.995111	0.995111	0	0.497555	2.48778	0.995111	1.49267
-327.66	0	0	0	0	0	0	0	0	5.95836	6.95142	7.94448	4.46877	4.9653	9.9306	3.47571	5.46183	7.94448	5.46183	5.95836	3.47571	3.97224	4.46877	2.48265	1.98612	2.48265	2.97918	3.97224	0.99306	3.47571	0.99306	0.99306	2.48265	3.47571	3.47571	2.97918	3.97224	1.98612	1.98612	1.48959	2.97918	1.48959	0.49653	2.97918	0.99306	0.99306	2.48265	1.98612	0.99306	0.99306
-327.56	0	0	0	0	0	0	0	0	3.98662	9.96654	7.47491	5.97993	4.98327	4.48494	5.97993	9.46822	8.47156	5.4816	5.4816	4.98327	2.98996	3.98662	4.48494	3.98662	4.48494	1.49498	3.98662	0.996654	1.99331	2.98996	0.996654	3.48829	3.48829	0.498327	0.996654	1.99331	3.48829	0.996654	1.99331	1.49498	1.99331	1.49498	0.996654	0.498327	1.99331	0.498327	0.498327	0.996654	0.996654
-327.46	0	0	0	0	0	0	0	0	5.99232	7.4904	5.49296	10.9859	6.49168	6.49168	6.99104	5.49296	4.49424	3.99488	4.9936	4.9936	4.49424	1.49808	0.99872	2.99616	2.99616	2.4968	2.99616	3.49552	2.4968	0.49936	2.99616	0.99872	1.99744	2.99616	4.49424	2.4968	0.99872	2.99616	2.99616	2.99616	3.49552	0.49936	1.99744	1.49808	0.99872	0.49936	0.99872	0.49936	2.4968
-327.36	0	0	0	0	0	0	0	0	2.48521	5.46746	9.4438	5.96451	8.94676	9.94084	8.44972	3.4793	7.95267	3.4793	5.96451	4.47338	3.97634	7.45563	4.97042	2.48521	1.98817	0.994084	5.46746	4.97042	5.96451	0.994084	2.98225	3.97634	2.98225	1.98817	2.98225	2.98225	2.48521	1.98817	0.994084	2.98225	1.49113	0.497042	0.994084	0.994084	0	0	2.48521	1.49113	2.98225
-327.26	0	0	0	0	0	0	0	0	3.45435	7.40219	5.92175	5.42827	10.3631	5.42827	7.89567	6.90871	4.93479	5.92175	3.45435	2.96087	4.93479	6.41523	4.44131	1.97392	2.96087	2.4674	2.96087	1.97392	2.4674	3.45435	2.96087	2.4674	0.493479	0.986958	1.97392	2.4674	1.97392	0.986958	2.4674	1.48044	2.4674	1.97392	1.48044	1.48044	0.986958	0.493479	1.97392	1.48044	1.48044
-327.16	0	0	0	0	0	0	0	0	2.98533	8.956	3.98044	8.45844	9.45355	4.97555	9.45355	5.47311	5.47311	4.97555	5.97066	3.48289	5.97066	4.97555	5.47311	2.48778	3.48289	3.48289	3.48289	2.48778	1.99022	1.99022	1.49267	2.98533	1.99022	1.49267	0.995111	1.49267	2.48778	2.48778	0.497555	1.49267	1.49267	1.99022	0.995111	0.497555	0.995111	0.995111	0.995111	1.49267	0.497555
-327.06	0	0	0	0	0	0	0	0	5.56505	8.60052	8.09461	8.60052	8.09461	4.55322	5.56505	8.09461	5.56505	6.07096	5.05913	2.52957	7.08279	1.51774	4.55322	3.03548	3.54139	1.51774	2.02365	2.02365	2.02365	3.03548	1.51774	1.51774	3.54139	5.05913	0.505913	3.54139	4.55322	1.51774	2.02365	2.02365	1.01183	2.02365	1.01183	1.51774	0.505913	1.51774	1.01183	3.03548	1.51774
-326.96	0	0	0	0	0	0	0	0	5.08851	9.15933	9.15933	12.2124	6.10622	4.57966	9.15933	5.08851	7.12392	5.08851	4.07081	6.10622	4.07081	5.59737	2.54426	6.10622	2.03541	4.57966	2.54426	3.56196	6.10622	2.03541	4.57966	3.05311	2.03541	3.56196	0.508851	0.508851	2.03541	0.508851	1.0177	2.03541	3.56196	2.03541	1.52655	2.03541	1.0177	2.03541	1.0177	1.52655	1.0177
-326.86	0	0	0	0	0	0	0	0	4.04094	8.08188	9.59724	5.05118	4.04094	6.06141	5.5563	4.54606	5.05118	7.07165	4.04094	4.04094	5.5563	6.56653	3.03071	1.51535	1.51535	3.53582	2.02047	2.02047	1.51535	3.03071	2.02047	4.54606	4.04094	4.04094	2.02047	1.51535	2.52559	1.51535	2.02047	3.03071	2.02047	0	2.02047	1.51535	1.51535	1.01024	2.52559	2.52559	2.02047
-326.76	0	0	0	0	0	0	0	0	2.4968	6.99104	7.4904	9.9872	9.9872	8.98848	5.49296	8.48912	5.49296	5.49296	3.99488	2.4968	4.9936	3.49552	3.49552	2.4968	2.4968	4.9936	1.49808	0.49936	1.49808	1.49808	2.4968	1.49808	2.4968	1.99744	0.99872	1.49808	0.99872	2.4968	0.49936	5.49296	1.49808	1.99744	0.99872	0.49936	0.99872	0.99872	1.49808	0.99872	1.49808
-326.66	0	0	0	0	0	0	0	0	6.97297	2.98842	7.47104	8.46718	7.47104	6.47491	6.47491	4.48263	3.98456	5.47877	4.48263	5.47877	3.98456	3.48649	2.49035	0.996139	1.99228	2.98842	0.996139	2.98842	4.9807	0.996139	3.48649	1.49421	3.98456	1.99228	2.98842	0.49807	1.49421	1.49421	0.49807	0.996139	1.99228	0.49807	0.996139	1.99228	0.996139	1.99228	1.49421	1.49421	0.49807
-326.56	0	0	0	0	0	0	0	0	3.48649	7.47104	11.9537	7.96911	7.47104	5.47877	3.98456	4.48263	6.97297	3.98456	3.98456	4.48263	4.48263	3.98456	3.98456	4.9807	3.48649	2.49035	1.99228	1.99228	3.98456	2.49035	2.49035	0.996139	1.99228	2.49035	1.99228	3.48649	4.9807	4.48263	2.49035	1.49421	0.49807	0.49807	1.49421	2.98842	1.49421	1.49421	1.99228	0	0.996139
-326.46	0	0	0	0	0	0	0	0	4.49657	8.99314	6.99466	8.49352	7.49428	8.99314	6.99466	7.49428	6.49504	5.99543	1.99848	3.99695	3.99695	1.99848	1.99848	3.49733	2.99771	0.499619	4.49657	1.49886	2.99771	1.49886	3.49733	1.49886	1.99848	1.49886	2.49809	2.99771	1.99848	1.99848	2.99771	4.49657	1.99848	0.999238	1.49886	0	0.499619	0	1.99848	2.49809	1.49886
-326.36	0	0	0	0	0	0	0	0	3.98044	9.45355	6.96578	10.9462	9.45355	7.46333	6.96578	8.45844	7.96089	3.98044	3.48289	3.98044	3.48289	3.98044	5.97066	1.99022	2.48778	3.48289	1.99022	1.99022	0.995111	1.49267	0.995111	2.98533	2.48778	1.99022	2.98533	1.49267	3.98044	1.49267	1.99022	1.49267	2.98533	0.995111	1.49267	1.49267	1.49267	1.49267	0.497555	0.497555	0.497555
-326.26	0	0	0	0	0	0	0	0	3.94783	6.90871	8.88262	6.41523	5.42827	8.38914	6.90871	8.38914	6.90871	5.92175	4.44131	4.93479	5.92175	4.44131	3.45435	3.45435	2.4674	3.94783	4.44131	3.45435	3.94783	3.94783	2.4674	1.48044	5.92175	5.42827	1.97392	0.986958	2.4674	4.44131	2.4674	1.48044	1.48044	0.493479	0.986958	1.97392	0.986958	1.48044	1.48044	0.493479	0.493479
-326.16	0	0	0	0	0	0	0	0	6.01413	8.01884	6.01413	7.01649	6.01413	7.01649	5.51296	5.51296	4.5106	4.5106	5.01178	5.01178	4.5106	5.51296	3.50824	3.00707	4.00942	3.50824	3.00707	3.00707	2.00471	2.00471	1.50353	2.00471	2.50589	1.50353	2.00471	2.00471	1.50353	1.50353	2.00471	1.50353	2.50589	0.501178	0	2.00471	1.50353	1.50353	2.00471	1.00236	1.50353
-326.06	0	0	0	0	0	0	0	0	4.5628	9.63258	10.1396	5.57676	7.09769	4.5628	7.60467	6.59071	4.5628	7.09769	3.04187	3.04187	2.02791	2.53489	2.02791	4.05582	5.57676	1.52093	1.52093	2.02791	2.02791	3.54884	5.06978	2.02791	2.02791	1.01396	1.01396	1.52093	4.5628	1.01396	3.04187	1.01396	1.01396	1.01396	1.01396	0.506978	1.52093	1.01396	1.01396	3.04187	1.52093
-325.96	0	0	0	0	0	0	0	0	3.0323	5.55921	8.08612	6.06459	6.06459	6.06459	7.58074	5.05383	5.55921	5.55921	3.53768	3.53768	3.53768	3.53768	4.54844	1.51615	3.53768	1.51615	4.04306	2.52691	2.02153	3.53768	3.0323	1.01077	2.52691	2.02153	4.04306	3.53768	2.02153	2.02153	2.02153	2.02153	1.01077	0	2.02153	0.505383	2.02153	2.52691	1.51615	1.51615	2.02153
-325.86	0	0	0	0	0	0	0	0	5.01699	5.51869	4.0136	8.52889	5.51869	7.52549	5.51869	1.5051	7.02379	3.0102	5.01699	2.5085	2.0068	4.5153	2.0068	3.0102	2.0068	5.01699	4.0136	2.0068	2.5085	1.0034	0.5017	2.5085	3.5119	1.5051	2.5085	0.5017	0	1.0034	1.5051	1.0034	2.0068	1.0034	1.5051	1.0034	2.0068	1.0034	1.0034	2.5085	1.5051
-325.76	0	0	0	0	0	0	0	0	4.97555	8.956	3.48289	4.97555	4.478	7.46333	3.48289	4.478	4.97555	6.96578	2.48778	3.98044	4.97555	5.97066	1.49267	4.478	3.48289	1.99022	0.995111	4.97555	1.99022	1.49267	1.99022	3.98044	0.995111	1.99022	2.98533	0.995111	1.99022	0	0.995111	0.995111	0.995111	2.48778	1.99022	0.497555	0.497555	0	3.48289	1.99022	0.995111
-325.66	0	0	0	0	0	0	0	0	5.95223	7.9363	4.96019	7.44028	7.9363	5.95223	3.47213	5.45621	3.96815	3.47213	3.96815	5.95223	3.47213	2.97611	1.98408	1.98408	1.48806	1.48806	2.97611	1.98408	0.992038	1.48806	1.48806	0.992038	1.48806	2.97611	2.97611	2.97611	1.98408	0	1.98408	0.992038	2.48009	0.496019	2.48009	1.48806	0.992038	1.48806	0.496019	1.48806	0.992038
-325.56	0	0	0	0	0	0	0	0	6.02039	6.52209	4.5153	5.51869	4.5153	7.02379	6.52209	7.02379	2.0068	4.0136	5.51869	2.5085	9.03059	2.5085	2.0068	3.0102	3.5119	1.5051	1.5051	1.0034	3.0102	2.5085	1.0034	2.5085	1.5051	4.0136	3.5119	1.0034	1.0034	1.5051	1.0034	1.0034	1.5051	1.0034	0.5017	1.0034	3.0102	1.5051	1.0034	1.0034	1.0034
-325.46	0	0	0	0	0	0	0	0	3.00082	7.00192	6.50179	7.00192	4.0011	5.00137	5.00137	5.50151	3.00082	6.50179	3.00082	4.0011	1.50041	3.50096	4.0011	3.00082	4.0011	2.50069	1.50041	0.500137	2.50069	4.0011	4.0011	1.50041	2.00055	2.50069	1.50041	1.00027	0.500137	2.50069	1.50041	2.00055	1.50041	1.50041	0.500137	0.500137	0.500137	1.00027	1.00027	1.00027	2.00055
-325.36	0	0	0	0	0	0	0	0	4.48263	6.97297	7.96911	7.47104	5.97684	3.98456	7.47104	2.98842	2.98842	2.98842	2.49035	4.9807	4.9807	3.48649	1.49421	0.996139	2.49035	2.98842	3.98456	1.49421	4.48263	0.996139	0	1.49421	1.49421	2.98842	3.98456	0.49807	1.99228	0.49807	1.99228	1.49421	0.996139	1.99228	1.49421	2.49035	1.99228	0.49807	0.49807	0.996139	0
-325.26	0	0	0	0	0	0	0	0	1.97695	5.93086	5.93086	7.41357	6.4251	8.40205	4.44814	6.4251	2.47119	5.43662	3.45967	1.97695	3.95391	4.94238	4.94238	1.97695	3.95391	2.47119	3.45967	3.45967	0.988477	1.48271	3.45967	2.96543	3.45967	2.96543	1.48271	1.48271	1.48271	1.48271	0.988477	0.494238	0.988477	0.988477	0.494238	0	0.988477	1.48271	1.48271	0.988477	0.494238
-325.16	0	0	0	0	0	0	0	0	5.01438	4.51295	7.52158	9.52733	5.01438	4.51295	7.52158	6.01726	6.5187	5.01438	4.51295	3.00863	6.01726	1.50432	3.51007	2.50719	2.50719	3.00863	0.501438	5.01438	2.50719	2.00575	3.00863	2.00575	1.50432	4.01151	1.50432	2.00575	1.50432	1.50432	2.00575	1.00288	0	2.00575	1.00288	1.00288	1.00288	1.00288	2.00575	0.501438	1.50432
-325.06	0	0	0	0	0	0	0	0	2.53489	7.60467	6.59071	6.08373	3.04187	6.59071	7.60467	4.5628	7.60467	3.54884	5.57676	6.08373	6.08373	5.57676	4.05582	5.57676	3.54884	0.506978	2.02791	3.04187	3.54884	2.53489	2.02791	2.02791	1.01396	2.02791	2.53489	3.04187	3.04187	3.54884	4.5628	2.02791	0.506978	2.02791	0.506978	2.02791	1.52093	0.506978	0.506978	0.506978	0
-324.96	0	0	0	0	0	0	0	0	4.05582	7.09769	5.57676	5.57676	6.08373	5.06978	4.05582	6.08373	5.06978	7.09769	4.05582	4.5628	5.06978	4.5628	2.53489	1.52093	3.04187	2.02791	2.53489	2.53489	1.52093	0.506978	3.04187	2.02791	3.54884	1.52093	1.52093	3.54884	3.54884	2.02791	0.506978	3.04187	1.52093	1.01396	0.506978	1.01396	1.01396	0.506978	0.506978	0.506978	1.01396
-324.86	0	0	0	0	0	0	0	0	4.03038	7.05317	8.06076	6.54937	4.03038	5.03798	5.03798	3.02279	5.54177	5.03798	4.53418	6.04557	4.03038	1.51139	3.02279	0.503798	2.51899	2.51899	1.51139	3.02279	0	3.02279	3.02279	2.01519	0.503798	2.51899	2.01519	2.01519	2.01519	1.51139	2.51899	1.51139	0.503798	1.51139	0.503798	1.0076	2.01519	0	1.51139	2.01519	0.503798
-324.76	0	0	0	0	0	0	0	0	2.48393	10.4325	10.9293	6.45822	7.45179	6.45822	3.4775	5.96143	6.45822	2.98072	4.96786	3.97429	4.47107	3.97429	4.96786	4.96786	4.47107	0.993572	1.49036	1.98714	3.4775	3.97429	2.48393	2.48393	1.98714	0.496786	1.98714	0.496786	1.49036	0.993572	1.49036	0.993572	1.98714	0.993572	0.993572	1.49036	1.49036	0	0.496786	1.49036	0.993572
-324.66	0	0	0	0	0	0	0	0	5.90361	3.93574	8.36345	4.91968	4.42771	6.88755	3.93574	4.91968	7.87148	5.41164	5.90361	2.95181	3.93574	2.45984	4.42771	5.90361	3.44377	3.44377	2.95181	2.95181	1.96787	3.44377	2.45984	1.4759	0.491968	1.96787	0.491968	0.983935	1.4759	1.96787	1.4759	1.4759	1.96787	2.45984	2.45984	0	0.491968	0.491968	0.983935	0.491968	0.491968
-324.56	0	0	0	0	0	0	0	0	4.99101	5.49011	6.98742	3.49371	6.48832	8.98382	6.48832	6.48832	5.98922	2.99461	3.49371	5.49011	4.99101	3.49371	2.99461	3.49371	2.49551	1.99641	2.99461	0.998203	2.49551	1.4973	3.49371	3.49371	3.99281	1.99641	3.99281	1.4973	3.49371	0.998203	0	2.49551	1.99641	1.99641	0.998203	1.99641	0.499101	0	0.998203	0.499101	1.99641
-324.46	0	0	0	0	0	0	0	0	3.4919	3.4919	5.48727	12.4711	5.48727	7.48265	7.48265	4.48959	6.9838	4.98843	3.99074	3.4919	7.98149	5.98612	3.4919	1.49653	2.49422	2.99306	2.99306	1.99537	0.498843	2.49422	0.997686	2.99306	2.49422	3.4919	2.99306	0.997686	2.99306	0.498843	2.99306	0.997686	0	0	3.99074	1.49653	0.997686	0.997686	0	0.997686	1.49653
-324.36	0	0	0	0	0	0	0	0	4.47338	5.96451	8.44972	6.46155	9.4438	3.97634	8.94676	8.94676	5.96451	5.46746	3.4793	3.4793	4.47338	4.97042	3.4793	2.98225	4.47338	1.98817	2.48521	2.98225	3.97634	2.48521	3.4793	0.994084	0.497042	0.994084	1.98817	1.49113	2.48521	1.98817	1.98817	1.98817	0.497042	0.497042	2.48521	0.497042	0	0.994084	0	0.994084	1.98817
-324.26	0	0	0	0	0	0	0	0	2.48906	7.46719	5.47594	7.46719	5.97375	5.47594	4.48031	3.48469	6.96937	3.48469	2.48906	5.47594	4.48031	1.99125	1.99125	4.48031	2.98687	1.99125	2.98687	2.48906	3.48469	2.98687	3.9825	1.49344	2.98687	0.497812	2.48906	0.995625	1.99125	1.99125	0	1.49344	2.98687	0.497812	1.49344	2.48906	0.497812	1.99125	0.497812	1.99125	0.497812
-324.16	0	0	0	0	0	0	0	0	2.01099	6.5357	9.55218	9.04943	6.03296	6.03296	6.5357	4.52472	7.5412	3.51922	4.02197	3.01648	3.51922	4.52472	2.01099	4.52472	3.01648	1.00549	3.51922	2.51373	2.01099	2.51373	1.50824	3.01648	1.50824	1.00549	3.01648	2.01099	1.50824	1.50824	2.51373	3.01648	2.01099	2.51373	1.50824	0	1.50824	1.50824	1.50824	1.00549	0.502746
-324.06	0	0	0	0	0	0	0	0	5.08047	6.09656	9.14484	7.11265	6.60461	6.09656	7.6207	8.12875	4.06437	4.57242	5.08047	3.55633	3.04828	4.57242	3.55633	4.06437	4.57242	3.04828	3.04828	1.52414	3.55633	3.04828	2.54023	2.54023	0.508047	2.54023	0.508047	0.508047	1.01609	1.52414	2.03219	1.52414	4.06437	1.52414	0.508047	2.03219	2.03219	1.01609	1.01609	0.508047	3.04828
-323.96	0	0	0	0	0	0	0	0	1.52093	8.11164	8.11164	6.59071	7.60467	7.09769	4.05582	7.60467	5.57676	2.53489	3.54884	4.5628	4.5628	3.04187	3.54884	2.02791	4.05582	2.02791	3.54884	1.52093	1.01396	4.05582	2.02791	3.54884	0.506978	1.01396	2.53489	1.52093	1.01396	2.53489	1.01396	0.506978	1.52093	1.52093	1.52093	1.01396	1.01396	0.506978	0.506978	2.02791	0.506978
-323.86	0	0	0	0	0	0	0	0	4.03671	5.55048	6.55966	5.04589	7.56883	11.6055	4.5413	6.05507	5.04589	3.53212	2.01836	5.55048	5.55048	3.53212	4.03671	2.01836	2.01836	1.51377	1.51377	3.02753	6.05507	2.01836	3.53212	2.01836	2.01836	1.51377	2.52294	4.03671	2.52294	2.01836	4.03671	2.52294	1.00918	1.00918	2.01836	1.00918	0.504589	1.00918	0.504589	0	1.00918
-323.76	0	0	0	0	0	0	0	0	3.47571	3.47571	5.95836	5.95836	6.95142	9.9306	2.48265	6.95142	4.9653	4.46877	4.46877	3.97224	3.97224	4.9653	5.46183	3.47571	3.47571	1.98612	2.97918	2.97918	1.98612	1.98612	1.48959	1.98612	0.49653	3.47571	0.99306	1.48959	1.48959	2.48265	0.99306	0.49653	0.99306	0.49653	0.49653	1.48959	0	0.99306	2.48265	0	1.98612
-323.66	0	0	0	0	0	0	0	0	3.47392	5.45902	7.44411	4.96274	6.45157	3.47392	5.95529	4.96274	6.45157	1.48882	6.45157	3.47392	1.48882	4.46647	2.48137	2.48137	3.47392	2.97765	1.48882	2.48137	3.47392	2.48137	2.48137	1.48882	4.46647	2.48137	1.48882	1.9851	0.992549	0	0.992549	1.48882	0.496274	0.496274	1.48882	1.48882	0.992549	0.992549	0.496274	0.496274	0.496274
-323.56	0	0	0	0	0	0	0	0	6.98019	6.4816	7.47877	6.4816	9.9717	4.48726	5.48443	6.4816	6.98019	3.98868	2.99151	3.49009	2.99151	2.99151	0.99717	1.99434	1.99434	2.99151	4.98585	2.99151	3.49009	3.49009	2.49292	1.99434	0.99717	1.49575	2.99151	1.99434	1.99434	3.49009	0.498585	1.99434	0.498585	0.498585	0.498585	0.99717	0.99717	1.49575	1.49575	1.49575	0
-323.46	0	0	0	0	0	0	0	0	5.97684	7.96911	8.46718	7.47104	5.97684	4.9807	4.48263	5.47877	6.47491	2.98842	6.97297	5.47877	0.49807	1.99228	0.996139	3.48649	1.49421	3.98456	1.99228	2.49035	1.99228	2.49035	0	1.99228	1.49421	0.49807	1.49421	0.996139	1.49421	1.49421	1.49421	0.996139	0.49807	0.49807	0	1.49421	0.996139	0	0.996139	1.49421	0.49807
-323.36	0	0	0	0	0	0	0	0	5.93695	9.89491	6.43169	7.91593	4.45271	9.40017	5.4422	7.42119	4.94746	4.94746	4.45271	4.45271	2.47373	5.4422	3.46322	2.96847	0.989491	2.47373	1.48424	2.47373	0.989491	3.46322	2.47373	0	2.96847	2.47373	2.96847	1.97898	0	0.989491	2.47373	1.48424	0	0.494746	1.48424	0.989491	1.97898	1.48424	0.494746	0.494746	2.96847
-323.26	0	0	0	0	0	0	0	0	3.47571	11.9167	4.9653	6.45489	7.44795	9.43407	6.95142	4.46877	3.47571	4.9653	3.47571	1.98612	4.9653	5.46183	3.47571	1.48959	3.97224	3.47571	2.48265	2.97918	0.99306	2.48265	2.48265	2.97918	0.99306	0.49653	0.99306	1.48959	2.97918	0.99306	1.48959	0.49653	1.48959	0.49653	0.99306	1.98612	2.48265	0.99306	0.99306	0.49653	1.48959
-323.16	0	0	0	0	0	0	0	0	5.49866	8.49793	4.99878	8.49793	8.9978	2.99927	7.49817	8.9978	2.49939	5.99854	5.49866	3.49915	1.99951	4.4989	1.49963	3.99902	2.99927	2.99927	2.99927	2.49939	1.49963	3.49915	2.49939	4.4989	3.49915	1.99951	2.49939	1.99951	0.499878	0.999756	2.49939	1.49963	1.99951	2.49939	0.999756	0.499878	1.49963	0	0.999756	1.49963	0.999756
-323.06	0	0	0	0	0	0	0	0	4.07512	7.64084	5.09389	3.56573	7.13145	6.62206	6.11267	6.62206	5.60328	3.56573	3.56573	3.05634	3.05634	1.52817	4.5845	2.03756	3.56573	1.52817	1.52817	2.03756	2.03756	2.03756	3.05634	2.03756	1.52817	0.509389	3.05634	0.509389	0.509389	2.03756	1.01878	1.52817	1.52817	1.01878	1.01878	0	2.54695	0	0.509389	1.01878	1.01878
-322.96	0	0	0	0	0	0	0	0	5.63905	5.63905	7.68961	8.20225	6.66433	4.61377	5.12641	6.15169	3.58849	3.07584	4.61377	3.58849	4.61377	6.15169	3.07584	3.07584	2.5632	2.5632	3.07584	1.53792	4.10113	3.58849	2.5632	1.53792	0.512641	0.512641	3.07584	1.02528	2.05056	1.53792	1.53792	2.05056	2.05056	1.02528	1.02528	0.512641	0.512641	1.02528	1.02528	1.02528	1.02528
-322.86	0	0	0	0	0	0	0	0	2.51504	7.54513	5.5331	6.53911	9.55717	5.03009	5.03009	7.54513	7.04212	4.02407	5.03009	5.03009	2.51504	4.52708	3.01805	4.52708	5.03009	3.01805	3.01805	2.01203	1.00602	2.01203	2.51504	2.01203	0.503009	2.51504	2.51504	1.50903	1.50903	1.00602	1.50903	3.01805	1.50903	0	0.503009	1.00602	0.503009	0	2.51504	2.01203	1.00602
-322.76	0	0	0	0	0	0	0	0	7.94448	5.95836	8.93754	4.9653	4.46877	11.4202	5.46183	4.46877	2.97918	4.46877	3.47571	3.97224	2.97918	3.47571	3.47571	2.97918	1.98612	2.97918	2.97918	0.49653	3.97224	3.97224	1.48959	1.98612	0.99306	1.98612	0.99306	1.48959	1.98612	3.97224	1.98612	0.99306	1.98612	1.98612	0.99306	0.99306	1.48959	3.97224	0.99306	0.99306	0.99306
-322.66	0	0	0	0	0	0	0	0	1.98305	5.94916	9.41951	7.43646	12.3941	3.96611	4.95764	4.95764	6.44493	3.96611	4.46187	2.97458	4.95764	2.97458	2.47882	2.47882	2.47882	1.98305	1.48729	0.991527	1.48729	3.96611	0.991527	1.48729	1.98305	1.48729	1.48729	1.98305	1.48729	0.991527	1.48729	0.991527	1.48729	0.991527	1.98305	1.98305	1.48729	0.991527	1.48729	0.991527	0.991527
-322.56	0	0	0	0	0	0	0	0	1.99951	2.99927	5.99854	3.99902	4.99878	5.99854	9.49768	4.4989	5.49866	4.4989	4.99878	4.99878	4.4989	1.99951	0.999756	2.49939	2.49939	1.99951	2.99927	1.49963	2.99927	1.49963	0.499878	1.99951	1.99951	0.499878	0.999756	0.499878	1.99951	1.49963	0.999756	1.99951	1.99951	0	1.49963	0.999756	1.49963	0.999756	1.99951	2.49939	0.999756
-322.46	0	0	0	0	0	0	0	0	4.49657	5.99543	8.99314	8.99314	7.49428	6.99466	3.49733	6.49504	4.99619	5.99543	5.49581	4.99619	2.99771	4.49657	2.49809	3.99695	2.99771	3.49733	2.99771	1.99848	2.99771	0.999238	3.49733	1.49886	1.99848	1.49886	2.49809	2.49809	2.99771	1.99848	0.499619	0.499619	0.499619	0.999238	0.999238	0	1.99848	1.99848	0.999238	0.499619	0.499619
-322.36	0	0	0	0	0	0	0	0	5.45621	3.47213	6.44825	4.96019	5.45621	8.43232	4.46417	4.96019	4.96019	5.45621	6.94426	5.95223	3.47213	4.96019	3.96815	2.48009	1.48806	2.48009	2.97611	4.46417	1.48806	1.98408	3.96815	1.98408	1.48806	1.98408	2.48009	1.98408	0.992038	0.992038	3.47213	1.48806	1.98408	1.98408	1.48806	0.992038	0.496019	1.48806	0.992038	1.48806	0
-322.26	0	0	0	0	0	0	0	0	0.990508	7.42881	5.94305	9.40983	4.95254	9.40983	8.41932	6.4383	4.95254	4.95254	3.96203	4.45729	3.96203	2.97153	2.97153	2.97153	2.97153	3.46678	2.97153	2.47627	2.97153	2.47627	2.47627	2.47627	2.47627	0.990508	1.48576	1.98102	0.990508	1.98102	2.47627	0.990508	0.990508	0.990508	0.990508	1.98102	0.990508	0.495254	0.990508	0.495254	0.495254
-322.16	0	0	0	0	0	0	0	0	6.9838	4.48959	7.98149	7.48265	8.97917	5.98612	3.4919	4.98843	4.48959	6.9838	2.99306	2.99306	3.4919	1.49653	1.99537	2.99306	2.99306	4.48959	0.498843	1.99537	4.48959	1.99537	1.99537	1.99537	0.997686	1.99537	1.99537	1.99537	1.49653	2.99306	0.498843	2.49422	1.49653	2.49422	2.49422	0.498843	1.49653	1.49653	0.498843	1.49653	0
-322.06	0	0	0	0	0	0	0	0	3.03867	3.54511	6.07734	4.05156	4.558	4.05156	4.558	7.09023	3.03867	2.53222	8.60956	5.57089	2.53222	4.05156	2.02578	2.02578	3.03867	3.03867	4.558	1.51933	0.506445	2.53222	1.01289	1.51933	3.03867	1.51933	2.53222	0.506445	2.02578	1.01289	4.05156	3.03867	2.53222	0	0.506445	2.02578	0.506445	0.506445	1.01289	2.02578	1.01289
-321.96	0	0	0	0	0	0	0	0	3.0515	7.62874	7.12016	8.64591	6.61158	8.64591	2.54291	7.12016	4.57725	6.103	4.06866	4.06866	2.03433	3.0515	3.56008	2.03433	4.06866	1.52575	2.03433	2.54291	3.56008	1.01717	5.08583	1.52575	1.52575	1.52575	1.01717	3.0515	1.52575	1.52575	1.52575	0.508583	0	1.01717	1.52575	1.52575	2.54291	1.01717	2.03433	1.01717	0.508583
-321.86	0	0	0	0	0	0	0	0	5.51869	9.53229	5.51869	7.02379	3.5119	5.01699	4.5153	5.01699	4.5153	7.52549	4.5153	4.0136	2.5085	3.0102	4.5153	3.0102	3.0102	1.5051	4.5153	3.0102	2.5085	2.0068	2.0068	1.0034	2.0068	3.0102	2.5085	0.5017	2.5085	2.5085	3.0102	0.5017	0.5017	0	1.0034	0.5017	1.0034	0.5017	1.0034	0	1.5051
-321.76	0	0	0	0	0	0	0	0	1.50275	5.51009	5.00917	4.50826	5.51009	6.01101	6.01101	7.51376	9.01651	4.00734	6.51192	5.51009	3.0055	5.00917	3.50642	4.50826	1.00183	3.50642	3.50642	1.50275	4.00734	0.500917	0.500917	1.00183	3.0055	1.50275	2.00367	2.00367	1.00183	2.50459	2.00367	1.00183	0.500917	0.500917	0.500917	0.500917	0.500917	1.00183	1.50275	0.500917	1.50275
-321.66	0	0	0	0	0	0	0	0	4.9807	5.97684	5.97684	6.47491	3.48649	5.47877	8.96525	3.98456	8.46718	3.98456	2.98842	4.9807	3.48649	3.48649	4.48263	4.9807	4.9807	1.49421	1.49421	4.48263	1.99228	3.48649	1.49421	1.99228	1.99228	1.49421	0.996139	1.49421	2.98842	0.49807	3.98456	3.48649	1.99228	1.49421	1.49421	1.99228	1.99228	1.49421	0.49807	0.49807	2.49035
-321.56	0	0	0	0	0	0	0	0	4.99878	7.99805	8.49793	4.99878	5.49866	5.99854	6.99829	5.49866	5.99854	5.49866	4.99878	3.49915	2.99927	2.49939	4.4989	2.49939	0.999756	3.49915	0.999756	2.49939	1.49963	2.49939	0.499878	2.99927	2.49939	0.999756	0.999756	1.49963	2.49939	1.99951	1.49963	2.49939	1.49963	1.99951	0	1.99951	1.99951	0.499878	0	1.49963	0.999756
-321.46	0	0	0	0	0	0	0	0	3.49371	6.48832	9.98203	2.99461	7.98562	10.4811	5.49011	4.99101	5.49011	6.48832	4.99101	4.99101	6.48832	2.99461	2.49551	2.49551	2.49551	4.49191	2.49551	1.4973	0.499101	0.998203	4.49191	2.49551	1.99641	2.49551	2.99461	1.4973	1.4973	2.49551	1.4973	0.998203	0.998203	1.99641	0.499101	0	0.499101	1.99641	1.4973	1.4973	0
-321.36	0	0	0	0	0	0	0	0	3.96815	7.9363	6.94426	6.94426	6.44825	6.44825	5.45621	3.96815	4.46417	5.45621	1.98408	2.97611	4.96019	2.97611	1.98408	1.48806	2.97611	1.48806	2.48009	2.48009	2.97611	2.48009	2.48009	2.48009	1.98408	2.48009	1.98408	0.496019	0.992038	1.98408	2.48009	1.98408	1.48806	0.496019	0	1.48806	1.48806	0	0.992038	0.992038	0.992038
-321.26	0	0	0	0	0	0	0	0	5.46465	6.45822	4.96786	4.47107	7.45179	7.45179	6.45822	4.47107	6.45822	5.96143	4.96786	1.98714	3.97429	2.48393	3.4775	1.49036	3.97429	1.49036	0.496786	4.96786	0.496786	2.48393	1.49036	2.48393	1.49036	1.49036	1.49036	2.98072	2.98072	0.993572	0.993572	1.49036	3.4775	1.98714	1.98714	0.993572	0	0.993572	0.496786	0.496786	0.993572
-321.16	0	0	0	0	0	0	0	0	6.02667	4.01778	7.53334	8.03556	6.52889	8.53778	6.02667	5.02222	4.52	4.01778	3.51556	2.51111	4.01778	4.52	3.01333	2.00889	3.01333	2.00889	5.02222	2.51111	4.52	2.51111	1.00444	2.00889	2.51111	2.51111	0.502222	3.01333	2.00889	1.00444	3.51556	1.50667	1.00444	1.00444	2.00889	0.502222	0.502222	1.00444	2.00889	1.50667	0.502222
-321.06	0	0	0	0	0	0	0	0	6.09335	2.5389	4.06223	9.14002	6.60113	6.60113	3.04667	4.57001	5.07779	2.03112	1.52334	5.07779	4.06223	2.5389	1.52334	3.04667	2.5389	1.01556	3.04667	4.06223	1.52334	1.01556	1.52334	3.55445	2.03112	3.55445	2.03112	1.01556	3.55445	1.01556	1.01556	0.507779	1.01556	1.01556	1.01556	2.5389	1.52334	1.01556	2.03112	1.52334	1.52334
-320.96	0	0	0	0	0	0	0	0	2.53622	7.10142	7.10142	8.11591	8.62316	8.62316	4.5652	4.05796	3.55071	2.02898	4.5652	5.57969	5.07245	3.04347	3.55071	2.53622	1.01449	2.53622	4.5652	4.5652	0.507245	1.52173	3.04347	0.507245	1.52173	2.02898	0.507245	3.04347	1.52173	3.55071	1.01449	1.52173	1.01449	1.01449	1.01449	1.01449	1.52173	1.01449	1.52173	2.02898	1.52173
-320.86	0	0	0	0	0	0	0	0	6.99829	5.49866	9.99756	5.49866	0.499878	4.99878	3.49915	3.49915	3.49915	2.99927	4.99878	2.99927	2.99927	1.99951	2.99927	4.4989	2.99927	2.49939	2.99927	3.49915	3.49915	1.99951	0.499878	1.49963	0.999756	1.99951	2.49939	0.499878	0.499878	3.49915	1.99951	2.99927	1.99951	0.999756	0	0.999756	1.49963	0.999756	2.49939	0.999756	0.499878
-320.76	0	0	0	0	0	0	0	0	3.47213	5.95223	6.94426	6.94426	7.44028	7.44028	4.96019	4.96019	3.96815	2.48009	2.97611	3.96815	4.96019	3.47213	4.46417	3.47213	3.47213	4.46417	2.97611	1.48806	0.992038	1.48806	0.992038	1.48806	2.48009	1.98408	1.48806	1.98408	1.98408	1.98408	2.97611	0.992038	1.48806	0.992038	1.98408	0.992038	0	1.98408	0.992038	1.98408	0.992038
-320.66	0	0	0	0	0	0	0	0	3.45967	3.45967	4.44814	7.41357	6.91934	6.91934	4.94238	3.95391	4.44814	2.96543	1.97695	4.44814	2.47119	2.47119	3.95391	2.47119	3.95391	1.48271	0.988477	2.47119	2.47119	1.97695	0.494238	0.988477	2.47119	0.988477	1.97695	2.47119	1.48271	2.47119	1.48271	1.48271	0	1.48271	0.494238	1.48271	0	0.494238	0.494238	0.988477	0.494238
-320.56	0	0	0	0	0	0	0	0	4.50591	5.00657	6.00788	7.0092	8.51117	4.50591	7.0092	5.00657	5.00657	5.50723	3.5046	3.00394	4.50591	6.00788	5.00657	3.5046	2.50329	1.00131	0.500657	1.00131	2.00263	3.5046	3.5046	2.00263	2.00263	0.500657	2.00263	3.00394	3.5046	1.00131	2.00263	0.500657	0	2.50329	1.00131	1.00131	1.00131	0	1.00131	1.00131	1.00131
-320.46	0	0	0	0	0	0	0	0	4.02828	5.03534	4.53181	4.53181	6.04241	7.04948	4.53181	3.02121	3.02121	4.53181	5.53888	5.03534	3.02121	3.52474	4.53181	2.51767	2.51767	2.51767	2.51767	5.53888	2.51767	0	1.00707	1.5106	1.5106	2.01414	3.02121	2.51767	1.00707	2.51767	2.01414	3.02121	0.503534	1.5106	1.00707	1.5106	0.503534	1.00707	0.503534	2.01414	0.503534
-320.36	0	0	0	0	0	0	0	0	6.96578	5.97066	3.48289	3.48289	3.98044	4.97555	4.97555	5.97066	1.99022	4.478	2.98533	2.48778	2.98533	1.99022	3.48289	3.48289	1.99022	2.48778	2.98533	0.995111	0.995111	1.99022	1.49267	1.49267	1.99022	1.99022	1.99022	2.98533	2.98533	1.99022	1.49267	2.48778	1.99022	1.49267	0.995111	1.99022	0.497555	0.995111	3.48289	0.995111	0
-320.26	0	0	0	0	0	0	0	0	3.46856	7.92814	4.95509	8.42365	4.45958	3.96407	5.4506	3.46856	3.96407	3.96407	1.98204	4.45958	4.95509	2.47754	2.47754	1.48653	1.48653	2.47754	1.98204	0.991018	2.47754	2.47754	0.991018	4.45958	2.47754	0.991018	1.48653	1.98204	2.47754	3.46856	0.991018	0.991018	1.48653	2.47754	0.495509	0.495509	0.495509	0.495509	1.48653	0.991018	1.48653
-320.16	0	0	0	0	0	0	0	0	6.53911	10.0602	8.04814	5.5331	8.55115	3.52106	5.03009	4.52708	5.5331	4.02407	0.503009	4.52708	2.01203	3.52106	3.01805	4.02407	2.51504	2.01203	1.50903	2.01203	2.51504	2.51504	3.52106	4.02407	0.503009	1.50903	1.50903	2.51504	2.01203	0.503009	1.00602	1.50903	1.00602	1.50903	1.50903	1.50903	0.503009	0.503009	0.503009	0.503009	1.50903
-320.06	0	0	0	0	0	0	0	0	3.55445	6.09335	6.09335	6.60113	5.07779	7.61669	4.06223	2.5389	2.5389	5.58557	5.07779	4.06223	5.58557	3.04667	3.04667	2.03112	2.03112	1.52334	3.04667	4.57001	2.5389	2.03112	1.01556	2.5389	0.507779	1.52334	2.5389	1.01556	1.01556	1.01556	1.52334	0.507779	1.52334	1.52334	1.01556	2.5389	1.52334	0.507779	1.01556	1.01556	0.507779
-319.96	0	0	0	0	0	0	0	0	3.05311	5.59737	7.63277	5.59737	6.10622	4.07081	5.08851	2.54426	3.05311	5.08851	4.07081	3.05311	4.07081	5.08851	2.54426	4.07081	1.52655	3.05311	3.05311	1.0177	2.54426	1.0177	0.508851	0.508851	3.05311	1.52655	0.508851	1.0177	1.52655	1.52655	0.508851	2.03541	2.03541	0.508851	1.52655	0	0.508851	0	0.508851	2.54426	0
-319.86	0	0	0	0	0	0	0	0	3.01333	7.03111	5.02222	4.52	9.54223	4.01778	6.02667	3.01333	7.03111	4.01778	6.52889	5.02222	4.01778	4.52	3.01333	2.51111	3.51556	1.50667	2.00889	1.00444	1.00444	2.00889	2.00889	1.50667	1.00444	0.502222	0	3.51556	1.50667	0.502222	1.50667	2.00889	0.502222	1.00444	1.00444	0.502222	0.502222	0	1.50667	2.51111	1.50667
-319.76	0	0	0	0	0	0	0	0	2.97	4.95	6.93	8.91	6.435	2.475	6.435	3.465	3.465	5.94	2.475	2.475	1.485	4.455	4.95	2.475	3.96	3.465	4.95	0.495	2.475	1.485	2.475	1.485	4.455	0.99	0	1.98	0.99	0.99	1.485	0.99	1.98	0.495	0.99	0.495	0.495	0.495	1.485	0.495	0.495
-319.66	0	0	0	0	0	0	0	0	2.96847	3.46322	6.43169	5.4422	4.45271	5.4422	5.4422	3.95797	3.46322	3.46322	1.48424	3.46322	5.4422	1.48424	2.96847	3.95797	1.97898	1.48424	3.46322	1.97898	0.494746	1.97898	0.494746	2.96847	1.48424	2.47373	2.47373	1.48424	0.989491	1.48424	0.989491	0.989491	1.48424	0.989491	1.48424	1.97898	1.48424	1.48424	1.48424	1.48424	0
-319.56	0	0	0	0	0	0	0	0	2.98687	5.97375	3.48469	6.96937	2.98687	5.47594	4.97812	8.46281	2.98687	2.98687	1.49344	2.98687	1.99125	1.99125	3.48469	2.98687	0	4.48031	1.99125	1.99125	2.48906	3.9825	4.97812	1.49344	1.49344	1.99125	0.995625	1.49344	2.48906	0.995625	1.99125	1.49344	0.995625	1.49344	0	3.48469	1.49344	0.497812	0.995625	1.99125	0.497812
-319.46	0	0	0	0	0	0	0	0	3.99074	4.98843	4.48959	6.48496	2.99306	4.98843	5.48727	3.99074	2.99306	1.99537	2.99306	3.99074	4.48959	2.99306	1.99537	1.49653	0.498843	1.49653	2.49422	0.997686	1.49653	1.99537	1.99537	2.99306	1.99537	0.498843	1.99537	2.49422	0.997686	0.498843	2.49422	0.498843	1.49653	1.49653	0.498843	0.498843	0	0	0	0.498843	2.99306
-319.36	0	0	0	0	0	0	0	0	0.993572	6.955	6.955	4.96786	3.97429	5.46465	5.96143	5.46465	3.4775	4.47107	2.98072	4.47107	0.993572	3.97429	2.98072	0.496786	2.48393	3.4775	0.993572	1.49036	1.49036	1.98714	1.49036	0	2.48393	1.98714	0.496786	1.98714	1.49036	0.496786	2.98072	0.496786	0.496786	1.98714	1.49036	0	0	1.98714	0.496786	0	0.993572
-319.26	0	0	0	0	0	0	0	0	2.50199	8.00635	6.50516	5.00397	5.00397	4.50357	5.50437	4.00318	4.00318	3.50278	2.50199	2.00159	1.50119	5.00397	3.00238	2.50199	2.00159	5.00397	2.50199	0.500397	3.00238	1.50119	3.50278	2.00159	1.50119	1.00079	1.00079	1.00079	2.00159	0	0	1.00079	2.00159	0.500397	1.00079	1.00079	0	0.500397	0	0.500397	0.500397
-319.16	0	0	0	0	0	0	0	0	5.03271	6.54253	4.52944	8.55561	5.03271	4.02617	4.02617	8.05234	1.00654	4.52944	6.54253	4.02617	4.52944	1.00654	3.5229	2.51636	1.50981	1.50981	1.50981	0.503271	1.00654	2.01309	1.50981	0.503271	1.50981	1.00654	1.00654	0.503271	1.50981	2.01309	1.00654	1.50981	0.503271	3.01963	1.00654	1.00654	1.00654	0.503271	1.50981	1.50981	0
-319.06	0	0	0	0	0	0	0	0	3.04989	4.57483	8.13304	6.09978	4.57483	4.57483	3.5582	3.04989	1.52494	2.03326	4.06652	2.54157	5.08315	1.52494	1.52494	0.508315	3.04989	2.54157	5.08315	2.54157	2.03326	3.5582	2.03326	1.01663	1.01663	0	1.01663	2.03326	0.508315	1.52494	0.508315	0.508315	1.52494	2.03326	0.508315	0	0	1.01663	0.508315	0.508315	1.01663
-318.96	0	0	0	0	0	0	0	0	3.56573	6.62206	4.07512	5.60328	3.56573	4.07512	5.09389	3.56573	4.07512	6.11267	3.56573	3.05634	4.5845	3.05634	2.54695	1.52817	2.03756	3.56573	1.52817	2.03756	1.52817	1.01878	1.01878	1.52817	2.54695	1.01878	2.03756	1.52817	1.52817	2.03756	2.54695	1.01878	1.01878	1.52817	0.509389	1.52817	1.01878	1.01878	0.509389	1.01878	0
-318.86	0	0	0	0	0	0	0	0	1.00236	5.51296	6.51531	4.5106	6.01413	3.50824	5.01178	7.01649	4.5106	1.00236	2.50589	5.01178	2.00471	2.50589	2.00471	2.50589	1.50353	3.50824	2.50589	1.00236	2.00471	1.00236	1.00236	2.00471	1.50353	1.00236	2.50589	1.00236	1.50353	1.00236	0	1.00236	0.501178	2.00471	1.00236	1.00236	0.501178	1.00236	0	1.50353	0.501178
-318.76	0	0	0	0	0	0	0	0	2.97305	6.44162	6.93712	5.94611	4.95509	3.96407	4.95509	3.46856	4.95509	4.45958	2.47754	4.95509	1.98204	2.47754	2.97305	2.97305	1.48653	0.991018	1.98204	1.98204	2.47754	0.495509	3.46856	0.495509	0.495509	1.98204	2.47754	0	0	1.98204	1.98204	0.991018	0	1.48653	0	2.47754	1.48653	1.98204	0	0.991018	0
-318.66	0	0	0	0	0	0	0	0	3.46678	5.94305	4.95254	3.96203	7.92407	7.42881	3.46678	3.96203	2.97153	1.98102	3.46678	3.96203	0.990508	1.98102	3.96203	1.48576	2.97153	0.990508	0.495254	1.48576	2.47627	2.97153	2.97153	0.990508	1.98102	0.990508	1.48576	1.98102	0.495254	0.990508	1.98102	0.990508	0.495254	0	1.98102	1.48576	0.495254	0.990508	0.990508	0.495254	0.495254
-318.56	0	0	0	0	0	0	0	0	3.49371	6.98742	3.99281	5.98922	4.49191	4.99101	2.49551	1.4973	2.99461	1.99641	1.99641	1.99641	1.99641	2.99461	0.499101	2.99461	1.4973	2.49551	2.49551	2.99461	1.4973	1.4973	1.99641	1.99641	1.4973	1.99641	1.99641	2.49551	1.4973	0.499101	1.4973	1.4973	0	0.998203	0.499101	0	1.99641	0.499101	2.49551	0.998203	0
-318.46	0	0	0	0	0	0	0	0	1.49653	4.48959	2.99306	5.48727	4.98843	4.48959	3.99074	3.99074	5.98612	3.4919	3.99074	0.997686	2.99306	2.99306	4.48959	1.49653	0.997686	2.49422	2.49422	1.99537	0.498843	2.49422	2.99306	0.997686	0.498843	0.997686	0	0.498843	0.997686	2.49422	1.49653	0.498843	0.997686	1.49653	0.997686	1.49653	0	0	0	0.498843	0.997686
-318.36	0	0	0	0	0	0	0	0	3.465	5.445	4.95	4.95	5.94	5.445	3.465	1.98	6.435	4.455	1.98	3.465	3.465	0.99	1.98	1.485	1.98	2.475	1.98	2.475	0.99	0.495	1.98	1.485	0.99	2.475	0.495	0.99	1.98	1.98	0.99	0.99	1.485	1.485	1.485	0.99	0.99	1.485	0.99	0.495	0.495
-318.26	0	0	0	0	0	0	0	0	1.48729	6.44493	3.96611	5.94916	3.96611	1.98305	2.47882	2.97458	1.48729	5.94916	4.46187	1.98305	2.97458	2.97458	1.98305	3.47035	2.47882	1.98305	1.48729	2.47882	0.495764	1.98305	0.991527	0.991527	0.991527	2.97458	0.495764	1.98305	1.48729	0.991527	1.48729	1.98305	1.48729	1.98305	1.48729	0	0	0.991527	0.991527	0.495764	0.495764
-318.16	0	0	0	0	0	0	0	0	4.5106	4.5106	3.00707	5.01178	5.51296	7.01649	5.01178	3.50824	3.00707	1.50353	2.50589	3.00707	3.50824	1.50353	2.00471	1.50353	1.50353	1.50353	1.00236	2.00471	0.501178	1.50353	0.501178	0.501178	2.50589	0.501178	0.501178	1.00236	0.501178	2.00471	2.00471	1.00236	1.50353	0	1.50353	0.501178	0.501178	0.501178	3.00707	0	0
-318.06	0	0	0	0	0	0	0	0	3.05957	7.139	5.09928	7.139	5.09928	3.05957	2.54964	5.09928	4.07943	5.60921	4.07943	2.54964	3.05957	4.58936	1.52979	1.52979	2.03971	2.54964	1.52979	0.509928	2.03971	0.509928	0	0.509928	3.05957	3.05957	2.03971	1.01986	1.01986	1.01986	2.03971	1.01986	0.509928	2.54964	0.509928	0.509928	0.509928	1.01986	0.509928	0.509928	0
-317.96	0	0	0	0	0	0	0	0	1.53547	8.70101	7.16554	5.11824	2.55912	2.55912	1.53547	3.07094	2.55912	3.07094	3.07094	0.511824	3.07094	2.0473	1.53547	0	2.55912	2.55912	1.53547	5.11824	1.02365	2.55912	4.60642	1.02365	0.511824	1.53547	0.511824	0.511824	1.53547	3.58277	0.511824	0.511824	1.02365	1.53547	0.511824	1.02365	1.53547	0.511824	1.02365	1.53547	1.53547
-317.86	0	0	0	0	0	0	0	0	3.5229	4.52944	3.01963	6.03926	1.50981	4.02617	3.5229	2.01309	3.5229	4.02617	4.52944	1.50981	2.01309	5.03271	3.01963	1.50981	1.50981	2.51636	3.01963	1.00654	2.51636	2.01309	2.51636	2.01309	2.01309	0.503271	0.503271	1.50981	0	1.00654	1.00654	0	3.5229	0	1.50981	2.01309	0.503271	0.503271	1.50981	0	1.00654
-317.76	0	0	0	0	0	0	0	0	3.46144	3.46144	7.41738	7.91187	2.96695	3.46144	3.46144	3.46144	3.95594	3.46144	1.48348	3.46144	1.48348	3.46144	2.47246	3.95594	1.48348	0	1.97797	0.988984	0.988984	3.46144	2.47246	0.494492	1.48348	1.48348	1.48348	0.494492	1.48348	0.494492	1.48348	0.988984	0.988984	0.988984	0.988984	0.494492	0.494492	0.494492	0.988984	0.494492	0.988984
-317.66	0	0	0	0	0	0	0	0	3.4793	4.97042	5.96451	5.46746	1.49113	6.46155	3.97634	4.47338	3.4793	4.47338	1.49113	2.48521	2.48521	2.48521	2.48521	0.994084	1.98817	2.48521	1.49113	2.48521	1.49113	1.98817	2.98225	0.994084	0.994084	1.49113	3.4793	0.994084	1.49113	0.497042	0.994084	1.49113	0.994084	1.49113	0.994084	0.497042	0.497042	0.497042	0.497042	1.49113	0
-317.56	0	0	0	0	0	0	0	0	2.99306	5.98612	2.99306	5.48727	5.98612	6.48496	5.98612	1.49653	1.99537	4.48959	4.98843	3.99074	5.48727	1.49653	1.49653	1.99537	3.4919	2.49422	1.99537	1.49653	0.997686	0.498843	0.997686	0.997686	0.498843	0.498843	0.498843	1.49653	0.997686	2.49422	1.99537	0.498843	0.997686	0.498843	0.997686	0.997686	1.49653	0.997686	0.498843	0.997686	0.997686
-317.46	0	0	0	0	0	0	0	0	5.49866	6.49841	7.99805	6.49841	4.99878	9.99756	3.49915	4.4989	0.999756	3.99902	2.99927	1.99951	3.99902	1.99951	0.499878	1.99951	2.99927	2.99927	1.49963	2.99927	0.499878	1.49963	1.49963	0.999756	1.49963	0	2.49939	0.999756	1.49963	0.999756	0.999756	0.999756	0.499878	2.49939	0.499878	0.999756	0.999756	0.999756	0.499878	1.99951	0.499878
-317.36	0	0	0	0	0	0	0	0	3.47392	1.48882	6.94784	2.97765	4.96274	3.47392	3.97019	5.45902	3.97019	1.9851	3.47392	1.9851	2.48137	3.97019	2.48137	3.47392	1.48882	1.48882	0.496274	1.9851	0.496274	0.992549	2.48137	1.48882	0.496274	1.48882	0.992549	2.97765	3.97019	0	1.9851	2.97765	0	0.992549	0	0.992549	0	1.48882	0.992549	0.496274	0.992549
-317.26	0	0	0	0	0	0	0	0	2.97305	3.46856	5.94611	2.97305	4.95509	6.93712	3.96407	2.47754	5.4506	3.46856	4.95509	1.98204	3.46856	4.95509	3.46856	2.97305	1.48653	1.48653	1.98204	1.48653	2.47754	0.991018	0.991018	1.98204	1.48653	0.495509	1.48653	1.48653	0.991018	2.47754	0.991018	1.48653	0	1.48653	0.495509	0.991018	0.991018	2.47754	0.991018	0.991018	0.495509
-317.16	0	0	0	0	0	0	0	0	3.51373	5.52157	2.5098	4.51765	3.51373	3.01177	0.501961	2.5098	5.52157	2.00784	2.00784	3.51373	0.501961	5.01961	2.5098	1.50588	1.50588	2.00784	1.50588	2.5098	0.501961	3.01177	1.50588	0.501961	2.00784	0.501961	2.5098	0	2.5098	1.50588	1.50588	2.5098	0	2.00784	0	0.501961	0.501961	0.501961	1.50588	1.50588	0.501961
-317.06	0	0	0	0	0	0	0	0	3.04187	5.57676	5.57676	2.02791	6.08373	6.59071	3.54884	3.04187	4.05582	4.05582	2.53489	1.01396	1.52093	1.52093	3.04187	2.53489	2.02791	2.02791	2.53489	2.02791	1.01396	2.53489	1.01396	1.52093	1.01396	2.02791	1.01396	1.01396	1.52093	1.52093	2.02791	1.01396	0	1.01396	0.506978	0.506978	1.52093	0	1.01396	0.506978	0
-316.96	0	0	0	0	0	0	0	0	0.506978	6.08373	4.5628	3.54884	3.54884	5.06978	3.04187	2.02791	1.01396	4.5628	3.54884	2.02791	1.52093	3.54884	0.506978	1.52093	2.02791	5.57676	3.04187	2.53489	0.506978	0	1.01396	2.53489	2.02791	2.53489	2.02791	0.506978	0.506978	1.01396	1.52093	1.01396	2.02791	1.01396	0.506978	0	0	0	0.506978	0	0.506978
-316.86	0	0	0	0	0	0	0	0	6.02039	5.01699	4.0136	5.01699	6.02039	5.51869	2.0068	4.0136	2.0068	3.0102	4.0136	5.51869	3.5119	4.0136	2.0068	1.5051	3.0102	2.5085	1.5051	2.0068	4.5153	0.5017	1.5051	1.0034	2.5085	2.5085	0.5017	0	1.0034	0	1.0034	2.0068	0.5017	1.0034	1.0034	1.0034	1.0034	0.5017	0	0.5017	0.5017
-316.76	0	0	0	0	0	0	0	0	2.99461	6.48832	4.49191	4.49191	4.99101	4.49191	4.99101	3.99281	5.98922	4.49191	1.99641	1.4973	2.49551	2.49551	2.99461	2.49551	1.99641	2.49551	0.499101	1.99641	2.49551	0.998203	0.998203	0.998203	2.49551	0.998203	0.499101	1.99641	2.49551	2.99461	0.499101	0.998203	0.499101	0.998203	0	0.499101	0.499101	1.4973	0	0.499101	0.499101
-316.66	0	0	0	0	0	0	0	0	1.98817	3.4793	4.47338	5.96451	4.47338	7.95267	2.48521	2.98225	2.98225	3.97634	2.48521	3.97634	0	2.48521	2.48521	1.98817	1.49113	4.97042	1.98817	1.49113	0.497042	0	1.98817	2.48521	1.98817	0.994084	1.98817	1.98817	1.49113	1.98817	0.497042	1.49113	1.49113	2.98225	0	1.49113	0.994084	1.98817	1.98817	0.497042	0.497042
-316.56	0	0	0	0	0	0	0	0	1.49808	3.99488	4.49424	8.48912	5.99232	5.99232	0.99872	3.49552	2.4968	5.49296	5.49296	2.99616	3.99488	1.49808	0.99872	0.99872	1.49808	1.49808	1.99744	0.99872	1.99744	1.49808	0	1.49808	0.99872	3.49552	0	2.99616	1.49808	1.49808	2.4968	0	1.99744	0.99872	0.49936	1.49808	0	1.49808	0.49936	0.99872	0.49936
-316.46	0	0	0	0	0	0	0	0	0.500657	4.00526	8.01051	5.00657	5.50723	5.00657	6.50854	5.00657	5.00657	3.00394	0	2.00263	2.50329	2.00263	1.50197	1.50197	1.50197	2.00263	1.50197	1.00131	1.50197	1.00131	1.00131	1.00131	2.00263	2.00263	1.00131	1.50197	1.50197	2.50329	3.00394	0	1.00131	0	2.00263	1.00131	0.500657	0	1.50197	1.00131	0.500657
-316.36	0	0	0	0	0	0	0	0	2.97918	4.9653	3.97224	3.97224	5.46183	4.9653	5.46183	2.97918	5.46183	2.97918	2.97918	2.97918	5.46183	2.97918	3.47571	1.48959	0.99306	1.98612	2.48265	2.48265	0.99306	1.98612	0.99306	1.98612	0.49653	0.49653	0	3.47571	1.98612	2.48265	0.99306	1.48959	0.99306	2.97918	0	0	0	0	0.49653	1.98612	0.99306
-316.26	0	0	0	0	0	0	0	0	3.4775	5.96143	7.94858	4.96786	6.45822	5.46465	5.46465	3.4775	4.96786	3.97429	3.97429	3.97429	0.993572	3.4775	1.98714	1.98714	1.98714	1.98714	1.49036	0.496786	1.98714	0.496786	0.993572	0.496786	1.49036	0.496786	0.993572	2.48393	1.98714	2.48393	0.496786	0.993572	0.993572	0.993572	0.496786	1.49036	0	0.496786	0.496786	0	0.496786
-316.16	0	0	0	0	0	0	0	0	1.5106	5.53888	3.52474	5.03534	5.53888	4.02828	1.00707	4.02828	5.53888	7.04948	3.52474	1.00707	1.5106	2.01414	1.5106	3.52474	1.5106	2.01414	2.01414	0.503534	2.01414	2.51767	2.01414	1.5106	1.00707	1.5106	2.51767	0.503534	0.503534	0.503534	2.01414	0.503534	1.5106	0.503534	0.503534	1.5106	0	0	0	0	0
-316.06	0	0	0	0	0	0	0	0	3.04507	7.61268	4.56761	2.53756	3.04507	5.07512	3.55258	6.09014	4.06009	5.07512	2.53756	3.04507	2.03005	2.53756	0.507512	0.507512	2.53756	2.53756	2.03005	1.01502	2.53756	2.53756	2.03005	0.507512	0.507512	4.56761	0.507512	2.53756	0	1.01502	1.01502	1.01502	1.01502	1.52254	0	1.52254	2.03005	0	0.507512	1.52254	0
-315.96	0	0	0	0	0	0	0	0	3.54139	6.07096	4.55322	2.52957	2.52957	6.07096	4.55322	4.04731	3.54139	3.03548	3.03548	4.04731	2.52957	5.56505	1.51774	3.03548	2.52957	0.505913	2.52957	1.51774	2.02365	1.51774	3.54139	1.51774	3.03548	1.51774	2.02365	1.01183	0.505913	0.505913	0	1.51774	1.51774	0	2.02365	1.01183	1.01183	0	0.505913	2.02365	1.51774
-315.86	0	0	0	0	0	0	0	0	3.5046	4.50591	4.50591	4.50591	9.01183	6.50854	5.00657	3.00394	4.00526	4.00526	6.00788	2.50329	4.00526	3.5046	1.50197	4.50591	1.00131	2.00263	2.00263	1.00131	2.00263	1.50197	2.00263	1.00131	2.50329	3.00394	3.00394	3.00394	2.50329	2.50329	1.50197	2.50329	1.00131	0.500657	2.00263	2.00263	0	1.50197	2.50329	1.50197	0
-315.76	0	0	0	0	0	0	0	0	1.97695	6.91934	3.95391	2.47119	6.4251	4.44814	2.96543	4.44814	1.97695	4.44814	3.45967	3.95391	2.47119	1.48271	2.47119	1.97695	0.494238	2.47119	1.48271	1.48271	2.47119	3.45967	2.47119	0.988477	0.988477	1.48271	0.988477	1.48271	0.494238	2.47119	0.494238	0.494238	1.48271	0.494238	0.988477	0.988477	0.988477	0.494238	0.494238	0.988477	0
-315.66	0	0	0	0	0	0	0	0	5.43384	3.45789	5.92782	7.40977	2.96391	2.96391	5.92782	4.93985	2.46992	5.92782	5.92782	2.46992	4.93985	2.46992	0.493985	0.493985	3.45789	1.97594	0.98797	1.97594	2.96391	0.98797	0	0.98797	2.46992	1.48195	2.46992	0.493985	2.96391	1.48195	2.96391	3.45789	0.493985	0.493985	0.98797	0	0.98797	0.98797	0	0.98797	1.48195
-315.56	0	0	0	0	0	0	0	0	3.51373	7.52941	3.01177	6.02353	5.01961	6.02353	4.51765	4.51765	4.01569	6.02353	3.01177	2.5098	2.00784	1.00392	4.01569	2.00784	1.50588	3.51373	1.00392	3.01177	2.00784	2.00784	2.00784	1.50588	2.00784	1.00392	0.501961	1.00392	2.00784	1.50588	3.51373	0.501961	1.00392	2.00784	2.00784	1.00392	0.501961	1.50588	0	0	2.00784
-315.46	0	0	0	0	0	0	0	0	2.51373	7.5412	7.5412	6.5357	7.5412	5.02746	6.03296	7.03845	5.02746	2.01099	6.03296	3.51922	4.52472	4.02197	4.52472	3.01648	2.01099	3.01648	1.00549	2.51373	2.01099	0.502746	2.51373	0	2.01099	2.51373	1.50824	2.01099	1.50824	1.50824	1.50824	1.00549	1.50824	3.01648	1.00549	0.502746	1.50824	1.00549	0	0	2.01099
-315.36	0	0	0	0	0	0	0	0	3.9825	8.46281	9.95625	2.48906	5.97375	3.9825	3.48469	3.9825	6.96937	3.48469	4.48031	0.497812	2.48906	1.99125	2.98687	3.48469	2.48906	1.49344	0.995625	2.48906	1.49344	2.98687	1.99125	1.99125	2.48906	0.497812	0.995625	1.49344	1.99125	0.497812	1.49344	0.995625	0.995625	1.49344	1.49344	0.995625	0.995625	0.995625	1.49344	1.49344	0.995625
-315.26	0	0	0	0	0	0	0	0	7.45948	7.45948	4.47569	3.48109	3.48109	4.97299	5.96758	3.48109	5.47028	4.47569	3.48109	1.4919	0.497299	3.48109	4.97299	2.48649	1.98919	1.4919	3.97839	2.48649	0.994597	1.4919	0.994597	0.994597	1.4919	1.4919	0.994597	1.98919	0.994597	0.497299	1.4919	0.497299	2.48649	0.497299	0.497299	0.497299	0.994597	0.994597	1.4919	0.994597	0
-315.16	0	0	0	0	0	0	0	0	0.505118	5.05118	4.04094	2.52559	4.54606	6.56653	5.05118	4.04094	4.04094	1.51535	2.02047	3.53582	1.51535	3.53582	3.53582	2.52559	4.04094	2.02047	2.52559	2.02047	1.01024	2.02047	2.02047	4.04094	2.02047	2.02047	0.505118	1.51535	2.52559	0.505118	1.01024	1.51535	1.51535	1.51535	1.01024	0.505118	0	1.01024	0.505118	0	0.505118
-315.06	0	0	0	0	0	0	0	0	3.04187	6.59071	4.05582	2.53489	5.57676	7.60467	5.06978	4.5628	8.11164	5.06978	1.52093	4.5628	1.52093	2.02791	3.04187	3.54884	1.52093	1.52093	1.01396	0.506978	2.53489	2.02791	1.01396	1.01396	2.02791	1.01396	1.01396	1.52093	1.52093	1.52093	0.506978	2.02791	1.01396	0	0	2.02791	1.01396	1.01396	0.506978	1.52093	0
-314.96	0	0	0	0	0	0	0	0	4.06437	6.09656	8.6368	6.60461	3.55633	6.60461	3.55633	4.57242	3.04828	4.57242	2.54023	6.60461	6.60461	4.57242	4.06437	3.04828	2.03219	1.01609	2.03219	0.508047	0.508047	2.03219	2.03219	2.54023	1.52414	2.03219	1.52414	1.52414	4.57242	1.52414	2.03219	0	2.03219	2.03219	0.508047	0	0	1.01609	0.508047	1.01609	1.01609
-314.86	0	0	0	0	0	0	0	0	6.03296	5.53021	6.03296	2.51373	7.5412	6.5357	3.01648	7.03845	2.51373	1.00549	1.50824	4.02197	3.01648	4.02197	1.00549	2.01099	2.51373	4.02197	2.01099	1.50824	1.50824	1.50824	1.00549	1.50824	2.51373	0.502746	1.50824	2.51373	1.00549	1.00549	3.01648	1.50824	0	1.50824	2.01099	1.50824	1.50824	2.01099	0	0.502746	1.00549
-314.76	0	0	0	0	0	0	0	0	2.95633	4.92722	7.88356	7.88356	6.40539	1.97089	3.94178	3.94178	3.94178	4.4345	2.46361	2.95633	0.492722	0.985444	3.44906	1.97089	1.97089	2.95633	1.47817	3.44906	1.47817	1.47817	0.492722	0.985444	1.47817	1.47817	0.492722	3.44906	0.492722	0.985444	2.46361	0.985444	1.47817	1.47817	1.47817	1.47817	1.97089	0.985444	1.47817	0.492722	0.492722
-314.66	0	0	0	0	0	0	0	0	4.95509	5.4506	6.44162	4.95509	3.46856	6.44162	6.93712	5.94611	2.47754	3.46856	1.98204	2.47754	3.46856	5.4506	5.94611	3.46856	3.46856	1.48653	0.991018	2.97305	1.98204	0.991018	0.495509	0.991018	3.96407	2.97305	1.48653	1.48653	0.495509	1.48653	1.98204	0.495509	0.495509	0.991018	0.495509	0.495509	0.495509	0.991018	1.48653	0	0
-314.56	0	0	0	0	0	0	0	0	3.4793	5.96451	6.46155	2.98225	4.47338	5.46746	6.46155	2.98225	5.96451	5.96451	5.46746	3.97634	2.48521	5.96451	1.49113	3.4793	2.98225	1.98817	1.98817	1.98817	2.48521	0.497042	1.98817	1.49113	0.497042	3.4793	3.4793	0.497042	1.49113	1.49113	2.98225	0.497042	1.49113	1.49113	0.497042	0.497042	2.48521	0.497042	0.994084	0.994084	1.49113
-314.46	0	0	0	0	0	0	0	0	3.48469	3.9825	2.48906	6.47156	5.97375	4.48031	4.48031	4.97812	4.97812	3.48469	3.48469	4.97812	2.48906	1.49344	4.97812	2.98687	0.995625	2.98687	1.49344	3.48469	2.48906	1.99125	2.48906	1.99125	0.995625	0.497812	2.48906	2.48906	1.99125	1.99125	0.995625	1.49344	1.99125	0	1.99125	0.995625	1.49344	0.995625	0.497812	0	0.995625
-314.36	0	0	0	0	0	0	0	0	1.98919	3.97839	6.96218	4.97299	4.47569	7.95678	4.47569	9.44867	2.48649	2.48649	1.98919	1.4919	1.98919	2.98379	2.98379	1.4919	1.4919	0.994597	1.4919	0.497299	0.994597	2.48649	1.4919	0.497299	0.994597	1.98919	0.497299	1.4919	0.994597	2.48649	3.48109	2.48649	1.4919	0.497299	1.4919	0	0.994597	0.497299	0	0.994597	2.48649
-314.26	0	0	0	0	0	0	0	0	2.5098	5.01961	6.52549	6.02353	8.03137	3.01177	5.52157	4.51765	8.03137	6.02353	4.01569	2.00784	1.00392	4.51765	2.5098	1.00392	0.501961	4.51765	1.50588	3.01177	2.00784	0.501961	0.501961	1.50588	2.00784	1.00392	1.50588	0.501961	1.50588	1.50588	0.501961	1.50588	0.501961	1.00392	0.501961	1.00392	0	1.00392	0.501961	0	1.50588
-314.16	0	0	0	0	0	0	0	0	4.04306	4.04306	5.55921	5.55921	3.53768	6.06459	3.53768	1.51615	4.54844	3.0323	2.52691	2.02153	2.52691	3.53768	3.0323	3.0323	1.51615	2.52691	2.02153	0.505383	1.51615	4.04306	0	1.01077	1.01077	1.01077	1.51615	2.52691	1.01077	2.02153	2.52691	0.505383	0.505383	2.02153	0.505383	1.51615	0	0	0	0.505383	0.505383
-314.06	0	0	0	0	0	0	0	0	3.04507	6.09014	8.12019	4.56761	3.55258	6.59765	4.56761	3.04507	4.56761	2.03005	5.07512	4.06009	3.55258	5.58263	1.01502	1.52254	2.03005	3.55258	3.04507	1.52254	1.01502	0.507512	0	1.01502	1.01502	0.507512	1.01502	2.53756	0.507512	2.03005	0.507512	2.03005	1.52254	1.52254	0.507512	0	0.507512	0	0.507512	1.01502	0.507512
-313.96	0	0	0	0	0	0	0	0	3.05795	6.11591	4.58693	6.62556	4.58693	3.05795	2.54829	4.58693	4.07727	1.52898	4.07727	2.54829	1.52898	3.56761	3.56761	2.03864	3.56761	0	1.01932	1.52898	2.03864	1.52898	0	1.01932	1.01932	0.509659	2.03864	2.03864	2.54829	0.509659	0	1.01932	0.509659	0.509659	1.01932	0.509659	1.01932	1.52898	0.509659	0.509659	0.509659
-313.86	0	0	0	0	0	0	0	0	3.01177	6.02353	8.03137	2.5098	6.02353	2.5098	2.5098	3.01177	4.51765	1.50588	3.01177	4.01569	3.01177	1.00392	2.00784	2.00784	1.50588	3.51373	0.501961	1.50588	2.5098	0	0.501961	1.00392	1.00392	1.50588	3.51373	3.01177	0.501961	0.501961	2.00784	0.501961	1.00392	1.00392	0	0.501961	2.00784	1.50588	2.00784	1.50588	0.501961
-313.76	0	0	0	0	0	0	0	0	3.45967	4.94238	4.94238	4.94238	6.4251	3.95391	5.43662	0.988477	4.94238	2.47119	3.45967	2.47119	3.45967	0.988477	2.96543	0	2.47119	0.494238	1.48271	1.48271	1.48271	0.988477	2.96543	1.48271	1.97695	0.988477	3.45967	2.47119	0.988477	0	0.988477	0.988477	0	0.494238	1.48271	0.494238	0.494238	0.988477	2.47119	0.494238	1.97695
-313.66	0	0	0	0	0	0	0	0	2.475	7.425	3.465	3.465	4.455	2.475	1.485	4.95	6.435	2.475	3.465	2.97	3.96	1.98	0.99	3.465	0.495	2.475	2.97	2.475	1.485	1.98	0.99	1.98	1.485	1.485	0.99	1.98	1.485	1.485	1.98	1.485	0	1.98	0	0.99	0	1.485	1.485	0.99	0.99
-313.56	0	0	0	0	0	0	0	0	1.99848	1.49886	2.99771	4.99619	3.49733	6.49504	1.49886	3.49733	5.49581	0.999238	3.99695	2.49809	0.999238	2.49809	3.49733	1.49886	2.99771	1.49886	1.49886	1.99848	0.499619	0.999238	0.999238	1.49886	1.99848	1.49886	0.499619	0.999238	0	0.499619	0.999238	0.999238	1.49886	0.999238	0.999238	0	0.999238	0.499619	0.999238	0.999238	1.49886
-313.46	0	0	0	0	0	0	0	0	1.49575	3.49009	2.49292	4.48726	3.49009	3.98868	4.48726	1.49575	3.49009	3.49009	3.49009	3.49009	3.98868	2.49292	1.49575	0.99717	1.49575	0.99717	2.49292	1.49575	1.99434	1.99434	0.99717	0.99717	2.49292	2.99151	1.99434	0.99717	1.99434	1.49575	0	0.99717	0.498585	1.49575	0.498585	0	0.498585	0.99717	0	0.99717	0.498585
-313.36	0	0	0	0	0	0	0	0	1.48882	3.97019	7.94039	4.96274	3.47392	3.97019	2.48137	1.9851	2.48137	2.97765	4.96274	1.48882	2.48137	3.47392	1.9851	1.48882	0.992549	2.48137	2.48137	0.496274	0	0.992549	0.992549	0.496274	0	0.992549	0.992549	0	2.48137	1.48882	0.992549	1.48882	0.992549	0	0.992549	1.48882	0	1.48882	0.992549	0.992549	1.48882
-313.26	0	0	0	0	0	0	0	0	2.97918	4.9653	2.97918	3.47571	4.46877	3.97224	3.97224	2.97918	4.46877	3.47571	2.48265	1.98612	0.99306	3.47571	1.48959	0.99306	2.48265	0.49653	0.49653	1.48959	1.98612	0.49653	0.99306	1.48959	0.49653	0	0.99306	0	1.48959	0.99306	0.49653	1.98612	0.99306	0.99306	1.48959	0.99306	0	0.99306	0.49653	1.98612	0
-313.16	0	0	0	0	0	0	0	0	3.00863	6.5187	4.51295	3.00863	4.51295	3.00863	3.00863	3.00863	5.01438	3.51007	2.50719	4.51295	3.00863	1.50432	0.501438	0.501438	2.50719	1.50432	2.00575	1.50432	2.00575	3.00863	1.50432	1.50432	2.50719	0.501438	2.50719	0.501438	0.501438	2.00575	1.50432	1.50432	0	1.00288	2.00575	0.501438	0.501438	0	1.50432	2.00575	0
-313.06	0	0	0	0	0	0	0	0	5.10469	5.61515	6.63609	4.59422	2.04187	4.59422	6.12562	2.55234	2.55234	2.55234	6.12562	3.57328	1.02094	3.06281	3.06281	1.53141	2.04187	1.53141	3.06281	2.55234	0.510469	2.55234	2.04187	2.04187	0.510469	0.510469	2.55234	1.02094	3.06281	2.55234	1.02094	2.04187	1.02094	0.510469	1.02094	1.02094	0.510469	0	1.53141	0	0.510469
-312.96	0	0	0	0	0	0	0	0	1.02365	5.63006	5.63006	2.55912	3.58277	4.09459	4.09459	5.63006	2.55912	2.55912	1.53547	3.58277	2.55912	1.53547	1.53547	1.02365	1.02365	1.53547	1.02365	1.02365	4.09459	3.58277	1.53547	1.53547	0	0	1.53547	1.53547	0.511824	1.02365	1.53547	0.511824	1.53547	0.511824	1.02365	0.511824	0	1.53547	0	0.511824	0
-312.86	0	0	0	0	0	0	0	0	2.00784	3.01177	5.52157	5.01961	2.5098	1.50588	3.01177	3.51373	4.01569	3.01177	2.00784	2.5098	4.01569	3.51373	2.5098	2.5098	2.5098	2.00784	1.50588	1.00392	2.00784	0.501961	1.00392	1.50588	1.00392	2.00784	1.50588	0.501961	1.00392	1.00392	1.50588	0.501961	2.00784	0	1.00392	0.501961	1.00392	1.00392	0	1.00392	0.501961
-312.76	0	0	0	0	0	0	0	0	1.97898	5.4422	6.43169	6.43169	5.4422	2.96847	3.95797	2.96847	3.95797	3.95797	2.96847	1.48424	2.96847	1.97898	1.97898	1.48424	1.97898	3.46322	0.989491	1.97898	1.97898	2.47373	0	1.97898	0.989491	1.97898	0.494746	0.989491	2.96847	1.97898	0.989491	0.989491	1.97898	1.97898	0	1.48424	1.48424	1.48424	0.494746	1.48424	0.494746
-312.66	0	0	0	0	0	0	0	0	2.47627	5.94305	2.97153	2.47627	6.93356	1.98102	2.47627	3.46678	3.96203	3.46678	6.93356	0.990508	2.97153	1.48576	1.48576	0.990508	2.47627	0.990508	2.47627	0.990508	2.47627	3.46678	1.48576	1.98102	0.495254	0.495254	0.495254	1.98102	0.990508	1.48576	0.990508	0.990508	0.990508	0.990508	1.48576	0	1.48576	0	0.990508	0.990508	1.48576
-312.56	0	0	0	0	0	0	0	0	3.49371	4.99101	5.49011	4.99101	3.99281	7.98562	6.48832	4.99101	1.4973	3.49371	4.99101	1.99641	3.49371	2.99461	2.99461	1.4973	0	1.99641	1.4973	1.99641	0.998203	2.99461	1.4973	1.99641	1.99641	2.99461	0.499101	0.998203	0.499101	0	1.4973	0.499101	1.4973	1.99641	0	0.998203	0.499101	0.499101	1.4973	0.998203	1.4973
-312.46	0	0	0	0	0	0	0	0	2.50199	4.00318	4.50357	4.00318	4.00318	3.00238	5.50437	4.50357	5.50437	2.50199	1.00079	2.00159	2.50199	5.00397	2.50199	2.00159	3.00238	4.00318	2.00159	2.50199	0.500397	2.00159	1.00079	1.00079	0.500397	1.00079	2.00159	2.50199	1.00079	0.500397	2.00159	0.500397	1.00079	2.50199	0	1.50119	1.50119	1.50119	1.50119	1.50119	1.00079
-312.36	0	0	0	0	0	0	0	0	2.48649	3.97839	2.48649	4.97299	6.46488	4.47569	3.48109	3.48109	2.98379	2.98379	4.97299	1.4919	4.47569	0.497299	0.994597	4.47569	1.98919	1.4919	3.48109	0.994597	1.98919	0	1.4919	0.994597	0.994597	2.98379	0.994597	1.98919	0	0	0.994597	1.98919	0.497299	0.994597	0.497299	0.497299	1.4919	0	0.497299	0.994597	0.497299
-312.26	0	0	0	0	0	0	0	0	5.47311	5.47311	3.48289	4.97555	4.97555	4.478	3.48289	5.97066	3.98044	4.478	0.995111	3.48289	4.97555	0	2.48778	2.48778	2.48778	1.99022	2.48778	1.99022	0.497555	3.48289	2.98533	0.995111	0.995111	1.99022	2.48778	0.995111	0.995111	2.98533	0	0	0.995111	0.497555	0.995111	2.48778	0.497555	0.497555	0.497555	0	0
-312.16	0	0	0	0	0	0	0	0	2.51636	3.5229	5.03271	5.03271	5.03271	7.0458	4.52944	3.01963	3.5229	1.50981	0.503271	3.5229	2.01309	2.01309	3.5229	2.01309	2.01309	1.50981	1.50981	1.00654	1.50981	1.50981	1.50981	2.01309	2.01309	0.503271	1.00654	1.00654	3.5229	0	1.00654	1.50981	2.01309	0.503271	0.503271	0	1.00654	1.00654	1.50981	0.503271	1.00654
-312.06	0	0	0	0	0	0	0	0	1.01449	4.5652	4.05796	3.55071	5.07245	3.04347	4.5652	3.04347	3.55071	4.05796	3.04347	2.53622	3.04347	1.52173	1.52173	3.04347	2.02898	1.01449	3.04347	1.01449	1.52173	3.04347	1.01449	1.52173	1.52173	1.01449	0.507245	0	1.52173	1.52173	1.52173	1.01449	1.52173	1.52173	0.507245	0	0	1.01449	0.507245	0	1.01449
-311.96	0	0	0	0	0	0	0	0	2.52559	6.06141	7.57677	3.03071	2.52559	4.04094	5.5563	1.51535	4.54606	3.53582	4.54606	2.52559	3.53582	2.02047	2.02047	2.52559	1.51535	3.03071	2.02047	0	2.02047	1.01024	1.01024	1.01024	0.505118	2.02047	2.52559	1.01024	1.51535	1.51535	1.51535	0.505118	0	0.505118	0	1.01024	1.01024	1.01024	1.01024	1.01024	0.505118
-311.86	0	0	0	0	0	0	0	0	1.50275	8.01468	5.00917	4.00734	3.0055	4.50826	2.00367	6.01101	4.00734	3.0055	1.00183	2.50459	1.00183	3.50642	1.00183	1.50275	1.00183	1.50275	1.00183	2.00367	3.50642	1.50275	1.50275	0	1.50275	2.50459	3.0055	2.00367	0.500917	1.00183	2.00367	0.500917	1.00183	1.00183	1.50275	0	0.500917	1.00183	0.500917	0	0
-311.76	0	0	0	0	0	0	0	0	2.98687	3.9825	5.47594	5.47594	4.97812	4.48031	4.48031	4.48031	5.47594	2.48906	3.48469	3.9825	4.48031	2.98687	0.995625	0.497812	2.48906	1.49344	0.995625	0.995625	1.49344	2.98687	4.48031	1.99125	0.497812	0.995625	0.497812	1.49344	1.49344	0.497812	0.995625	1.99125	0.497812	0.497812	0.995625	1.99125	0.995625	0.497812	2.48906	0.497812	0
-311.66	0	0	0	0	0	0	0	0	3.98456	3.98456	3.48649	5.47877	4.48263	4.48263	3.48649	1.99228	0.996139	2.49035	2.98842	2.49035	2.98842	0.49807	1.99228	0.996139	2.98842	1.49421	0.49807	0.996139	2.49035	1.49421	0.49807	2.49035	0.996139	0.996139	1.99228	1.99228	3.48649	0	2.98842	1.99228	0	1.49421	3.48649	0.996139	1.99228	0.996139	0.996139	0	0.996139
-311.56	0	0	0	0	0	0	0.49936	0	1.99744	4.49424	4.49424	3.49552	6.49168	2.4968	3.49552	4.9936	7.98976	1.49808	2.4968	3.99488	4.49424	1.49808	2.4968	2.99616	1.49808	2.99616	2.4968	3.49552	1.49808	1.99744	2.99616	2.4968	1.99744	1.99744	0	2.99616	2.99616	1.99744	1.49808	0.99872	0.49936	0.49936	0.99872	0.49936	0.99872	0.99872	1.99744	1.49808	0
-311.46	0	0	0	0	0	0	0	0	3.00707	6.01413	6.51531	5.01178	5.51296	4.5106	3.50824	5.01178	1.50353	1.50353	5.01178	2.50589	4.5106	3.50824	1.50353	4.5106	2.50589	1.50353	3.00707	0	2.00471	2.00471	1.50353	0	1.00236	2.50589	0.501178	2.00471	0.501178	1.00236	3.00707	1.00236	2.50589	0.501178	0.501178	1.00236	1.50353	2.00471	1.00236	2.50589	0
-311.36	0	0	0	0	0	0	0	0	3.98044	2.48778	4.478	2.98533	6.96578	2.98533	1.99022	2.48778	2.48778	4.478	3.48289	2.98533	2.98533	2.98533	2.48778	2.48778	1.49267	2.48778	1.99022	1.99022	1.99022	0.497555	0.497555	0.497555	1.49267	0.497555	1.99022	0.995111	1.49267	0	0.995111	1.49267	1.49267	1.99022	0.497555	1.49267	0.995111	2.98533	0.995111	0.497555	0.995111
-311.26	0	0	0	0	0	0	0	0	1.49498	3.98662	5.97993	4.48494	4.48494	5.4816	5.4816	4.48494	4.48494	4.48494	0.996654	4.48494	1.49498	2.98996	4.48494	1.49498	2.49164	2.98996	0.996654	1.49498	2.49164	0	1.49498	0.498327	0.498327	1.49498	0.996654	0.498327	1.49498	1.49498	1.49498	1.99331	0	0.996654	0.498327	0.996654	0.498327	0.498327	0.996654	0.996654	0.498327
-311.16	0	0	0	0	0	0	0	0	3.02279	5.54177	6.04557	1.51139	3.02279	6.04557	4.53418	4.53418	3.52658	3.02279	2.51899	3.52658	2.01519	1.51139	2.01519	3.02279	3.02279	3.02279	2.01519	1.51139	1.51139	1.51139	2.01519	1.0076	2.51899	1.51139	3.52658	0	1.0076	0.503798	2.01519	0.503798	1.0076	1.51139	0	0.503798	1.0076	0.503798	0.503798	0.503798	0
-311.06	0	0	0	0	0	0	0	0	3.04667	4.06223	4.06223	5.07779	3.55445	2.03112	4.57001	4.57001	6.09335	4.06223	4.06223	3.55445	3.55445	1.52334	1.01556	0.507779	1.52334	2.5389	2.03112	1.52334	1.52334	0.507779	2.5389	0.507779	1.52334	1.52334	1.01556	0.507779	1.01556	1.52334	1.01556	0.507779	0.507779	2.03112	2.5389	0.507779	0.507779	0.507779	1.01556	1.52334	1.01556
-310.96	0	0	0	0	0	0	0	0	3.54325	5.56797	4.04943	7.59268	3.03707	6.07415	4.55561	5.06179	6.07415	3.54325	2.53089	4.04943	3.03707	2.53089	0.506179	1.51854	1.51854	1.51854	2.53089	1.01236	2.02472	2.02472	1.01236	1.01236	0.506179	1.01236	2.02472	1.01236	2.02472	1.01236	1.01236	2.53089	1.01236	0.506179	0.506179	0	1.01236	1.01236	0.506179	0	1.01236
-310.86	0	0	0	0	0	0	0	0	3.51007	3.51007	3.51007	6.01726	6.5187	4.01151	4.51295	4.01151	1.50432	4.51295	2.50719	3.00863	3.51007	1.50432	4.01151	2.50719	0.501438	1.50432	1.50432	0.501438	0.501438	3.00863	2.00575	1.00288	0.501438	2.50719	1.50432	1.50432	2.00575	1.50432	1.50432	1.50432	1.00288	1.00288	1.00288	1.50432	1.50432	0	0	0.501438	2.00575
-310.76	0	0	0	0	0	0	0	0	2.45984	4.91968	5.41164	5.90361	4.91968	4.91968	3.93574	5.41164	1.4759	1.96787	2.95181	2.45984	5.41164	3.44377	2.45984	1.96787	1.96787	1.4759	0.491968	2.45984	2.95181	1.96787	1.4759	0.983935	0.983935	0.491968	1.4759	1.4759	1.4759	0.983935	1.4759	0.491968	1.4759	2.95181	0	0.983935	1.4759	0.983935	0.491968	0.983935	1.4759
-310.66	0	0	0	0	0	0	0	0	4.95	6.93	6.435	7.92	4.455	5.94	5.94	2.475	4.95	3.465	4.455	4.455	4.95	4.455	1.485	4.455	1.485	1.98	1.485	1.98	1.485	3.465	1.98	1.485	0.99	0	1.98	1.98	1.98	1.98	2.475	1.98	0	0.99	0.495	0.99	1.485	0.495	1.485	0	0.99
-310.56	0	0	0	0	0	0	0	0	2.50459	6.51192	4.50826	5.00917	2.50459	4.50826	3.50642	3.0055	2.00367	5.00917	1.50275	2.50459	4.50826	3.0055	1.50275	1.00183	1.50275	1.50275	3.0055	1.00183	1.00183	1.00183	1.50275	2.50459	1.50275	2.50459	1.00183	2.50459	2.00367	1.00183	2.00367	1.00183	2.00367	1.00183	1.50275	1.00183	0	1.00183	0.500917	0.500917	0
-310.46	0	0	0	0	0	0	0	0	3.53027	4.53892	2.52162	8.0692	4.0346	4.0346	4.0346	1.51297	7.56487	5.04325	5.04325	2.52162	2.52162	1.51297	1.51297	2.52162	1.51297	2.0173	2.0173	1.51297	0.504325	1.51297	1.51297	0.504325	2.0173	0.504325	0	1.51297	1.51297	1.51297	2.0173	2.0173	0	2.0173	0.504325	1.00865	1.51297	1.00865	0.504325	0.504325	1.00865
-310.36	0	0	0	0	0	0	0	0	3.48649	1.99228	6.97297	3.48649	4.9807	3.48649	3.48649	3.98456	4.48263	0.996139	3.48649	4.9807	1.99228	2.49035	2.98842	3.48649	2.49035	1.49421	2.49035	1.49421	1.49421	3.48649	0.49807	2.49035	0.996139	0.996139	1.49421	2.49035	0.996139	1.49421	1.99228	0.49807	1.99228	0	0.49807	0.49807	0.996139	0.996139	0.996139	0.996139	0.996139
-310.26	0	0	0	0	0	0	0	0	1.99951	7.99805	6.99829	5.99854	4.99878	3.49915	2.49939	4.4989	4.4989	5.49866	1.99951	3.99902	3.49915	2.99927	1.99951	0.999756	1.49963	1.49963	1.49963	1.49963	1.99951	1.99951	2.99927	0.999756	1.99951	0.999756	1.49963	1.49963	0.999756	1.49963	1.49963	1.49963	0.999756	1.99951	0.499878	0.499878	0	0.999756	0	1.49963	0.499878
-310.16	0	0	0	0	0	0	0	0	1.51456	5.04853	4.54368	6.56309	5.04853	3.02912	3.02912	4.54368	1.51456	3.53397	3.02912	1.00971	2.52427	1.51456	2.01941	1.51456	4.03883	3.02912	1.51456	1.51456	1.51456	2.52427	1.51456	2.52427	2.01941	1.00971	4.03883	2.52427	3.02912	1.00971	0.504853	2.52427	1.00971	3.53397	1.00971	1.00971	1.00971	0.504853	0	1.51456	0.504853
-310.06	0	0	0	0	0	0	0	0	6.60461	4.06437	6.09656	4.06437	3.55633	9.14484	5.08047	6.60461	3.55633	2.03219	2.03219	3.04828	3.04828	2.54023	1.52414	3.04828	2.54023	2.54023	1.52414	0.508047	2.54023	2.03219	2.54023	3.55633	1.52414	1.01609	1.52414	3.04828	1.52414	1.01609	1.52414	1.52414	1.01609	1.52414	0	1.01609	2.03219	1.01609	1.52414	0.508047	0.508047
-309.96	0	0	0	0	0	0	0	0	2.03326	2.54157	5.59146	6.09978	2.54157	4.57483	5.59146	6.60809	4.06652	2.54157	5.08315	4.06652	3.04989	3.5582	3.5582	1.01663	3.5582	2.54157	1.01663	1.01663	2.54157	1.52494	2.54157	2.54157	0.508315	1.52494	2.54157	3.04989	1.52494	1.01663	0	2.03326	0	1.52494	1.52494	1.01663	0.508315	2.03326	1.01663	2.54157	0.508315
-309.86	0	0	0	0	0	0	0	0	4.51295	5.01438	6.5187	4.51295	6.5187	5.51582	6.5187	2.00575	4.01151	2.00575	3.00863	3.00863	3.00863	2.50719	4.51295	0.501438	2.00575	1.00288	2.00575	2.50719	2.50719	2.00575	1.00288	2.00575	1.50432	1.00288	0.501438	1.50432	0.501438	1.50432	0.501438	0	1.50432	1.00288	0.501438	0.501438	0.501438	1.00288	1.50432	0	1.00288
-309.76	0	0	0	0	0	0	0	0	3.45082	7.88759	6.90164	4.92974	4.92974	4.92974	5.91569	5.91569	3.94379	3.45082	4.43677	3.45082	4.43677	1.9719	0.985949	1.47892	3.45082	2.95785	3.45082	2.95785	2.95785	1.47892	2.46487	1.47892	0.492974	3.94379	0.492974	1.9719	0.492974	0.492974	0	0.492974	1.9719	1.47892	0.985949	0.492974	1.47892	0	0.985949	0	2.46487
-309.66	0	0	0	0	0	0	0	0	3.47035	3.47035	3.47035	6.94069	4.95764	2.97458	3.47035	3.47035	2.97458	1.98305	4.46187	2.47882	3.47035	2.97458	2.97458	2.97458	0	1.48729	1.48729	1.98305	1.48729	0.991527	2.47882	0.495764	0.991527	0.991527	0.495764	0.991527	0.495764	3.96611	0.991527	0.495764	0.495764	0.991527	1.48729	0	0.495764	0	0.991527	0.495764	0.991527
-309.56	0	0	0	0	0	0	0	0	1.99022	7.96089	3.98044	7.96089	2.98533	3.98044	5.97066	4.478	4.478	3.48289	4.97555	4.478	2.98533	4.478	2.48778	1.99022	2.48778	1.49267	1.49267	1.99022	1.49267	2.98533	0.995111	1.99022	1.49267	0.497555	0.995111	1.99022	0	0.497555	2.98533	1.49267	0.497555	0.995111	1.49267	0.497555	0.995111	0.995111	0	0.995111	0
-309.46	0	0	0	0	0	0	0	0	3.9825	5.97375	4.97812	3.48469	3.9825	3.9825	2.98687	2.48906	0.995625	3.9825	2.48906	4.97812	5.47594	1.49344	1.99125	2.48906	2.48906	3.48469	0.995625	2.48906	2.48906	0.995625	2.48906	1.49344	1.49344	0.497812	1.99125	0.497812	0.995625	0.995625	0	0	0.497812	1.49344	0	0.497812	0.995625	0.995625	0.497812	1.49344	1.49344
-309.36	0	0	0	0	0	0	0	0	2.99151	4.98585	4.98585	1.49575	3.98868	0.99717	6.4816	3.98868	3.49009	6.4816	3.98868	2.99151	2.49292	1.99434	3.49009	2.99151	0.99717	0.99717	1.99434	1.99434	1.99434	0.99717	1.49575	2.49292	2.49292	0.99717	0	0.99717	0.498585	1.49575	0.498585	0	0.99717	0.99717	0.99717	0.498585	1.99434	1.99434	0.498585	0.498585	1.49575
-309.26	0	0	0	0	0	0	0	0	4.52472	2.51373	5.53021	6.03296	1.50824	6.5357	7.03845	3.51922	2.01099	6.5357	1.00549	4.02197	3.51922	2.01099	4.02197	2.01099	0.502746	2.01099	1.50824	3.01648	2.51373	2.51373	0.502746	2.01099	3.01648	1.50824	1.00549	2.01099	0	2.51373	2.01099	0	1.50824	1.00549	1.00549	1.00549	1.00549	2.01099	1.50824	1.00549	0.502746
-309.16	0	0	0	0	0	0	0	0	1.01183	6.57687	8.60052	3.54139	4.55322	5.56505	5.05913	6.57687	5.05913	4.04731	1.51774	2.52957	3.54139	3.03548	2.52957	2.02365	3.03548	3.54139	1.51774	1.51774	1.01183	2.52957	1.51774	2.02365	0	3.03548	4.04731	2.02365	3.03548	2.52957	1.01183	0.505913	0.505913	1.51774	0.505913	0.505913	1.51774	1.01183	1.01183	0.505913	0.505913
-309.06	0	0	0	0	0	0	0	0	3.0515	7.12016	4.57725	8.64591	6.61158	6.61158	5.59441	7.62874	6.103	3.56008	1.52575	4.57725	3.0515	3.0515	2.03433	2.03433	2.54291	4.06866	2.03433	2.54291	0.508583	4.06866	3.0515	1.52575	1.52575	1.52575	4.06866	1.01717	2.54291	2.54291	0.508583	1.52575	1.52575	0	0.508583	0	0.508583	0	2.03433	2.03433	1.01717
-308.96	0	0	0	0	0	0	0	0	4.05582	6.59071	5.06978	6.08373	4.5628	6.08373	8.61862	6.59071	4.5628	3.54884	2.53489	4.5628	1.52093	4.5628	4.05582	3.04187	3.54884	2.53489	2.02791	1.52093	3.54884	2.02791	2.53489	1.01396	2.53489	3.54884	0.506978	1.52093	3.54884	2.53489	2.02791	1.01396	2.53489	1.01396	2.02791	0	0	1.01396	1.01396	1.52093	0.506978
-308.86	0	0	0	0	0	0	0	0	5.52157	7.02745	6.52549	4.51765	7.02745	3.51373	3.51373	6.02353	3.01177	6.52549	5.01961	5.52157	0.501961	3.51373	3.01177	4.01569	2.00784	2.00784	1.50588	2.00784	1.50588	2.00784	1.50588	2.00784	0.501961	2.00784	0.501961	2.5098	1.00392	2.00784	2.5098	0.501961	1.50588	1.00392	1.50588	2.00784	0.501961	0	0	1.00392	1.00392
-308.76	0	0	0	0	0	0	0	0	4.94492	6.92289	2.96695	6.42839	4.94492	6.92289	3.95594	4.45043	3.46144	2.96695	3.46144	2.47246	4.45043	3.46144	2.47246	1.97797	2.96695	2.47246	2.47246	1.48348	1.48348	3.46144	1.48348	0.988984	1.48348	1.97797	3.46144	0.988984	1.48348	0	3.46144	2.47246	0.988984	1.97797	1.48348	1.97797	1.48348	0	1.97797	0.494492	1.48348
-308.66	0	0	0	0	0	0	0	0	2.47754	6.93712	2.97305	4.95509	3.96407	4.95509	2.97305	3.46856	3.96407	4.45958	1.48653	5.94611	2.47754	1.98204	2.97305	5.94611	2.47754	2.47754	2.47754	0.495509	1.48653	3.96407	4.45958	4.95509	1.48653	3.96407	1.98204	0.991018	0.991018	1.48653	3.46856	1.98204	0.991018	0.495509	0	1.98204	0.991018	0.495509	0.991018	1.98204	2.97305
-308.56	0	0	0	0	0	0	0	0	4.48959	3.99074	7.98149	5.48727	1.49653	3.99074	4.98843	4.98843	4.48959	4.48959	2.99306	2.49422	4.48959	3.99074	4.48959	1.49653	0.997686	1.49653	2.49422	1.49653	1.99537	1.49653	0.498843	1.99537	0.498843	0.498843	0.498843	0.997686	0.997686	3.4919	1.49653	0.498843	0.997686	0	0.498843	1.99537	0	3.4919	1.49653	0	0.997686
-308.46	0	0	0	0	0	0	0	0	6.50516	5.00397	5.00397	4.00318	4.00318	3.50278	4.00318	5.00397	3.50278	6.50516	6.50516	4.50357	3.50278	6.00477	3.00238	2.00159	2.50199	4.00318	2.50199	0.500397	2.50199	1.50119	2.50199	1.50119	2.50199	1.50119	3.00238	0.500397	1.50119	1.50119	1.00079	0.500397	0.500397	1.00079	0.500397	0.500397	0.500397	2.00159	0.500397	1.50119	0.500397
-308.36	0	0	0	0	0	0	0	0	1.49653	6.48496	6.48496	8.97917	3.4919	3.99074	3.4919	5.98612	4.98843	4.48959	1.99537	4.98843	3.4919	2.99306	0.997686	3.99074	0.997686	1.49653	1.49653	2.49422	1.49653	2.99306	2.49422	1.99537	0.498843	1.49653	1.49653	1.49653	2.49422	1.49653	1.49653	1.49653	0.997686	1.99537	1.49653	0.997686	0.498843	0	0.997686	1.49653	0.498843
-308.26	0	0	0	0	0	0	0	0	4.96274	8.93294	3.47392	4.96274	6.45157	3.47392	4.46647	4.46647	6.45157	2.48137	3.47392	1.9851	4.96274	1.48882	4.46647	2.97765	4.46647	1.48882	3.47392	2.48137	2.48137	1.48882	2.97765	1.48882	0.496274	1.48882	1.48882	1.9851	0.992549	1.9851	1.48882	1.48882	0.992549	0.992549	1.48882	0.992549	0.992549	0.992549	1.9851	0	0.992549
-308.16	0	0	0	0	0	0	0	0	4.02197	5.53021	6.03296	9.04943	4.02197	4.52472	3.51922	6.5357	3.01648	4.02197	4.52472	5.02746	2.51373	3.01648	3.51922	4.02197	2.01099	4.02197	4.52472	2.51373	1.00549	2.01099	0	1.50824	1.00549	1.00549	1.50824	2.51373	0.502746	0.502746	2.01099	1.00549	0.502746	1.50824	1.00549	2.01099	0.502746	0.502746	2.51373	1.50824	2.51373
-308.06	0	0	0	0	0	0	0	0	3.5695	5.09928	7.64893	6.62907	6.62907	8.15885	4.07943	4.07943	3.5695	4.58936	2.54964	4.07943	7.139	2.54964	2.03971	2.54964	0.509928	1.52979	1.01986	3.05957	2.54964	3.05957	3.5695	2.54964	2.54964	2.54964	1.52979	3.05957	2.03971	2.03971	1.52979	4.07943	2.54964	1.52979	1.01986	3.05957	1.52979	2.03971	0	1.01986	1.01986
-307.96	0	0	0	0	0	0	0	0	3.57517	4.08591	3.57517	5.10739	10.7255	6.12887	7.66109	4.08591	2.5537	7.66109	3.06443	2.04296	3.06443	5.10739	4.08591	5.10739	1.53222	2.5537	3.57517	3.06443	2.5537	2.04296	2.5537	1.53222	1.53222	1.02148	2.04296	2.04296	1.53222	0.510739	2.04296	2.04296	1.02148	1.53222	1.02148	1.53222	0.510739	0.510739	2.5537	1.53222	2.04296
-307.86	0	0	0	0	0	0	0	0	2.00367	7.01284	3.50642	6.01101	6.51192	5.00917	4.00734	3.50642	5.51009	4.00734	7.01284	1.00183	4.50826	2.50459	1.50275	3.0055	3.0055	2.50459	2.00367	5.51009	2.00367	2.50459	3.0055	1.00183	1.00183	2.00367	1.50275	2.00367	1.00183	1.50275	2.50459	0	2.00367	2.50459	0.500917	2.00367	1.00183	0.500917	0.500917	1.00183	0.500917
-307.76	0	0	0	0	0	0	0	0	6.95142	6.45489	8.44101	6.45489	4.46877	4.9653	6.45489	2.97918	3.47571	5.46183	6.45489	3.47571	3.97224	3.47571	3.47571	1.48959	2.97918	2.48265	1.48959	2.48265	4.9653	0.99306	1.98612	2.97918	0	1.48959	1.48959	0.99306	0.49653	2.97918	1.98612	1.48959	0.49653	0.99306	0.49653	0.99306	2.48265	1.98612	3.47571	0	1.98612
-307.66	0	0	0	0	0	0	0	0	2.48649	6.46488	7.95678	7.45948	5.96758	5.96758	3.97839	1.98919	2.98379	4.97299	3.97839	5.47028	4.47569	1.98919	4.47569	0.994597	0.994597	1.4919	1.4919	1.4919	1.4919	2.98379	1.98919	2.48649	2.98379	1.4919	1.4919	2.98379	0.994597	0.497299	1.98919	1.4919	0.994597	1.98919	0.994597	1.4919	0	0.497299	1.4919	0.497299	0.994597
-307.56	0	0	0	0	0	0	0	0	2.49422	5.98612	4.98843	7.98149	4.98843	6.9838	5.48727	2.99306	4.48959	5.98612	2.49422	5.48727	3.4919	2.99306	2.99306	2.99306	0.498843	2.49422	2.49422	0.997686	0.997686	2.99306	2.49422	1.49653	0.997686	0.498843	1.49653	4.48959	2.49422	2.49422	2.49422	0.997686	1.49653	0.997686	0.997686	0.997686	0.997686	0.498843	0.997686	0	0.997686
-307.46	0	0	0	0	0	0	0	0	3.99902	3.49915	3.49915	4.99878	4.99878	3.99902	5.49866	3.49915	4.4989	7.49817	4.99878	2.99927	4.99878	2.99927	2.99927	0.999756	2.49939	1.49963	1.49963	0.999756	1.49963	2.49939	1.99951	1.49963	2.49939	0.999756	1.99951	2.49939	0.499878	2.49939	0.499878	0.499878	1.49963	0.499878	1.49963	2.49939	0.499878	1.49963	0.499878	0.499878	0
-307.36	0	0	0	0	0	0	0	0	4.98843	8.48033	7.98149	4.98843	6.9838	7.48265	6.48496	3.4919	5.98612	1.49653	3.99074	4.98843	3.99074	3.4919	2.99306	2.99306	2.49422	2.49422	2.49422	1.99537	2.99306	1.49653	0.498843	3.4919	1.99537	1.99537	1.49653	1.99537	3.4919	1.99537	1.49653	1.49653	1.99537	0	2.49422	1.49653	1.49653	0.997686	1.99537	0.498843	0.997686
-307.26	0	0	0	0	0	0	0	0	2.49035	5.47877	7.47104	7.96911	6.47491	7.47104	6.97297	1.49421	5.47877	3.48649	4.9807	4.48263	4.48263	3.48649	5.47877	3.98456	3.98456	1.99228	2.98842	2.98842	0.996139	0.49807	2.49035	2.49035	2.98842	1.99228	3.48649	1.49421	3.48649	0.996139	2.49035	0.49807	1.99228	2.98842	0.996139	0.49807	0.49807	0.49807	2.98842	0.49807	0.996139
-307.16	0	0	0	0	0	0	0	0	4.54368	6.56309	4.03883	5.55339	7.5728	2.52427	4.54368	9.59221	4.03883	4.03883	3.02912	4.54368	2.52427	6.56309	5.04853	3.02912	4.54368	2.01941	1.51456	1.00971	0.504853	2.52427	3.02912	3.53397	2.52427	2.01941	2.01941	2.52427	2.01941	1.00971	1.51456	1.00971	2.01941	0	0.504853	0	0.504853	2.01941	1.00971	0	0
-307.06	0	0	0	0	0	0	0	0	5.06445	4.558	4.558	5.57089	5.06445	6.58378	4.558	4.05156	5.57089	5.06445	3.03867	3.54511	2.02578	3.54511	5.57089	4.05156	3.03867	5.06445	3.54511	2.02578	2.53222	1.51933	4.05156	3.54511	1.51933	2.02578	1.51933	1.51933	2.53222	0	2.53222	0.506445	1.01289	1.51933	2.02578	0.506445	0.506445	2.02578	0.506445	1.51933	0
-306.96	0	0	0	0	0	0	0	0	2.51899	6.54937	6.54937	5.03798	4.53418	5.54177	6.54937	4.53418	4.03038	5.03798	4.53418	3.52658	4.53418	1.0076	3.52658	2.01519	1.51139	2.51899	2.51899	2.01519	3.02279	0.503798	3.02279	3.02279	2.01519	0	2.51899	2.51899	2.01519	2.01519	2.01519	1.51139	0	0.503798	1.51139	1.0076	0	2.01519	0.503798	0	0.503798
-306.86	0	0	0	0	0	0	0	0	3.0055	5.51009	3.50642	6.01101	8.51559	5.00917	3.50642	7.01284	5.51009	8.51559	3.0055	3.50642	3.50642	4.00734	3.50642	2.50459	3.0055	4.50826	3.50642	3.0055	1.50275	1.50275	2.50459	3.0055	1.00183	3.0055	1.50275	2.00367	2.50459	1.50275	1.00183	1.00183	1.00183	1.00183	1.00183	0.500917	1.50275	2.00367	1.00183	0.500917	0.500917
-306.76	0	0	0	0	0	0	0	0	3.4919	5.48727	5.98612	6.9838	6.9838	4.98843	4.48959	2.49422	2.99306	6.48496	3.99074	2.99306	3.4919	1.99537	1.99537	4.98843	2.99306	0.997686	2.49422	0.498843	1.49653	2.99306	1.99537	1.49653	1.49653	1.49653	0.997686	1.99537	1.99537	0.498843	1.49653	0.498843	0.997686	1.99537	1.49653	0.498843	1.99537	0.498843	0.997686	0.997686	0.997686
-306.66	0	0	0	0	0	0	0	0	2.98379	7.95678	4.97299	4.47569	5.96758	3.48109	6.46488	5.96758	2.48649	5.96758	3.97839	2.48649	3.48109	1.98919	3.48109	3.97839	3.48109	3.48109	0.994597	0.497299	0.994597	2.98379	0.994597	2.48649	1.4919	0.994597	1.98919	1.98919	1.4919	0.497299	3.97839	2.48649	0.994597	1.4919	1.4919	2.48649	0.994597	0.497299	0.497299	0.994597	0.497299
-306.56	0	0	0	0	0	0	0	0	4.5106	6.01413	8.01884	6.01413	7.51767	3.50824	6.51531	7.51767	5.51296	3.50824	3.50824	3.50824	5.01178	3.00707	3.50824	2.00471	2.00471	2.00471	0.501178	2.00471	4.00942	2.50589	2.00471	1.50353	1.00236	2.00471	1.50353	3.00707	3.00707	0.501178	1.50353	1.00236	1.50353	2.00471	0.501178	0.501178	0.501178	1.50353	0	0	0.501178
-306.46	0	0	0	0	0	0	0	0	2.00471	7.01649	5.51296	6.51531	7.01649	3.50824	4.00942	4.00942	4.5106	6.51531	5.01178	8.52002	1.00236	1.00236	1.00236	4.00942	1.00236	3.50824	5.01178	2.50589	2.50589	2.00471	1.00236	2.00471	2.50589	1.00236	1.00236	3.00707	3.00707	1.50353	0.501178	1.00236	2.00471	2.00471	0.501178	0.501178	1.00236	1.00236	0.501178	1.50353	1.00236
-306.36	0	0	0	0	0	0	0	0	5.00657	5.50723	5.50723	5.00657	7.50986	2.50329	3.00394	2.50329	4.50591	4.00526	4.50591	7.0092	2.50329	1.50197	0	2.50329	1.50197	2.50329	2.00263	2.50329	1.50197	2.00263	1.00131	3.5046	1.50197	1.00131	1.50197	1.00131	1.00131	3.00394	1.50197	2.50329	0	1.50197	0	1.50197	0.500657	1.00131	1.00131	1.00131	0.500657
-306.26	0	0	0	0	0	0	0	0	3.49371	5.98922	4.49191	4.99101	5.49011	3.99281	4.99101	3.99281	5.49011	2.49551	2.49551	4.49191	2.49551	1.99641	3.99281	0.998203	2.99461	2.99461	2.99461	2.49551	1.4973	1.4973	0.998203	1.99641	2.99461	2.49551	4.49191	1.99641	0.998203	2.49551	1.4973	2.99461	1.4973	0.998203	0	0.998203	0.998203	1.99641	1.99641	0.998203	0.499101
-306.16	0	0	0	0	0	0	0	0	3.02121	5.53888	7.55302	3.52474	6.54595	6.54595	4.53181	3.52474	4.53181	4.02828	3.02121	2.51767	4.02828	5.03534	2.51767	1.5106	2.01414	0.503534	3.02121	2.01414	2.01414	1.00707	0	0.503534	3.02121	1.5106	4.02828	2.01414	0.503534	0.503534	3.02121	1.5106	1.5106	0	1.00707	0.503534	2.01414	1.5106	0.503534	1.5106	1.00707
-306.06	0	0	0	0	0	0	0	0	5.58263	7.10516	6.09014	6.59765	7.10516	6.09014	4.06009	5.07512	9.13521	4.56761	4.06009	2.53756	5.07512	3.55258	3.04507	4.56761	3.04507	1.01502	4.56761	2.03005	3.55258	2.53756	2.53756	2.03005	2.53756	1.52254	0	2.03005	1.52254	1.52254	1.01502	1.01502	0	1.01502	1.52254	0.507512	0.507512	1.52254	1.01502	1.52254	1.01502
-305.96	0	0	0	0	0	0	0	0	3.03548	6.07096	10.6242	4.55322	8.60052	3.03548	6.07096	3.03548	3.54139	5.56505	4.04731	7.08279	3.54139	1.01183	3.03548	2.02365	2.02365	2.02365	2.52957	0.505913	2.02365	2.02365	2.02365	2.02365	1.51774	2.02365	0.505913	2.02365	4.55322	2.52957	0.505913	1.51774	1.01183	1.51774	2.52957	0.505913	1.01183	0.505913	1.01183	0.505913	1.51774
-305.86	0	0	0	0	0	0	0	0	5.01438	5.01438	6.5187	8.52445	6.5187	7.02014	8.02302	5.01438	4.51295	4.01151	2.50719	3.51007	2.50719	2.50719	2.00575	3.00863	2.50719	1.50432	1.00288	0.501438	1.50432	1.00288	5.01438	1.00288	3.00863	0.501438	2.50719	2.00575	1.50432	1.50432	2.00575	0.501438	1.50432	0.501438	1.50432	1.50432	0	1.50432	0	0	1.00288
-305.76	0	0	0	0	0	0	0	0	3.44553	3.93775	7.38328	8.36772	5.41441	4.42997	8.85994	2.95331	3.44553	6.39885	3.93775	3.44553	2.46109	2.46109	2.46109	1.96888	2.46109	2.46109	3.44553	1.96888	2.95331	0.492219	0.984438	1.96888	0.492219	0.984438	0.984438	2.46109	1.47666	0	1.96888	2.46109	2.46109	0	0.984438	0.984438	0	0.984438	1.96888	0.984438	0
-305.66	0	0	0	0	0	0	0	0	3.46322	4.45271	8.41068	5.93695	5.93695	7.42119	2.96847	3.95797	4.45271	5.93695	5.4422	3.46322	3.46322	4.45271	1.97898	2.47373	1.48424	1.97898	3.95797	0.494746	0.989491	2.47373	2.96847	2.47373	2.47373	0.989491	0.989491	2.96847	3.46322	0.989491	1.48424	0.494746	0.494746	0.989491	1.48424	0.494746	1.48424	0	0	0.989491	0.989491
-305.56	0	0	0	0	0	0	0	0	3.51739	6.02981	5.02484	4.52236	6.02981	6.02981	6.5323	6.5323	4.01987	4.52236	3.51739	6.02981	3.51739	2.00994	4.01987	1.50745	1.00497	1.00497	2.51242	1.50745	2.00994	1.50745	2.00994	0	3.01491	2.51242	3.01491	1.50745	2.00994	0.502484	0	1.50745	0.502484	2.00994	1.00497	1.50745	0	1.00497	1.00497	1.00497	0
-305.46	0	0	0	0	0	0	0	0	5.04325	6.55622	4.53892	7.56487	3.53027	5.54757	4.0346	8.0692	2.0173	6.55622	2.52162	1.51297	4.0346	3.02595	0.504325	3.02595	2.52162	1.00865	1.51297	4.0346	2.0173	2.0173	1.51297	1.51297	1.00865	0.504325	0.504325	1.51297	1.00865	1.00865	1.00865	1.00865	1.51297	0	1.51297	0	1.00865	1.00865	1.51297	1.00865	0.504325
-305.36	0	0	0	0	0	0	0	0	5.51296	5.01178	5.51296	3.50824	7.51767	4.5106	6.01413	4.00942	2.50589	4.00942	3.00707	2.50589	1.50353	6.51531	2.50589	5.01178	5.01178	1.00236	3.50824	0.501178	2.50589	0.501178	2.00471	0.501178	2.50589	0.501178	2.00471	1.50353	1.00236	0.501178	1.00236	1.50353	1.00236	1.00236	1.00236	0	0.501178	0.501178	0	0.501178	0.501178
-305.26	0	0	0	0	0	0	0	0	2.50589	5.51296	3.00707	8.52002	3.50824	5.01178	5.01178	6.51531	5.51296	7.51767	4.00942	6.01413	2.50589	3.50824	2.50589	1.00236	2.00471	3.00707	4.00942	0.501178	0.501178	0.501178	1.00236	1.00236	0.501178	2.00471	1.00236	1.50353	1.00236	1.50353	1.00236	0.501178	0.501178	2.00471	1.00236	0.501178	1.00236	2.00471	1.00236	1.00236	0.501178
-305.16	0	0	0	0	0	0	0	0	2.52427	4.03883	6.56309	5.55339	4.03883	6.05824	2.52427	6.56309	1.51456	2.52427	2.01941	5.55339	4.03883	2.52427	1.51456	3.02912	2.52427	1.51456	1.51456	1.51456	2.01941	0.504853	2.01941	2.52427	1.51456	2.01941	3.02912	1.51456	1.51456	1.51456	1.51456	1.51456	1.00971	0.504853	0.504853	1.51456	1.00971	0	2.52427	2.01941	1.00971
-305.06	0	0	0	0	0	0	0	0	2.03433	6.103	6.61158	5.08583	4.57725	4.57725	6.61158	2.03433	4.06866	4.06866	2.54291	4.06866	3.56008	2.54291	2.03433	1.01717	1.52575	3.56008	2.03433	3.0515	2.54291	1.52575	1.01717	0	3.0515	1.52575	0	1.01717	1.52575	2.03433	2.54291	0.508583	1.01717	0.508583	0.508583	1.01717	1.01717	0.508583	1.52575	0.508583	0.508583
-304.96	0	0	0	0	0	0	0	0	4.55322	7.5887	6.57687	5.05913	5.05913	5.05913	5.56505	5.56505	5.56505	4.04731	2.02365	2.02365	3.54139	4.04731	4.04731	1.51774	2.52957	2.52957	2.02365	2.02365	1.01183	2.52957	1.01183	3.54139	0	1.51774	1.51774	0.505913	1.01183	1.01183	4.04731	1.01183	1.01183	1.51774	0	1.01183	0	0.505913	0.505913	0.505913	2.52957
-304.86	0	0	0	0	0	0	0	0	2.50459	9.01651	5.51009	6.01101	5.00917	5.51009	3.0055	5.51009	4.50826	3.0055	1.00183	4.50826	5.51009	1.00183	1.50275	2.50459	3.0055	2.00367	1.00183	2.00367	2.00367	3.50642	2.50459	0	0.500917	3.50642	4.50826	2.50459	0	1.50275	0	1.00183	1.50275	0	0	1.00183	2.50459	1.50275	0	0.500917	0
-304.76	0	0	0	0	0	0	0	0	4.44131	7.89567	6.90871	4.44131	4.44131	3.45435	5.92175	3.94783	2.4674	2.96087	1.48044	1.97392	1.97392	3.45435	2.96087	0.986958	2.4674	3.45435	2.4674	2.4674	1.97392	1.97392	1.48044	2.96087	1.97392	1.97392	3.94783	0.986958	1.48044	1.48044	1.48044	3.45435	0.986958	0	0.493479	0.493479	2.4674	1.48044	1.48044	0.986958	0
-304.66	0	0	0	0	0	0	0	0	2.48906	6.96937	3.48469	5.97375	4.97812	4.97812	3.9825	2.98687	2.98687	3.48469	4.48031	1.99125	5.47594	2.48906	1.99125	2.48906	1.99125	1.49344	0	2.48906	1.99125	0.995625	1.49344	0.995625	0.995625	1.99125	0.995625	1.99125	1.99125	2.98687	1.99125	0.995625	0.497812	0.995625	0	1.99125	0.497812	1.49344	0.497812	1.49344	0.497812
-304.56	0	0	0	0	0	0	0	0	1.99022	8.956	4.97555	3.98044	5.97066	4.478	4.478	3.48289	7.46333	5.97066	2.48778	1.49267	3.98044	1.49267	2.98533	1.99022	3.48289	2.98533	1.49267	1.99022	0.995111	1.99022	0.995111	0.497555	3.48289	2.98533	2.48778	1.49267	2.48778	1.99022	1.49267	0.497555	0.995111	0.995111	0.497555	1.99022	0	0	1.99022	0	0.995111
-304.46	0	0	0	0	0	0	0	0	6.96218	4.97299	2.98379	4.47569	2.48649	4.97299	4.97299	2.48649	2.98379	3.48109	2.48649	3.97839	2.98379	4.97299	2.98379	1.98919	2.48649	2.48649	1.98919	0.994597	0.994597	2.48649	0	0	0.497299	0.497299	1.4919	0.497299	1.98919	0.497299	1.4919	0.497299	0.994597	0	2.48649	0.497299	0	0.994597	2.48649	1.4919	0.497299
-304.36	0	0	0	0	0	0	0	0	3.5046	6.00788	4.50591	3.00394	5.50723	2.50329	4.00526	3.00394	4.00526	2.50329	1.50197	5.00657	2.00263	3.00394	1.50197	2.00263	2.00263	2.50329	2.50329	1.50197	1.00131	0.500657	1.00131	1.00131	1.50197	2.50329	2.00263	1.50197	1.00131	0	1.00131	0.500657	0.500657	1.50197	1.50197	0.500657	0	1.00131	0.500657	1.00131	0.500657
-304.26	0	0	0	0	0	0	0	0	2.01309	5.03271	3.5229	8.05234	5.53599	5.03271	3.01963	1.50981	6.03926	2.51636	4.02617	4.02617	1.50981	2.51636	1.00654	2.01309	2.01309	3.5229	1.50981	2.51636	1.00654	1.50981	1.00654	1.00654	1.50981	0	0	1.50981	0	1.00654	1.00654	2.01309	1.50981	1.00654	1.00654	2.01309	1.50981	0.503271	2.01309	1.00654	0.503271
-304.16	0	0	0	0	0	0	0	0	1.01502	3.55258	4.56761	4.06009	4.06009	6.59765	2.53756	1.01502	2.53756	2.53756	3.55258	2.53756	2.53756	2.03005	2.03005	1.52254	2.03005	1.52254	1.52254	1.52254	1.01502	1.01502	1.01502	0.507512	2.53756	1.01502	1.01502	1.52254	2.53756	1.52254	0.507512	0.507512	1.01502	1.01502	0.507512	1.52254	0	0	0	0.507512	0
-304.06	0	0	0	0	0	0	0	0	2.03648	5.0912	5.60032	4.07296	6.61856	7.12768	4.07296	3.05472	3.05472	2.03648	4.07296	4.07296	5.60032	3.05472	1.01824	2.5456	0.50912	4.07296	1.52736	3.05472	1.52736	2.03648	1.01824	2.03648	2.5456	2.03648	0.50912	1.01824	2.03648	3.05472	0	1.01824	2.03648	1.01824	0.50912	1.01824	2.03648	0.50912	0	1.01824	1.01824
-303.96	0	0	0	0	0	0	0	0	0.506179	4.55561	3.03707	7.59268	3.54325	3.54325	7.08651	4.55561	4.55561	3.54325	3.54325	3.03707	3.03707	2.02472	2.02472	0.506179	2.53089	1.51854	1.01236	1.51854	0.506179	1.01236	3.54325	2.02472	2.02472	1.51854	1.51854	0	2.53089	2.02472	1.51854	0.506179	1.01236	1.01236	0	1.01236	0	0	0	2.02472	1.51854
-303.86	0	0	0	0	0	0	0	0	2.51111	4.52	7.03111	7.53334	5.02222	6.02667	2.00889	3.51556	4.01778	2.00889	3.51556	2.51111	2.51111	3.51556	2.51111	4.52	1.50667	0	1.50667	2.00889	2.51111	1.50667	2.00889	1.00444	1.50667	2.00889	1.00444	0.502222	1.50667	1.00444	0	0.502222	1.00444	0.502222	0.502222	1.00444	0.502222	0.502222	0	0.502222	0.502222
-303.76	0	0	0	0	0	0	0	0	2.96847	6.43169	5.93695	2.96847	3.95797	4.45271	1.97898	5.4422	2.47373	1.97898	3.46322	0.989491	2.47373	1.48424	3.46322	0.989491	0.989491	4.45271	2.96847	1.97898	1.97898	1.97898	1.97898	1.97898	1.97898	2.47373	0.989491	1.48424	2.47373	1.48424	0.494746	1.48424	0	0.989491	0.494746	0.989491	0.989491	0.494746	0.989491	1.48424	0.494746
-303.66	0	0	0	0	0	0	0	0	1.98714	3.97429	5.96143	5.46465	0.993572	7.45179	2.48393	4.96786	1.49036	1.98714	1.98714	2.48393	0.993572	3.4775	1.98714	3.97429	1.98714	2.48393	0.496786	2.48393	0.496786	0.496786	0.496786	1.49036	0.993572	1.49036	0.496786	1.98714	1.49036	0.993572	0.993572	0.496786	0.496786	0	3.4775	0.496786	1.49036	0.496786	1.98714	0	1.49036
-303.56	0	0	0	0	0	0	0	0	1.49808	1.99744	5.49296	6.99104	5.49296	5.49296	3.49552	4.49424	4.9936	3.49552	5.49296	2.99616	0.99872	2.99616	2.4968	5.49296	1.99744	1.49808	1.49808	1.99744	3.49552	0.49936	1.49808	0.49936	1.49808	0.99872	0.99872	0.99872	0	0.99872	2.4968	2.4968	1.49808	0.49936	0.99872	1.99744	0.49936	1.49808	0.49936	0.99872	1.99744
-303.46	0	0	0	0	0	0	0	0	4.00734	9.51743	7.51376	5.00917	2.00367	6.01101	4.00734	3.50642	3.50642	3.0055	3.0055	4.50826	3.0055	3.0055	2.50459	2.50459	3.50642	2.50459	3.50642	1.50275	2.50459	0.500917	2.00367	3.0055	2.50459	1.00183	0.500917	1.50275	1.50275	2.00367	2.50459	1.50275	2.00367	0.500917	2.00367	0.500917	1.00183	1.00183	2.00367	2.50459	0.500917
-303.36	0	0	0	0	0	0	0	0	2.50329	4.50591	4.50591	6.00788	4.50591	5.50723	6.00788	3.00394	2.50329	4.50591	1.50197	1.00131	3.5046	1.00131	1.50197	5.00657	2.00263	3.5046	2.50329	3.00394	2.50329	1.00131	1.00131	0.500657	1.50197	2.50329	2.50329	4.00526	0.500657	1.00131	2.00263	1.50197	0	0.500657	1.00131	0.500657	0.500657	1.50197	1.50197	0.500657	0.500657
-303.26	0	0	0	0	0	0	0	0	2.97918	2.97918	6.95142	7.44795	5.46183	2.48265	6.45489	7.44795	2.48265	3.47571	3.47571	0.99306	2.48265	4.46877	1.98612	0.49653	1.48959	3.47571	3.47571	0	1.98612	0.99306	1.98612	0.99306	0	0.99306	0.99306	1.48959	1.48959	1.48959	1.98612	1.48959	1.98612	0.49653	1.48959	0.99306	0.49653	0.99306	1.48959	0.49653	0.49653
-303.16	0	0	0	0	0	0	0	0	3.51922	8.04394	6.03296	6.03296	4.02197	5.02746	3.51922	2.01099	2.51373	3.01648	6.5357	2.01099	2.51373	5.53021	3.01648	1.00549	2.01099	3.51922	1.50824	2.01099	2.01099	0.502746	1.50824	4.02197	0.502746	0.502746	0.502746	2.01099	1.00549	1.50824	0	1.50824	1.00549	2.01099	0.502746	1.00549	0.502746	0.502746	1.00549	0	1.50824
-303.06	0	0	0	0	0	0	0	0	2.5537	5.10739	4.08591	4.08591	5.61813	4.08591	1.53222	3.06443	2.04296	3.06443	4.08591	2.5537	3.57517	2.04296	2.5537	1.02148	2.5537	0.510739	1.02148	2.04296	2.5537	1.02148	3.57517	0.510739	2.04296	2.04296	1.53222	2.04296	1.02148	2.5537	1.02148	2.5537	0	1.53222	1.02148	0	1.53222	1.02148	1.53222	1.02148	1.02148
-302.96	0	0	0	0	0	0	0	0	4.07081	2.54426	6.61507	4.07081	5.08851	5.08851	5.08851	2.03541	4.07081	1.0177	2.03541	3.56196	1.52655	4.07081	4.07081	3.05311	2.03541	2.03541	2.03541	1.0177	1.52655	1.0177	1.0177	1.0177	1.52655	1.0177	0	1.0177	1.0177	0.508851	0	2.03541	1.52655	1.52655	0	0	1.52655	0.508851	0.508851	0.508851	1.52655
-302.86	0	0	0	0	0	0	0	0	1.00236	5.01178	5.01178	6.01413	5.01178	4.5106	6.51531	2.50589	2.50589	2.00471	4.00942	1.50353	3.00707	2.50589	3.00707	1.50353	2.00471	1.00236	2.00471	1.50353	2.50589	2.50589	1.50353	1.00236	1.00236	1.00236	0.501178	1.50353	0.501178	0.501178	0.501178	1.00236	0	1.00236	1.00236	0.501178	0	0.501178	1.00236	0.501178	0.501178
-302.76	0	0	0	0	0	0	0	0	0.994597	3.97839	5.47028	4.47569	4.47569	2.98379	6.96218	1.98919	1.4919	2.48649	4.47569	1.98919	3.97839	1.4919	2.98379	2.98379	0.994597	0.994597	2.48649	1.98919	1.4919	1.4919	0.497299	1.4919	0.497299	0.994597	0.497299	0.994597	1.98919	2.48649	0.497299	0	0.497299	0	1.4919	0.497299	0.994597	0.497299	1.98919	0.994597	1.4919
-302.66	0	0	0	0	0	0	0	0	2.48649	3.97839	3.97839	4.47569	4.47569	2.48649	3.48109	2.98379	3.97839	3.97839	3.48109	3.48109	5.47028	1.98919	2.48649	2.98379	2.48649	1.98919	2.48649	3.48109	1.98919	1.98919	0.994597	1.4919	0	1.4919	0.994597	2.48649	2.48649	0.497299	1.98919	0.497299	1.98919	0	0.497299	0.497299	0.497299	0.497299	0.497299	0.497299	0.497299
-302.56	0	0	0	0	0	0	0	0	2.00263	4.00526	5.50723	3.5046	3.5046	7.0092	4.00526	1.50197	3.00394	3.5046	3.00394	2.00263	3.00394	4.50591	2.00263	2.00263	1.00131	2.00263	2.00263	2.00263	1.50197	0.500657	0	0	1.50197	3.00394	1.50197	1.00131	0.500657	3.00394	1.00131	1.00131	0.500657	0.500657	1.50197	0	1.00131	1.00131	1.00131	0.500657	0.500657
-302.46	0	0	0	0	0	0	0	0	1.50041	3.50096	4.50124	6.50179	6.00165	5.00137	4.50124	3.00082	3.00082	4.50124	2.00055	2.50069	2.00055	1.00027	1.50041	3.00082	2.50069	2.50069	0.500137	1.50041	1.00027	1.50041	1.00027	3.00082	0	3.00082	2.00055	2.00055	3.50096	1.50041	0.500137	1.50041	1.50041	1.50041	0.500137	0	1.00027	1.00027	1.00027	0.500137	0.500137
-302.36	0	0	0	0	0	0	0	0	1.49421	6.97297	4.9807	2.98842	3.48649	3.98456	6.47491	1.99228	4.9807	4.9807	3.98456	1.49421	2.98842	1.49421	2.49035	1.49421	2.49035	3.48649	1.49421	2.49035	0.49807	2.98842	1.49421	0.49807	3.48649	0.49807	1.99228	1.99228	0.49807	0.996139	1.49421	1.49421	2.98842	0.996139	0.49807	0.996139	1.49421	0.996139	1.99228	0	0.996139
-302.26	0	0	0	0	0	0	0	0	2.99461	5.49011	7.98562	6.98742	6.98742	4.99101	4.99101	3.99281	4.99101	3.99281	5.49011	4.49191	1.99641	4.99101	3.49371	1.99641	2.49551	2.99461	0.998203	1.99641	0	1.4973	2.99461	2.99461	0.998203	0.499101	1.4973	1.99641	0.998203	1.4973	0.998203	0.499101	0	0.499101	0.998203	0.998203	1.4973	0	0.998203	2.49551	0
-302.16	0	0	0	0	0	0	0	0	6.07415	5.56797	5.56797	4.55561	7.08651	7.08651	7.08651	5.56797	4.55561	6.07415	5.06179	2.53089	4.55561	4.04943	2.53089	4.04943	3.54325	2.02472	4.04943	2.53089	2.53089	1.51854	2.02472	1.51854	3.03707	2.53089	4.04943	2.02472	1.51854	2.02472	1.51854	2.02472	2.02472	0	1.51854	1.51854	1.51854	1.01236	0.506179	1.01236	2.02472
-302.06	0	0	0	0	0	0	0	0	4.05156	5.06445	6.58378	3.54511	4.558	8.10312	4.05156	4.558	3.03867	3.54511	2.02578	4.05156	3.54511	4.05156	2.53222	0	2.02578	2.53222	3.03867	3.54511	1.51933	1.51933	2.02578	1.01289	1.01289	3.03867	1.01289	2.02578	2.53222	1.01289	1.51933	0.506445	2.53222	1.01289	1.51933	1.01289	0.506445	1.51933	0.506445	1.51933	0.506445
-301.96	0	0	0	0	0	0	0	0	2.01099	4.52472	5.53021	4.52472	3.51922	4.52472	6.5357	4.02197	5.02746	6.03296	4.02197	3.51922	6.03296	4.02197	2.01099	4.52472	3.51922	4.02197	2.51373	2.51373	2.51373	4.02197	1.50824	0.502746	0.502746	2.01099	2.51373	1.00549	3.01648	2.01099	0	1.00549	2.51373	0.502746	2.01099	0.502746	0.502746	1.00549	4.02197	1.00549	1.00549
-301.86	0	0	0	0	0	0	0	0	5.50437	4.50357	4.50357	4.00318	6.50516	6.50516	6.00477	8.50675	4.00318	3.00238	3.50278	4.00318	4.50357	5.00397	3.00238	4.50357	2.00159	3.50278	3.00238	2.50199	1.50119	1.50119	0	3.00238	0.500397	0.500397	2.50199	0	3.00238	2.00159	2.00159	0.500397	1.50119	3.00238	1.00079	2.00159	1.50119	2.00159	1.00079	2.00159	0.500397
-301.76	0	0	0	0	0	0	0	0	3.98044	5.97066	6.96578	3.98044	5.47311	4.478	6.46822	3.48289	6.46822	6.96578	3.98044	3.48289	3.98044	3.98044	2.48778	3.48289	0.497555	1.49267	4.97555	1.99022	1.49267	1.49267	1.49267	1.49267	1.99022	0.497555	1.49267	2.48778	0.995111	0.995111	1.49267	1.49267	0.995111	1.49267	0.497555	0	0.995111	0.995111	1.99022	0.995111	0.497555
-301.66	0	0	0	0	0	0	0	0	1.99331	6.97658	6.47825	4.98327	5.4816	7.47491	2.98996	3.48829	3.48829	5.4816	4.98327	6.47825	2.98996	3.48829	2.98996	0.498327	1.49498	2.98996	0.996654	3.48829	0.996654	1.49498	0.498327	1.49498	0.996654	1.49498	0.996654	0.498327	1.49498	0.498327	1.49498	0.498327	0.996654	1.49498	1.49498	1.49498	0.996654	0	0.996654	0.996654	0.498327
-301.56	0	0	0	0	0	0	0	0	3.50824	5.01178	4.5106	6.01413	2.50589	6.01413	4.00942	6.01413	6.01413	3.00707	3.50824	6.01413	4.00942	1.00236	3.50824	2.50589	3.00707	3.00707	3.00707	2.00471	2.00471	2.00471	1.50353	0.501178	2.00471	3.00707	2.50589	1.00236	0.501178	3.00707	1.00236	3.00707	0.501178	2.00471	0.501178	0.501178	1.50353	1.50353	0.501178	1.00236	2.00471
-301.46	0	0	0	0	0	0	0	0	4.02197	4.02197	4.52472	6.5357	5.02746	5.02746	6.5357	4.52472	5.02746	2.01099	4.02197	4.02197	6.03296	4.52472	3.01648	1.50824	1.00549	1.50824	0.502746	2.01099	1.50824	1.50824	0.502746	2.01099	2.51373	2.01099	0.502746	1.50824	4.02197	1.50824	2.51373	2.01099	0.502746	0.502746	0	1.50824	0.502746	1.00549	1.50824	1.00549	0.502746
-301.36	0	0	0	0	0	0	0	0	3.98456	6.47491	5.97684	8.96525	6.97297	5.97684	5.97684	5.97684	3.48649	4.9807	2.98842	2.49035	2.49035	3.48649	1.49421	2.49035	1.99228	1.49421	1.49421	1.49421	1.99228	3.48649	2.49035	1.99228	2.49035	2.49035	0.996139	1.49421	1.49421	0.996139	1.99228	0.996139	0.996139	0.49807	0.49807	0.49807	0.996139	0.49807	0.996139	1.49421	0.49807
-301.26	0	0	0	0	0	0	0	0	3.4919	5.48727	8.48033	2.49422	3.99074	3.4919	4.48959	5.48727	3.4919	3.4919	4.98843	2.49422	1.49653	1.49653	1.99537	3.99074	3.99074	3.99074	2.49422	0.498843	4.48959	3.99074	2.99306	3.4919	2.49422	0.498843	2.49422	1.99537	1.49653	0.498843	1.99537	0.498843	0.997686	0	0	0.997686	0.498843	1.99537	0	0.498843	0.997686
-301.16	0	0	0	0	0	0	0	0	4.04094	4.54606	8.08188	6.56653	4.04094	6.06141	5.5563	4.04094	5.05118	3.53582	4.04094	4.54606	2.52559	4.04094	4.54606	2.52559	1.01024	2.02047	1.51535	0.505118	1.51535	2.02047	1.01024	1.51535	2.02047	1.01024	1.51535	3.03071	1.51535	0	1.01024	2.52559	1.01024	1.01024	0.505118	1.51535	3.03071	0.505118	0.505118	1.01024	0.505118
-301.06	0	0	0	0	0	0	0	0	5.07245	4.5652	7.10142	3.04347	4.5652	5.57969	4.5652	4.05796	4.5652	3.55071	4.05796	3.04347	0.507245	4.5652	2.02898	3.04347	1.52173	1.01449	2.53622	1.52173	3.04347	2.53622	1.52173	2.53622	0.507245	1.01449	1.52173	1.52173	2.02898	0.507245	2.02898	2.02898	2.02898	1.52173	1.01449	2.53622	0	0.507245	0.507245	0	1.52173
-300.96	0	0	0	0	0	0	0	0	2.53089	9.11122	6.58033	5.56797	4.55561	3.54325	5.56797	3.54325	2.53089	4.04943	5.06179	4.04943	2.02472	1.01236	1.51854	2.53089	2.02472	1.01236	0.506179	1.01236	1.01236	0	1.51854	2.02472	2.53089	2.02472	2.02472	3.03707	1.01236	1.01236	2.53089	2.02472	0.506179	2.53089	1.51854	0.506179	0	1.01236	2.02472	0.506179	0.506179
-300.86	0	0	0	0	0	0	0	0	3.50642	8.01468	8.01468	5.00917	5.00917	6.51192	5.51009	4.00734	5.51009	4.50826	3.50642	5.51009	2.50459	1.50275	4.00734	3.0055	1.00183	1.50275	0.500917	0.500917	2.50459	4.50826	0.500917	1.00183	0.500917	2.00367	3.0055	1.00183	2.50459	1.50275	1.00183	1.00183	0	1.00183	0.500917	1.00183	1.00183	1.50275	0.500917	0.500917	0.500917
-300.76	0	0	0	0	0	0	0	0	0.983433	6.39232	4.42545	3.93373	4.42545	3.93373	3.44202	6.39232	3.44202	2.9503	2.9503	5.9006	3.93373	3.93373	0.983433	3.44202	1.47515	1.96687	2.45858	1.96687	0.983433	0	0.491717	1.47515	3.93373	0.983433	1.96687	2.45858	0.983433	0.491717	0	3.93373	1.96687	0.491717	1.96687	0	1.47515	0.491717	1.47515	2.45858	0.491717
-300.66	0	0	0	0	0	0	0	0	0.990508	4.95254	5.4478	6.93356	5.4478	2.47627	5.4478	4.95254	3.96203	3.46678	4.95254	2.97153	2.47627	1.48576	1.48576	1.98102	4.45729	1.98102	1.48576	1.98102	1.98102	2.97153	1.98102	1.98102	3.46678	0.990508	1.48576	2.47627	0.495254	1.48576	0.495254	0	0.495254	0	0.495254	0	0.990508	0	0.990508	0	0.495254
-300.56	0	0	0	0	0	0	0	0	3.0102	6.02039	7.52549	8.02719	6.02039	3.0102	4.5153	7.02379	4.5153	4.5153	2.0068	3.5119	1.5051	3.5119	2.5085	1.5051	3.0102	1.0034	1.0034	1.0034	3.0102	3.5119	1.0034	1.0034	2.0068	3.0102	3.5119	1.0034	0	1.0034	1.5051	1.0034	2.5085	0.5017	0.5017	2.0068	0.5017	1.0034	1.0034	0.5017	0
-300.46	0	0	0	0	0	0	0	0	3.01963	5.53599	5.53599	6.03926	4.02617	4.52944	5.03271	5.03271	4.02617	4.02617	1.50981	1.00654	2.51636	1.00654	1.50981	1.50981	1.00654	1.50981	0.503271	0.503271	0.503271	2.01309	3.5229	1.00654	0	1.00654	2.01309	1.50981	1.50981	1.00654	2.01309	1.00654	1.00654	2.01309	0.503271	1.00654	2.01309	1.50981	0.503271	1.00654	1.00654
-300.36	0	0	0	0	0	0	0	0	2.99151	6.98019	5.98302	5.98302	4.48726	4.48726	2.99151	2.49292	2.99151	3.49009	2.99151	3.98868	0.498585	2.49292	1.99434	0	0.99717	2.49292	0.498585	0.498585	1.49575	2.49292	1.99434	0	0.498585	1.49575	1.49575	0.99717	1.49575	1.49575	0	1.49575	0	1.99434	0.498585	0.99717	0.498585	0.99717	0.99717	0.99717	1.49575
-300.26	0	0	0	0	0	0	0	0	1.00079	4.00318	4.50357	5.00397	8.00635	6.00477	6.50516	5.50437	4.00318	4.00318	2.50199	3.00238	3.50278	1.00079	1.00079	4.00318	2.50199	2.00159	2.00159	0.500397	1.00079	3.00238	3.50278	3.50278	2.50199	1.50119	1.00079	1.50119	0.500397	2.00159	1.00079	1.50119	1.50119	2.00159	1.50119	1.00079	1.00079	1.50119	0.500397	0.500397	0.500397
-300.16	0	0	0	0	0	0	0	0	2.52691	9.60227	5.05383	6.06459	4.04306	5.55921	3.0323	3.0323	3.53768	2.52691	1.51615	3.0323	1.01077	1.51615	3.0323	1.01077	2.02153	3.53768	2.52691	2.02153	1.51615	1.01077	1.51615	1.01077	1.01077	2.52691	4.04306	1.51615	0.505383	0	0.505383	0.505383	0.505383	1.51615	0.505383	1.51615	1.01077	1.51615	0.505383	1.51615	0.505383
-300.06	0	0	0	0	0	0	0	0	2.03756	5.60328	5.60328	4.07512	2.54695	4.5845	3.56573	5.09389	4.07512	1.52817	2.03756	1.01878	2.54695	3.05634	1.52817	2.03756	2.03756	0	2.03756	1.01878	2.54695	1.52817	2.54695	0.509389	0	1.52817	1.01878	1.01878	2.03756	1.01878	1.52817	0	0.509389	0.509389	0.509389	1.01878	0.509389	0.509389	1.01878	0	0
-299.96	0	0	0	0	0	0	0	0	0.504589	3.53212	4.03671	6.55966	5.55048	4.03671	4.5413	4.5413	3.02753	3.53212	3.02753	2.52294	4.03671	4.03671	1.51377	3.02753	0.504589	2.01836	2.01836	2.01836	0.504589	2.01836	1.51377	2.01836	1.51377	1.00918	1.51377	2.01836	2.52294	3.02753	2.01836	2.01836	1.51377	2.52294	0.504589	0	0.504589	0	1.00918	1.00918	2.52294
-299.86	0	0	0	0	0	0	0	0	2.99771	4.49657	4.49657	4.49657	4.49657	3.49733	3.99695	3.49733	3.49733	3.49733	2.49809	1.99848	3.99695	1.99848	1.99848	1.49886	1.49886	1.49886	1.49886	0	0.999238	3.49733	3.49733	2.49809	0.999238	0.999238	0.999238	1.99848	0	1.99848	1.49886	2.49809	3.49733	0.999238	0.999238	1.49886	1.49886	1.49886	0.499619	0.499619	0.999238
-299.76	0	0	0	0	0	0	0	0	4.94492	1.48348	3.95594	5.43941	3.95594	3.46144	5.9339	3.95594	2.96695	2.96695	2.47246	5.9339	1.97797	3.46144	2.96695	2.96695	0.988984	1.97797	1.97797	0.988984	3.95594	3.95594	0.988984	0.494492	0.988984	0.494492	0.494492	0.494492	0.988984	0.988984	0.988984	0.988984	0.494492	0.988984	0.494492	0.988984	0	0.494492	0	0	1.48348
-299.66	0	0	0	0	0	0	0	0	4.48263	3.98456	2.49035	3.98456	3.98456	7.96911	4.48263	3.98456	4.9807	3.48649	1.49421	2.49035	4.9807	2.98842	2.98842	1.49421	0.49807	1.99228	1.99228	0.49807	3.48649	0.49807	0.49807	1.49421	0.996139	1.99228	0.49807	1.49421	1.49421	2.49035	0.49807	1.49421	0	0.49807	0.49807	1.49421	0	0	0.49807	0.996139	0.49807
-299.56	0	0	0	0	0	0	0	0	2.49035	3.98456	3.98456	4.48263	2.98842	1.99228	6.47491	4.9807	2.49035	3.98456	2.98842	2.49035	3.98456	1.49421	0.49807	1.99228	1.49421	3.98456	1.49421	1.99228	1.99228	1.49421	0.49807	1.99228	1.49421	0.996139	0.996139	0.996139	0.996139	2.49035	0.996139	0.996139	0.49807	0.49807	0.996139	0.49807	0.996139	0.49807	1.99228	0.996139	0
-299.46	0	0	0	0	0	0	0	0	0.993572	7.45179	5.96143	4.96786	4.47107	5.46465	2.98072	1.98714	4.47107	2.98072	5.46465	1.49036	1.98714	1.49036	2.48393	1.49036	1.49036	1.98714	0.496786	0.496786	1.98714	2.48393	1.49036	2.48393	0.993572	0.993572	1.49036	0.993572	0.993572	1.98714	0.993572	1.49036	0	0.993572	0	0	2.98072	0.496786	0	0.993572	0.993572
-299.36	0	0	0	0	0	0	0	0	1.99228	5.97684	4.9807	4.48263	3.48649	2.49035	5.47877	1.49421	1.49421	2.49035	0.996139	2.98842	0.49807	1.49421	2.98842	1.99228	0.996139	0.996139	1.49421	2.49035	1.49421	1.99228	0.49807	0	1.49421	0.996139	2.98842	1.49421	0	1.49421	0.49807	0.49807	1.99228	0.49807	0.996139	0	0.49807	0.49807	0.49807	0	0.49807
-299.26	0	0	0	0	0	0	0	0	3.49915	4.4989	2.49939	3.49915	5.99854	3.99902	4.99878	1.99951	2.49939	3.99902	2.99927	1.99951	4.99878	1.49963	0.999756	0.499878	2.49939	0.999756	0.499878	1.49963	2.99927	1.49963	1.49963	0.999756	1.99951	1.49963	0	0.999756	1.49963	0	1.49963	2.99927	1.49963	0.499878	0.999756	0	0.499878	0.499878	0	0	0.499878
-299.16	0	0	0	0	0	0	0	0	2.02365	4.04731	3.54139	7.08279	5.05913	5.56505	5.05913	2.52957	2.02365	5.56505	3.03548	2.52957	5.05913	0	2.02365	1.51774	1.51774	2.52957	0	2.52957	2.52957	2.02365	1.01183	0.505913	2.02365	0.505913	0.505913	0	1.51774	0.505913	1.01183	1.01183	0	2.02365	1.01183	0	0	0	0.505913	0	0
-299.06	0	0	0	0	0	0	0	0	1.53303	3.06606	2.55505	6.13212	3.57707	3.57707	4.08808	2.55505	1.02202	1.53303	4.59909	2.55505	1.53303	1.02202	1.53303	1.53303	2.04404	1.02202	2.04404	1.53303	1.02202	3.06606	2.04404	1.02202	0	1.53303	1.02202	2.04404	0	1.02202	1.53303	0.51101	0.51101	1.02202	0.51101	0	0	0	0.51101	1.02202	0.51101
-298.96	0	0	0	0	0	0	0	0	5.56505	4.04731	3.54139	5.05913	2.02365	3.54139	5.05913	4.04731	3.54139	4.04731	5.05913	2.02365	2.02365	2.02365	4.04731	1.01183	2.52957	1.01183	1.51774	1.01183	0	1.51774	2.02365	2.52957	3.54139	1.01183	0.505913	2.52957	1.51774	4.04731	1.01183	0.505913	1.51774	1.01183	1.51774	1.01183	0	0	0.505913	0.505913	0.505913
-298.86	0	0	0	0	0	0	0	0	2.00055	6.00165	8.0022	4.50124	7.00192	1.50041	4.0011	5.00137	3.00082	4.50124	4.50124	2.00055	2.00055	2.50069	2.00055	3.00082	1.50041	1.00027	2.00055	1.00027	2.00055	1.50041	1.00027	1.50041	1.50041	2.00055	2.50069	1.50041	1.00027	0	1.00027	1.00027	1.00027	1.00027	0.500137	0.500137	1.50041	2.00055	0	0.500137	0
-298.76	0	0	0	0	0	0	0	0	1.48729	8.42798	3.47035	6.44493	5.4534	5.94916	4.46187	3.47035	1.48729	3.47035	2.47882	2.97458	5.94916	2.47882	1.48729	1.48729	0.495764	2.97458	2.97458	2.97458	0.495764	0.991527	0.991527	2.47882	1.48729	1.48729	2.47882	1.98305	1.48729	0.495764	1.48729	1.98305	0.495764	1.48729	0.991527	1.48729	0	0.495764	1.98305	0.991527	0.495764
-298.66	0	0	0	0	0	0	0	0	3.47213	3.96815	3.47213	3.96815	5.95223	1.98408	5.95223	2.97611	4.46417	2.97611	3.47213	3.96815	3.47213	4.46417	1.48806	2.97611	2.48009	0.992038	1.98408	2.48009	0.496019	0.496019	0.496019	1.98408	1.48806	2.48009	0	0.496019	0.992038	1.48806	1.48806	1.98408	0.992038	0.992038	0.496019	0	0.496019	0.992038	0.496019	0.992038	1.98408
-298.56	0	0	0	0	0	0	0	0	1.49575	2.49292	4.98585	3.98868	3.98868	4.48726	4.48726	5.48443	2.49292	5.48443	3.49009	2.49292	1.49575	2.99151	0.498585	1.49575	1.99434	1.49575	1.49575	0.99717	0.498585	2.99151	1.49575	1.99434	1.49575	1.49575	2.99151	0	0.99717	2.49292	1.49575	3.49009	0	1.49575	0	1.49575	0	0	0	0.498585	0.498585
-298.46	0	0	0	0	0	0	0	0	3.51007	4.51295	3.51007	5.51582	4.51295	4.01151	5.01438	4.51295	4.01151	4.51295	2.50719	0.501438	2.50719	1.00288	3.51007	1.00288	3.00863	3.00863	2.00575	1.00288	3.51007	1.50432	1.00288	0.501438	3.51007	1.50432	1.00288	1.00288	1.50432	2.50719	1.00288	0.501438	1.00288	1.00288	0	0.501438	0.501438	0	0.501438	1.00288	1.00288
-298.36	0	0	0	0	0	0	0	0	2.49035	6.97297	5.97684	5.97684	5.47877	5.47877	4.9807	4.9807	1.99228	3.48649	3.98456	2.49035	2.98842	3.98456	1.99228	2.49035	0.996139	0.49807	3.48649	2.49035	2.98842	1.49421	0.49807	0.996139	0	0.996139	2.49035	1.99228	0.996139	1.49421	2.49035	0.49807	1.99228	0	0	0	1.99228	0	2.49035	0.49807	0
-298.26	0	0	0	0	0	0	0	0	1.98	3.96	2.475	4.455	4.95	3.96	3.96	5.94	4.455	1.485	2.475	2.475	1.485	1.485	1.485	0.495	1.485	1.485	1.98	1.485	1.485	0.99	1.485	0.99	0.99	0	1.485	1.485	0.99	0.495	0.99	0.99	1.98	0.99	0.495	0	0.495	0.99	0.495	0.99	0.495
-298.16	0	0	0	0	0	0	0	0	3.01491	5.02484	6.02981	3.51739	4.52236	2.00994	2.51242	3.51739	3.01491	1.50745	2.00994	2.00994	3.51739	4.01987	1.00497	3.01491	2.00994	1.00497	1.50745	1.50745	0.502484	2.00994	1.00497	0.502484	1.00497	0.502484	1.00497	2.51242	0.502484	0.502484	1.00497	1.00497	0.502484	0.502484	0	1.00497	0	0.502484	2.00994	1.00497	0.502484
-298.06	0	0	0	0	0	0	0	0	2.04187	4.59422	6.12562	3.57328	5.61515	2.04187	2.55234	2.55234	5.10469	5.10469	1.53141	2.04187	2.55234	4.08375	0.510469	1.53141	2.04187	1.02094	2.55234	2.04187	3.06281	2.04187	3.06281	1.02094	1.53141	1.53141	0.510469	2.04187	1.53141	0.510469	1.02094	0.510469	1.53141	1.53141	0.510469	1.02094	1.02094	1.02094	0	1.02094	0
-297.96	0	0	0	0	0	0	0	0	1.52173	4.05796	5.57969	4.5652	2.53622	7.10142	2.02898	4.05796	4.05796	2.02898	6.08694	3.04347	2.02898	2.02898	1.52173	0.507245	3.55071	2.02898	0.507245	1.01449	0.507245	2.53622	2.02898	2.02898	1.01449	0.507245	1.01449	0.507245	0.507245	1.01449	1.52173	2.02898	0.507245	0.507245	0.507245	0.507245	0.507245	0.507245	0.507245	0	0.507245
-297.86	0	0	0	0	0	0	0	0	1.00288	7.02014	6.01726	3.00863	4.51295	2.50719	3.00863	3.51007	2.50719	2.50719	4.51295	4.01151	5.01438	1.50432	2.00575	2.00575	1.00288	1.50432	2.50719	2.00575	2.00575	0.501438	1.00288	2.00575	1.00288	2.00575	2.00575	1.00288	1.50432	1.50432	1.00288	1.00288	1.00288	0.501438	1.00288	2.00575	0	0	0	0	1.50432
-297.76	0	0	0	0	0	0	0	0	1.48959	5.46183	2.97918	7.44795	2.48265	1.98612	4.46877	3.97224	3.97224	4.9653	2.97918	2.97918	2.48265	1.98612	2.97918	3.97224	0.99306	1.98612	0.99306	1.48959	0.99306	0.99306	0.49653	1.98612	1.48959	0.99306	0.99306	0.99306	0.49653	0.49653	0.49653	0.99306	0.49653	1.98612	0	1.48959	0.99306	0	0	0.49653	1.48959
-297.66	0	0	0	0	0	0	0	0	2.98533	2.48778	3.48289	1.49267	6.46822	1.49267	4.478	5.97066	4.97555	1.99022	1.99022	2.48778	2.48778	3.48289	1.99022	1.99022	1.99022	0.995111	0.995111	1.99022	0.995111	1.49267	0.497555	0.497555	2.98533	0.995111	0.995111	0.995111	0.995111	1.49267	0.497555	0.497555	0.497555	0.497555	0.497555	0.497555	0.497555	0.497555	0.995111	0.995111	0.995111
-297.56	0	0	0	0	0	0	0	0	2.49809	5.99543	3.49733	4.49657	4.49657	1.99848	2.49809	4.49657	2.49809	2.49809	1.99848	2.99771	1.49886	3.49733	0.999238	1.99848	2.49809	1.49886	3.49733	2.49809	1.49886	3.49733	0	1.49886	0.499619	0.999238	1.49886	3.49733	0.999238	1.49886	3.99695	0.499619	0.499619	1.49886	0.999238	0.499619	1.49886	0.999238	1.99848	0.499619	0.999238
-297.46	0	0	0	0	0	0	0	0	2.00471	1.00236	2.00471	6.01413	4.5106	6.51531	2.00471	4.00942	0.501178	3.50824	1.50353	4.00942	2.00471	3.50824	1.50353	3.00707	2.00471	1.00236	2.00471	1.50353	0.501178	0.501178	1.50353	0.501178	0	0.501178	2.50589	2.50589	2.00471	3.00707	2.00471	0.501178	2.50589	0.501178	1.00236	1.50353	0.501178	0.501178	0.501178	0	0.501178
-297.36	0	0	0	0	0	0	0	0	2.98533	2.98533	3.48289	4.478	3.98044	2.48778	3.48289	1.49267	2.98533	1.99022	2.48778	2.48778	1.49267	4.97555	0.497555	3.98044	0	2.98533	2.98533	2.48778	1.99022	0.497555	1.49267	1.49267	0.497555	1.99022	0.995111	1.99022	0	1.99022	1.49267	0.995111	0	0	0.497555	0.497555	0.995111	0.497555	2.48778	0.497555	0.995111
-297.26	0	0	0	0	0	0	0	0	2.98996	3.48829	5.97993	3.48829	6.47825	7.47491	5.4816	1.99331	1.49498	2.98996	2.98996	2.49164	2.49164	1.49498	1.99331	2.49164	1.49498	1.99331	2.49164	2.49164	2.98996	1.49498	0.996654	2.49164	0.996654	0.498327	0.996654	1.49498	0.996654	3.48829	0.498327	0.996654	0.996654	0.996654	1.49498	0	0	1.99331	0.996654	1.49498	0.996654
-297.16	0	0	0	0	0	0	0	0	2.52427	5.04853	5.55339	3.53397	3.53397	3.02912	3.02912	1.51456	3.53397	3.53397	1.00971	0.504853	2.01941	3.53397	2.01941	2.52427	1.00971	1.00971	1.00971	1.51456	0.504853	1.51456	0.504853	0.504853	0.504853	0	1.51456	1.51456	2.52427	1.00971	1.00971	0.504853	1.51456	2.01941	1.51456	0	0.504853	0.504853	0	0	1.51456
-297.06	0	0	0	0	0	0	0	0	1.01342	4.05369	2.53356	4.5604	3.04027	1.52013	4.05369	3.54698	5.06711	6.58725	3.04027	3.04027	4.5604	3.54698	2.53356	1.52013	1.52013	1.52013	1.01342	1.52013	0.506711	1.01342	2.02684	0.506711	1.52013	1.52013	0.506711	1.01342	0.506711	1.01342	1.01342	1.01342	0	2.53356	0.506711	0	0.506711	0	2.02684	1.01342	1.52013
-296.96	0	0	0	0	0	0	0	0	2.51242	6.02981	3.01491	3.01491	3.51739	4.52236	5.52733	2.51242	5.02484	4.52236	2.51242	3.01491	2.51242	1.00497	1.00497	1.50745	1.50745	1.50745	0.502484	1.00497	1.00497	2.00994	0	1.50745	3.01491	2.51242	1.50745	2.00994	1.00497	1.00497	0.502484	0.502484	0.502484	0	1.00497	0.502484	1.50745	1.00497	1.00497	1.00497	0
-296.86	0	0	0	0	0	0	0	0	2.00055	3.50096	4.50124	7.00192	2.50069	2.00055	2.00055	3.50096	5.00137	3.50096	1.00027	2.00055	2.00055	1.50041	3.50096	3.00082	1.50041	1.50041	0	0.500137	1.50041	1.50041	0.500137	2.00055	0.500137	3.50096	0.500137	1.50041	1.00027	1.50041	1.00027	1.00027	0	2.00055	1.50041	1.00027	1.00027	0	1.00027	0.500137	2.00055
-296.76	0	0	0	0	0	0	0	0	2.98072	4.47107	4.47107	2.98072	5.46465	4.47107	4.47107	2.48393	2.48393	2.98072	2.48393	1.98714	3.4775	1.98714	0.496786	1.49036	0.496786	1.49036	1.49036	0.993572	1.98714	1.49036	1.98714	1.49036	0.496786	0	0.496786	2.48393	1.49036	0.496786	0	0	1.49036	0	1.98714	0.496786	0	0.496786	0.496786	0	1.49036
-296.66	0	0	0	0	0	0	0	0	1.4919	1.98919	4.47569	6.46488	4.97299	1.98919	4.47569	3.97839	2.98379	1.4919	0.994597	2.48649	1.98919	1.4919	1.98919	2.98379	1.4919	1.98919	0.994597	0.497299	0.994597	0.497299	0.497299	1.4919	0.497299	0.994597	0.497299	0.497299	1.98919	0	0.497299	1.4919	0.497299	0.497299	0.994597	0	1.4919	1.4919	0	0	0.497299
-296.56	0	0	0	0	0	0	0	0	2.00994	4.52236	3.01491	3.01491	3.01491	3.01491	5.02484	2.51242	3.01491	3.01491	3.51739	2.00994	2.00994	2.51242	2.00994	3.01491	2.00994	2.00994	0.502484	1.00497	1.50745	0.502484	1.50745	2.51242	2.51242	1.00497	0	1.00497	0.502484	0	1.50745	1.00497	2.00994	0.502484	0.502484	0.502484	0.502484	0	3.51739	0.502484	0.502484
-296.46	0	0	0	0	0	0	0	0	3.01648	4.52472	3.51922	2.51373	3.51922	2.01099	2.01099	4.52472	2.01099	2.01099	2.51373	1.50824	1.50824	2.51373	2.01099	2.51373	0.502746	2.01099	2.01099	1.50824	0.502746	0	0.502746	1.50824	0	0.502746	1.50824	1.00549	1.00549	1.50824	1.00549	0.502746	1.00549	1.00549	1.00549	0	0	0	0	0.502746	1.00549
-296.36	0	0	0	0	0	0	0	0	2.48906	3.9825	2.48906	3.9825	2.98687	4.48031	3.9825	4.97812	1.99125	3.9825	3.48469	1.49344	1.49344	2.98687	1.49344	1.49344	1.49344	0.995625	1.49344	0.497812	1.49344	0.497812	0.995625	1.49344	1.99125	0.995625	1.99125	0.497812	0.497812	0.497812	0.497812	1.49344	0.995625	0	0.497812	0.995625	0	0.497812	0	0.497812	0.995625
-296.26	0	0	0	0	0	0	0	0	0.499878	2.49939	0.999756	3.99902	1.99951	3.49915	2.99927	1.49963	1.99951	1.49963	0.499878	0.999756	0.999756	1.49963	1.99951	1.49963	0.499878	0.999756	0	0.499878	0.999756	0.999756	2.49939	2.99927	0	1.99951	0.499878	1.49963	0.499878	1.49963	0.499878	1.99951	0.999756	0	0.999756	1.49963	0.499878	0.999756	0	0	0
-296.16	0	0	0	0	0	0	0	0	4.01569	4.51765	2.5098	4.01569	6.02353	5.01961	2.00784	4.01569	4.01569	2.00784	4.01569	1.50588	1.00392	3.01177	1.00392	1.50588	1.50588	1.00392	2.5098	0	1.00392	1.50588	0	1.50588	3.01177	0	1.50588	1.00392	0.501961	0.501961	1.00392	2.00784	1.50588	1.50588	0.501961	0	0	1.00392	0.501961	0	0.501961
-296.06	0	0	0	0	0	0	0	0	6.08373	2.53489	3.04187	2.02791	4.05582	3.54884	2.53489	3.54884	4.05582	2.53489	3.04187	2.53489	3.54884	2.02791	1.01396	1.01396	1.52093	1.52093	2.02791	0.506978	2.53489	0.506978	2.53489	1.01396	1.01396	0.506978	0	1.01396	0.506978	3.04187	1.01396	0.506978	0	1.52093	0.506978	1.01396	0	0.506978	0	1.01396	1.01396
-295.96	0	0	0	0	0	0	0	0	1.52173	1.52173	4.5652	4.05796	1.52173	3.55071	6.08694	4.05796	1.52173	3.04347	1.01449	2.02898	1.01449	2.02898	2.02898	2.53622	1.52173	0.507245	2.02898	1.52173	0.507245	1.52173	2.53622	1.52173	1.52173	2.53622	1.01449	0.507245	1.52173	1.52173	0.507245	1.01449	0.507245	0.507245	0	1.01449	1.52173	0	0.507245	1.52173	0.507245
-295.86	0	0	0	0	0	0	0	0	1.50041	3.00082	3.50096	4.0011	3.50096	4.0011	1.50041	3.50096	4.0011	1.50041	3.00082	1.50041	3.00082	4.0011	1.50041	3.00082	0.500137	2.00055	0	2.00055	0	1.00027	0.500137	0.500137	1.00027	0	1.50041	1.00027	0.500137	0	3.00082	0	0.500137	1.50041	0	0.500137	0.500137	1.50041	0.500137	1.00027	1.00027
-295.76	0	0	0	0	0	0	0	0	3.93775	3.93775	2.46109	4.42997	3.93775	4.42997	2.46109	2.46109	2.95331	2.95331	1.96888	4.92219	1.47666	0.984438	2.95331	0.492219	2.46109	1.96888	1.96888	1.47666	0.492219	0.492219	0.984438	1.47666	0	1.47666	0.492219	0	1.47666	0.492219	0	1.47666	0.984438	0.984438	0.492219	0	1.47666	0	0.984438	0.984438	0.984438
-295.66	0	0	0	0	0	0	0	0	1.485	2.97	3.465	2.475	2.475	3.96	4.455	2.97	2.97	2.475	0.99	3.465	1.485	1.485	1.98	0.99	1.98	2.475	2.475	1.98	1.485	3.465	2.475	0.495	0.99	1.98	0	0.99	0.495	0	0.495	1.98	0.99	0.495	0.99	0	0.99	0.495	0	0	0.495
-295.56	0	0	0	0	0	0	0	0	3.00707	3.00707	2.00471	6.01413	6.01413	3.00707	4.00942	1.50353	1.50353	1.50353	2.00471	5.01178	2.50589	1.50353	2.00471	1.00236	1.50353	1.50353	1.50353	2.50589	2.00471	1.50353	0.501178	1.50353	3.50824	0.501178	1.50353	3.00707	3.00707	1.00236	0	0	1.00236	1.00236	1.00236	0.501178	1.00236	1.50353	1.00236	1.00236	0.501178
-295.46	0	0	0	0	0	0	0	0	2.5085	2.5085	5.01699	4.5153	3.5119	4.0136	4.0136	5.01699	5.01699	2.5085	3.5119	4.0136	2.0068	2.5085	1.5051	1.0034	0.5017	2.0068	0.5017	1.0034	1.0034	0	1.5051	1.5051	1.0034	0.5017	1.5051	1.0034	0.5017	0.5017	1.0034	1.0034	0.5017	1.0034	0.5017	1.5051	1.0034	0.5017	0	1.0034	0.5017
-295.36	0	0	0	0	0	0	0	0	3.00707	2.00471	5.51296	6.51531	5.01178	5.51296	3.00707	2.50589	3.50824	4.00942	3.50824	3.50824	4.00942	2.50589	1.50353	3.50824	1.50353	0.501178	2.00471	2.50589	2.00471	1.50353	1.00236	1.00236	0	0	0.501178	0.501178	0.501178	0.501178	1.00236	1.00236	0.501178	1.00236	0	1.00236	0	2.00471	1.00236	0.501178	0.501178
-295.26	0	0	0	0	0	0	0	0	4.50357	8.00635	3.00238	2.50199	5.00397	4.00318	2.00159	3.00238	1.00079	3.00238	1.50119	1.50119	1.50119	3.00238	1.00079	2.00159	2.50199	1.50119	1.00079	0	3.50278	3.50278	1.50119	1.00079	2.00159	4.50357	1.50119	1.50119	1.00079	1.00079	3.00238	0.500397	1.50119	1.50119	1.00079	0.500397	1.00079	0.500397	2.00159	0	0.500397
-295.16	0	0	0	0	0	0	0	0	3.52474	6.54595	5.53888	6.04241	5.03534	6.04241	8.56008	6.54595	3.52474	6.54595	3.52474	4.02828	2.01414	1.5106	2.01414	2.51767	1.5106	1.5106	2.01414	1.5106	1.00707	4.02828	1.00707	1.5106	0.503534	2.01414	0	2.01414	2.51767	1.00707	0.503534	0	1.00707	1.5106	1.5106	2.01414	0	0	0.503534	0.503534	0.503534
-295.06	0	0	0	0	0	0	0	0	3.05634	6.62206	5.60328	5.60328	3.05634	3.56573	4.07512	3.56573	2.03756	4.5845	1.01878	2.03756	3.56573	4.07512	0.509389	2.54695	2.54695	1.52817	1.52817	0.509389	1.52817	1.52817	1.52817	0.509389	2.54695	2.54695	2.03756	0.509389	1.01878	1.01878	1.01878	1.01878	1.52817	1.01878	0.509389	0.509389	1.01878	1.52817	1.52817	0.509389	2.54695
-294.96	0	0	0	0	0	0	0	0	3.53582	7.57677	5.05118	7.57677	5.05118	6.06141	2.02047	3.03071	3.03071	9.09212	3.03071	5.5563	1.51535	2.52559	3.53582	2.02047	1.01024	0.505118	1.01024	2.52559	3.53582	2.02047	0.505118	1.51535	3.53582	0.505118	1.01024	0.505118	1.51535	0.505118	0.505118	1.01024	1.01024	0	1.01024	0	1.01024	1.01024	0.505118	1.51535	1.51535
-294.86	0	0	0	0	0	0	0	0	3.99281	3.99281	3.49371	4.99101	2.99461	1.99641	5.49011	7.48652	1.99641	2.99461	6.98742	4.99101	5.98922	1.4973	2.49551	1.99641	3.49371	2.99461	0.499101	1.99641	2.49551	2.99461	1.4973	1.99641	1.99641	1.4973	2.49551	1.4973	0.499101	1.99641	0.499101	0.499101	0.499101	1.4973	1.4973	1.4973	0	1.4973	0	0.499101	0.499101
-294.76	0	0	0	0	0	0	0	0	3.47035	5.94916	5.4534	5.94916	7.43646	2.97458	4.95764	3.96611	4.95764	4.46187	3.96611	2.97458	2.97458	1.48729	3.47035	1.48729	3.47035	0.991527	0.991527	1.98305	1.48729	3.47035	3.96611	1.48729	2.47882	0.991527	0.991527	0.991527	1.48729	0	2.97458	1.48729	0.495764	0	0	0.991527	0.495764	0	0.991527	0.991527	1.48729
-294.66	0	0	0	0	0	0	0	0	3.48109	6.46488	9.44867	5.47028	7.45948	5.47028	4.97299	4.97299	3.48109	2.98379	6.46488	2.98379	2.48649	3.97839	2.98379	1.98919	2.98379	0.994597	1.4919	3.48109	1.4919	0.994597	0.994597	3.97839	1.98919	0.497299	2.48649	0.994597	0.994597	2.98379	0.497299	1.4919	2.48649	0	0.994597	0	0.994597	0.497299	1.98919	0.497299	0.497299
-294.56	0	0	0	0	0	0	0	0	2.98842	3.98456	3.48649	9.46332	2.98842	4.9807	6.47491	1.99228	4.9807	2.49035	3.48649	4.48263	4.48263	2.98842	3.48649	1.49421	2.49035	1.49421	1.49421	2.49035	1.49421	1.49421	0.996139	0	0.996139	0.996139	0.49807	1.99228	1.49421	2.49035	1.99228	0	1.49421	1.49421	1.49421	0.49807	1.99228	0.996139	0.49807	0	1.49421
-294.46	0	0	0	0	0	0	0	0	2.49035	3.48649	4.48263	4.9807	5.97684	4.9807	3.98456	2.49035	2.98842	1.99228	2.49035	2.49035	3.98456	4.9807	0.996139	2.98842	1.49421	2.98842	1.99228	0.996139	0.49807	0.996139	2.49035	0.49807	0.996139	1.99228	2.49035	3.48649	0.49807	1.49421	1.99228	0.996139	1.99228	0.49807	1.49421	0.996139	0.996139	1.99228	1.49421	0.49807	0
-294.36	0	0	0	0	0	0	0	0	4.98585	5.98302	4.48726	5.98302	4.98585	2.99151	6.98019	4.48726	2.99151	5.48443	1.49575	3.49009	3.49009	0.99717	0.99717	2.49292	1.99434	0.99717	2.99151	1.99434	2.99151	0.498585	1.99434	0.99717	2.99151	1.99434	0.99717	2.49292	1.99434	0.99717	1.49575	2.49292	1.49575	1.49575	0.99717	1.49575	0.99717	0.498585	0	1.49575	1.49575
-294.26	0	0	0	0	0	0	0	0	2.00159	4.50357	2.50199	4.00318	4.00318	4.00318	4.00318	6.50516	6.00477	2.50199	3.00238	2.50199	1.50119	2.00159	4.00318	3.00238	0.500397	3.50278	2.50199	0.500397	2.00159	2.50199	1.00079	1.50119	0	1.00079	1.00079	1.50119	1.50119	0.500397	2.50199	2.00159	1.00079	1.00079	1.00079	2.50199	0.500397	2.00159	2.50199	0	0.500397
-294.16	0	0	0	0	0	0	0	0	2.01836	5.55048	5.04589	4.03671	5.55048	6.55966	5.55048	3.53212	4.5413	3.53212	4.03671	2.01836	2.01836	3.53212	1.00918	1.51377	3.53212	2.52294	2.52294	0	3.02753	2.52294	1.51377	1.51377	0.504589	0.504589	0.504589	1.51377	1.51377	0	1.51377	0	1.51377	0.504589	1.51377	0.504589	0.504589	1.00918	1.00918	1.00918	0
-294.06	0	0	0	0	0	0	0	0	2.05603	4.11206	2.05603	7.71012	4.62607	5.14008	4.11206	3.08405	3.08405	4.11206	1.54202	2.57004	3.59805	2.05603	4.11206	2.05603	1.54202	3.59805	1.54202	1.02802	0	3.59805	1.02802	1.02802	1.02802	1.54202	2.57004	1.02802	2.05603	1.54202	1.02802	2.05603	1.02802	0.514008	1.02802	0.514008	1.02802	0.514008	0.514008	2.05603	1.54202
-293.96	0	0	0	0	0	0	0	0	1.55865	2.0782	3.63685	8.83235	4.1564	2.0782	3.63685	3.63685	1.0391	3.1173	1.55865	2.0782	3.1173	3.63685	2.59775	1.0391	2.59775	4.1564	2.0782	1.55865	2.59775	0	1.0391	2.0782	1.0391	2.0782	1.55865	1.55865	2.0782	1.0391	1.0391	0.51955	0	1.55865	0	1.55865	0	1.55865	2.0782	1.0391	0.51955
-293.86	0	0	0	0	0	0	0	0	2.57004	4.11206	6.16809	3.08405	7.19611	1.02802	3.59805	4.11206	4.62607	2.57004	3.59805	3.08405	4.11206	2.05603	3.08405	2.57004	1.54202	2.57004	2.05603	0.514008	1.02802	1.02802	1.02802	0.514008	2.05603	2.05603	2.05603	1.02802	2.57004	0.514008	0.514008	0	0.514008	1.02802	0.514008	0.514008	0	2.05603	0.514008	1.02802	0.514008
-293.76	0	0	0	0	0	0	0	0	6.09656	5.08047	3.55633	3.04828	3.55633	4.06437	5.58851	5.58851	3.04828	2.54023	3.04828	4.06437	3.55633	3.04828	1.01609	1.52414	1.01609	1.01609	5.08047	1.01609	1.52414	1.01609	2.03219	0.508047	2.54023	0	1.52414	0.508047	2.03219	1.01609	0.508047	1.01609	0.508047	0	0.508047	1.01609	0	0	1.52414	1.01609	0
-293.66	0	0	0	0	0	0	0	0	1.52736	4.07296	4.07296	3.56384	3.56384	1.52736	4.07296	4.07296	2.03648	2.5456	1.52736	2.5456	2.03648	0	2.5456	1.52736	3.05472	1.52736	0.50912	2.03648	2.03648	1.52736	1.01824	2.5456	2.03648	1.52736	1.52736	0.50912	0.50912	0.50912	1.01824	0	0	2.03648	0.50912	1.52736	1.52736	1.52736	0.50912	0.50912	1.52736
-293.56	0	0	0	0	0	0	0	0	2.55641	7.66922	7.15793	4.09025	5.11281	3.57897	7.15793	4.60153	3.06769	3.57897	3.57897	3.06769	2.04512	1.53384	2.04512	3.57897	2.04512	3.06769	2.04512	1.53384	0.511281	1.53384	1.02256	2.55641	2.04512	1.53384	1.53384	2.04512	2.04512	1.53384	1.53384	0	1.53384	0	2.04512	1.53384	1.02256	0.511281	2.55641	0.511281	1.02256
-293.46	0	0	0	0	0	0	0	0	4.12526	6.1879	4.12526	3.09395	4.12526	3.09395	5.15658	1.54697	3.60961	3.60961	4.64092	3.60961	2.57829	2.06263	2.57829	2.06263	2.57829	1.03132	1.03132	1.03132	2.06263	1.54697	2.06263	1.54697	0.515658	1.54697	2.06263	1.03132	0.515658	2.06263	1.54697	0.515658	0	1.03132	2.06263	0.515658	0.515658	1.54697	0	1.54697	0
-293.36	0	0	0	0	0	0	0	0	2.5537	7.66109	5.61813	4.08591	6.63961	4.08591	2.5537	3.06443	3.57517	4.08591	4.59665	5.10739	1.53222	2.5537	3.06443	3.06443	1.02148	0.510739	0.510739	3.06443	1.53222	1.02148	0	1.53222	0	1.53222	0	3.06443	1.02148	2.04296	0.510739	0.510739	0	0	1.02148	2.04296	0.510739	1.53222	0	1.02148	1.53222
-293.26	0	0	0	0	0	0	0	0	2.03648	7.12768	3.56384	3.56384	4.07296	6.10944	4.58208	4.07296	3.05472	4.07296	4.58208	3.05472	2.5456	3.56384	2.5456	1.52736	1.01824	2.03648	2.5456	1.01824	2.5456	2.03648	2.03648	2.03648	1.01824	3.05472	1.01824	2.5456	1.52736	1.01824	2.03648	1.01824	2.03648	2.03648	1.01824	0.50912	0.50912	1.01824	1.01824	0	2.03648
-293.16	0	0	0	0	0	0	0	0	4.61622	5.64205	4.10331	4.61622	9.23245	3.5904	6.15496	4.10331	3.5904	4.61622	6.66788	4.61622	3.5904	2.56457	0.512914	5.12914	3.07748	2.05165	1.02583	1.53874	2.56457	2.05165	0	2.56457	0.512914	2.05165	3.5904	1.02583	4.10331	2.05165	1.02583	0	0	2.05165	1.53874	0	1.53874	0.512914	1.53874	1.02583	0
-293.06	0	0	0	0	0	0	0	0	3.1308	7.827	2.609	2.609	5.7398	4.1744	3.6526	4.6962	6.7834	2.609	4.1744	4.6962	5.218	2.609	1.5654	2.0872	2.0872	3.6526	1.0436	1.5654	3.6526	3.6526	2.0872	3.1308	2.0872	2.0872	1.5654	1.0436	1.0436	1.5654	1.0436	2.609	0.5218	0.5218	1.0436	1.5654	0.5218	1.0436	0.5218	1.5654	1.5654
-292.96	0	0	0	0	0	0	0	0	5.70582	6.74324	4.14969	4.6684	6.22453	4.14969	4.6684	2.07484	6.22453	2.59355	4.6684	2.59355	4.14969	1.55613	3.11226	1.55613	0.518711	2.59355	0	4.14969	1.55613	2.07484	0.518711	2.59355	2.07484	0	1.03742	1.03742	1.55613	0.518711	1.55613	1.55613	2.59355	1.03742	0	0	2.07484	1.55613	1.03742	0.518711	2.07484
-292.86	0	0	0	0	0	0	0	0	4.12526	6.1879	3.09395	2.57829	4.12526	3.60961	4.12526	4.64092	2.57829	6.1879	2.57829	4.12526	3.60961	4.12526	3.09395	2.57829	2.57829	1.03132	2.06263	2.06263	2.57829	1.03132	3.09395	0	1.54697	2.06263	1.54697	2.06263	3.09395	1.54697	1.03132	0.515658	1.54697	2.57829	0	0.515658	1.03132	1.03132	0.515658	0.515658	0.515658
-292.76	0	0	0	0	0	0	0	0	3.57517	4.08591	3.57517	6.12887	4.08591	8.68256	6.12887	3.06443	5.10739	4.59665	2.04296	4.59665	2.5537	4.08591	0	2.04296	1.02148	2.04296	1.02148	1.02148	2.04296	2.5537	0.510739	2.5537	3.57517	2.5537	2.04296	2.5537	1.53222	2.5537	2.04296	1.53222	1.53222	1.02148	0	2.04296	0.510739	0.510739	2.5537	0.510739	1.53222
-292.66	0	0	0	0	0	0	0	0	4.07943	4.07943	5.60921	5.09928	5.09928	6.62907	4.07943	2.03971	2.54964	7.139	4.07943	6.11914	2.03971	3.5695	2.03971	1.01986	1.52979	1.01986	2.54964	2.54964	3.5695	4.07943	1.01986	1.01986	1.01986	2.03971	2.54964	1.01986	2.54964	2.54964	0	1.01986	1.52979	1.01986	2.03971	1.52979	2.03971	0	0.509928	1.01986	1.52979
-292.56	0	0	0	0	0	0	0	0	4.10331	5.12914	6.15496	5.12914	4.61622	4.61622	5.12914	4.10331	5.12914	3.07748	1.02583	2.56457	4.10331	2.56457	1.02583	2.56457	3.07748	0.512914	1.53874	0.512914	0.512914	1.02583	0	1.53874	0.512914	1.53874	1.02583	2.05165	1.02583	2.05165	0	1.02583	1.02583	1.02583	0.512914	2.05165	0.512914	2.56457	2.56457	1.53874	1.02583
-292.46	0	0	0	0	0	0	0	0	4.10987	6.67854	5.65107	3.59614	3.59614	4.10987	7.70601	5.65107	2.05494	1.5412	4.10987	2.05494	1.02747	4.6236	1.02747	2.56867	1.02747	4.10987	1.5412	2.56867	0.513734	3.59614	2.05494	3.0824	1.5412	0.513734	1.02747	0.513734	3.0824	1.5412	1.5412	1.02747	0	0	0	2.05494	2.05494	0	0.513734	0	0.513734
-292.36	0	0	0	0	0	0	0	0	4.07943	3.5695	3.5695	3.05957	5.60921	5.60921	6.11914	3.5695	1.52979	2.54964	1.52979	1.01986	2.03971	3.5695	0.509928	2.03971	2.54964	1.52979	2.54964	2.03971	1.52979	2.03971	0.509928	1.01986	1.01986	0.509928	3.05957	0.509928	0.509928	1.01986	2.03971	1.01986	1.01986	2.03971	0.509928	0.509928	1.52979	0.509928	0.509928	1.52979	0.509928
-292.26	0	0	0	0	0	0	0	0	3.57328	2.04187	4.08375	7.14656	4.08375	3.06281	3.57328	4.08375	3.57328	2.04187	4.08375	2.04187	2.55234	4.59422	2.55234	1.53141	1.02094	2.55234	2.04187	0.510469	0.510469	1.02094	2.55234	1.02094	1.53141	0	0.510469	2.04187	0.510469	1.53141	0	0.510469	0.510469	0.510469	0	0	0.510469	0	0.510469	1.02094	0
-292.16	0	0	0	0	0	0	0	0	2.06374	4.12747	3.0956	4.12747	3.0956	6.70714	3.61154	2.57967	2.57967	2.06374	3.0956	1.03187	2.57967	2.06374	1.03187	3.0956	0.515934	1.03187	0.515934	2.57967	0.515934	2.57967	2.57967	1.5478	1.03187	1.5478	0.515934	0.515934	2.57967	1.03187	0.515934	1.5478	0.515934	0	0.515934	1.03187	2.57967	1.03187	2.57967	0.515934	0.515934
-292.06	0	0	0	0	0	0	0	0	2.59775	5.1955	4.67595	3.1173	5.1955	6.75415	5.1955	2.59775	3.63685	2.0782	3.1173	4.1564	3.1173	2.59775	3.63685	1.55865	1.55865	3.63685	2.59775	1.0391	1.0391	0.51955	1.0391	1.0391	0	2.0782	0	2.59775	0.51955	2.0782	1.55865	1.0391	2.59775	1.0391	1.55865	0.51955	1.55865	0.51955	0.51955	0	1.55865
-291.96	0	0	0	0	0	0	0	0	1.54863	2.58105	2.58105	4.12968	3.09726	4.64589	4.12968	2.58105	4.12968	2.58105	4.12968	0.51621	4.12968	3.09726	1.03242	2.58105	2.06484	2.06484	1.54863	3.09726	3.61347	1.54863	1.03242	1.03242	1.03242	3.61347	0	2.58105	1.03242	1.54863	1.54863	0.51621	0	0.51621	1.54863	0.51621	0.51621	1.03242	0	1.03242	0.51621
-291.86	0	0	0	0	0	0	0	0	4.63101	1.02911	5.66012	4.63101	2.05823	4.11645	3.6019	3.08734	3.6019	1.54367	3.08734	4.11645	2.57278	2.57278	2.05823	2.05823	1.54367	3.08734	1.02911	1.54367	1.02911	3.6019	1.02911	1.54367	2.57278	3.08734	1.54367	2.57278	2.05823	2.57278	1.02911	0.514557	0	0.514557	0.514557	1.54367	0	0.514557	1.02911	1.02911	1.02911
-291.76	0	0	0	0	0	0	0	0	2.03219	5.08047	3.55633	4.57242	3.04828	3.04828	5.58851	1.52414	3.04828	4.57242	3.55633	1.01609	2.03219	5.08047	1.52414	3.04828	2.03219	2.54023	3.04828	1.01609	2.03219	2.03219	1.01609	1.52414	2.03219	1.52414	2.03219	1.52414	0.508047	1.01609	1.01609	1.52414	1.52414	1.01609	2.03219	0	0.508047	0	1.01609	1.52414	1.01609
-291.66	0	0	0	0	0	0	0	0	1.52655	4.57966	4.07081	7.63277	5.08851	3.56196	6.10622	3.56196	6.61507	1.52655	3.56196	1.52655	4.07081	1.52655	3.56196	3.56196	1.0177	4.07081	0	2.03541	2.54426	2.03541	3.56196	0.508851	1.0177	0	1.0177	1.52655	1.0177	1.52655	1.52655	3.05311	1.52655	0	0.508851	0	2.03541	0	1.0177	1.0177	1.52655
-291.56	0	0	0	0	0	0	0	0	3.6019	3.6019	4.11645	3.08734	6.68924	4.11645	4.11645	2.05823	5.66012	5.14557	3.08734	3.08734	1.54367	3.6019	3.08734	1.02911	0.514557	3.08734	4.11645	1.54367	0.514557	3.6019	1.02911	1.02911	1.02911	1.54367	3.08734	0.514557	0.514557	2.05823	0.514557	1.02911	1.54367	2.05823	1.54367	0.514557	0	1.02911	1.02911	1.02911	0
-291.46	0	0	0	0	0	0	0	0	0.516764	5.16764	5.16764	6.20117	4.13411	6.71793	4.13411	5.16764	2.06706	2.06706	3.10058	1.55029	1.03353	1.03353	4.13411	1.55029	1.03353	3.61735	1.03353	1.55029	1.55029	2.06706	1.55029	3.10058	2.06706	1.03353	3.10058	1.03353	0.516764	0.516764	1.03353	1.03353	1.03353	1.55029	0	1.03353	2.58382	1.03353	0.516764	0.516764	1.03353
[truncated: 2,915 more rows]
[truncated: 207 more columns]
