# Supplementary material for: Predicting the presence of tephra layers in lacustrine deposits using spectral gamma ray data: An example from Lake Chalco, Mexico City
Source: PLoS One. 2024 Dec 30;19(12):e0315331. doi: 10.1371/journal.pone.0315331 (PMC11684696; doi:10.1371/journal.pone.0315331)
Supplement: S4 File — This dataset includes the section ID of each individual tephra layer selected for the training dataset above 180 meters. (XLSX) [file pone.0315331.s004.xlsx]

## Sheet: Sheet1
Sample NO. (tephra)	Top composite depths (mc)	Bottom composite (mc)	Average composite depth (meter)	Thickness (m)	Section ID
1	3.43	3.84875	3.63938	0.41875	MEXI-CHA16-1D-2C-1-A
2	7.07625	7.24939	7.16282	0.173145	CHALCO-CHA11-7A-4L-1-W
3	8.53486	8.81803	8.67644	0.283174	CHALCO-CHA11-7A-4L-2-W
4	19.782	20.372	20.077	0.59	CHALCO-CHA11-7A-12L-1-W
5	20.5332	20.8904	20.7118	0.357185	MEXI-CHA16-1D-10C-1-A
6	38.858	39.2695	39.0637	0.4115	MEXI-CHA16-1A-15Y-1-A
7	45.886	46.106	45.996	0.22	MEXI-CHA16-1A-19Y-1-A
8	57.97	58.0325	58.0012	0.0625	MEXI-CHA16-1B-31Y-1-A
9	69.877	69.937	69.907	0.06	MEXI-CHA16-1A-27Y-1-A
10	72.1333	72.281	72.2071	0.14775	MEXI-CHA16-1A-29Y-1-A
11	93.2122	93.2422	93.2272	0.03	CHALCO-CHA08-6A-11S-1
12	95.9248	96.081	96.0029	0.15625	MEXI-CHA16-1B-54Y-1-A
13	119.888	120.103	119.995	0.215	MEXI-CHA16-1A-57Y-1-A
14	134.53	134.624	134.577	0.0948745	MEXI-CHA16-1C-72Y-1-A
15	144.444	144.642	144.543	0.197739	MEXI-CHA16-1A-74Y-1-A
16	156.612	157.802	157.207	1.19	MEXI-CHA16-1B-91Y-1-A
17	157.802	158.571	158.186	0.76875	MEXI-CHA16-1C-88Y-1-A
18	160.908	162.004	161.456	1.09575	MEXI-CHA16-1A-86Y-1-A
19	162.074	163.349	162.712	1.27508	MEXI-CHA16-1C-90Y-1-A
20	171.705	171.786	171.746	0.08125	MEXI-CHA16-1A-94Y-1-A
